# Supplementary material for: Comparative Analysis of Diverse Acetyltransferase-Type Toxin-Antitoxin Loci in Klebsiella pneumoniae
Source: Microbiol Spectr. 2022 Jun 15;10(4):e00320-22. doi: 10.1128/spectrum.00320-22 (PMC9431474; doi:10.1128/spectrum.00320-22)
Supplement: Supplemental file 2 — Table S1. Download spectrum.00320-22-s0002.xlsx, XLSX file, 0.6 MB [file spectrum.00320-22-s0002.xlsx]

## Sheet: chromosome
Table S1. TAfinder-predicted type II toxin-antitoxin (TA) loci of 501 completely sequenced K. pneumoniae chromosome and plasmid genomes.
No.	NCBI Accession no.	Strain	Size (Mbp)	Isolation site	Host	Continent	ST	Sequencing	Year	Raw Size (bp)	Raw Isolation	Raw Country	Raw Sequencing	Reference	TA	HipA	Unknown	RelE	GNAT	Fic	PIN	MosT	YeeV	HicA	Hig	MazF	PemK	Doc	VapC	COG2856	COG5654	COG2929	Ccd	Bro	MNT
1	CP_003200	Klebsiella pneumoniae subsp. pneumoniae HS11286	5.33394	Sputum	Human	Asia	11	NA	2011	5333942	sputum	China	NA	22408243	15	1	5	4	2	1	1	1	0	0	0	0	0	0	0	0	0	0	0	0	0
2	CP011421	Klebsiella pneumoniae strain yzusk-4	5.08107	Food	Food	Asia	N/A	Illumina	2015	5081069	rugao ham	China	Illumina	26205853	16	1	7	4	1	1	1	1	0	0	0	0	0	0	0	0	0	0	0	0	0
3	CP019077	Klebsiella pneumoniae subsp. pneumoniae strain KpvK54	5.16636	Catheter	Human	Europe	383	Illumina MiSeq	2017	5166357	central venous catheter	Germany	Illumina MiSeq	28637339	17	1	6	4	1	3	1	0	0	0	1	0	0	0	0	0	0	0	0	0	0
4	CP023134	Klebsiella pneumoniae strain DT1	5.22472	Pus	Human	Europe	2849	ONT MiniION	2017	5224722	pus	UK	MiniION	unpublished	0	0	0	0	0	0	0	0	0	0	0	0	0	0	0	0	0	0	0	0	0
5	CP028915	Klebsiella pneumoniae strain NCTC 418	5.32761	N/A	N/A	N/A	375	PacBio	2018	5327611	N/A	N/A	PacBio	unpublished	16	1	6	4	2	1	1	1	0	0	0	0	0	0	0	0	0	0	0	0	0
6	CP029216	Klebsiella pneumoniae strain L201	4.9438	Feces	Human	Asia	N/A	PacBio	2018	4943800	Feces	China	PacBio	unpublished	11	1	2	4	2	2	0	0	0	0	0	0	0	0	0	0	0	0	0	0	0
7	CP034316	Klebsiella pneumoniae strain 6	4.97874	Feces	Human	Africa	N/A	ONT MiniION	2018	4978738	Feces	Tanzania	Oxford Nanopore MiniION	unpublished	17	1	4	5	2	1	1	1	1	0	0	1	0	0	0	0	0	0	0	0	0
8	CP034321	Klebsiella pneumoniae strain 33	5.33154	Feces	Human	Africa	76	ONT MiniION	2018	5331542	Feces	Tanzania	Oxford Nanopore MiniION	unpublished	16	1	4	5	2	2	1	1	0	0	0	0	0	0	0	0	0	0	0	0	0
9	CP034359	Klebsiella pneumoniae strain 39	5.0903	Feces	Human	Africa	403	ONT MiniION	2018	5090295	Feces	Tanzania	Oxford Nanopore MiniION	unpublished	14	1	4	4	2	1	1	1	0	0	0	0	0	0	0	0	0	0	0	0	0
10	CP040023	Klebsiella pneumoniae strain KPC160132	5.40536	Blood	Human	Asia	11	ONT MiniION; Illumina MiSeq	2019	5405359	blood	Taiwan	Oxford Nanopore MiniION; Illumina MiSeq	https://doi.org/10.1093/jac/dkz431	17	1	4	4	2	2	1	1	0	1	0	0	1	0	0	0	0	0	0	0	0
11	CP040028	Klebsiella pneumoniae strain KPC160121	5.38266	Pus	Human	Asia	11	ONT MiniION; Illumina MiSeq	2019	5382657	pus	Taiwan	Oxford Nanopore MiniION; Illumina MiSeq	https://doi.org/10.1093/jac/dkz431	15	1	4	4	2	2	1	1	0	0	0	0	0	0	0	0	0	0	0	0	0
12	CP040033	Klebsiella pneumoniae strain KPC160117	5.38196	Urine/UTI	Human	Asia	11	ONT MiniION; Illumina MiSeq	2019	5381963	urine	Taiwan	Oxford Nanopore MiniION; Illumina MiSeq	https://doi.org/10.1093/jac/dkz431	15	1	4	4	2	2	1	1	0	0	0	0	0	0	0	0	0	0	0	0	0
13	CP040038	Klebsiella pneumoniae strain KPC160125	5.40571	Urine/UTI	Human	Asia	11	ONT MiniION; Illumina MiSeq	2019	5405706	urine	Taiwan	Oxford Nanopore MiniION; Illumina MiSeq	https://doi.org/10.1093/jac/dkz431	18	1	5	5	2	1	1	1	0	1	0	0	1	0	0	0	0	0	0	0	0
14	CP041353	Klebsiella pneumoniae strain RJY9645	5.26944	Blood	Human	Asia	35	ONT	2019	5269438	blood	China	Oxford Nanopore	10.1128/AAC.01675-19	18	1	4	3	2	2	2	0	1	0	1	0	0	1	0	1	0	0	0	0	0
15	CP043669	Klebsiella pneumoniae strain RJ18-06	5.30659	Sputum	Human	Asia	N/A	ONT	2019	5306595	sputum	China	Oxford Nanopore	10.1128/AAC.01675-19	2	0	0	1	0	0	0	0	1	0	0	0	0	0	0	0	0	0	0	0	0
16	CP043670	Klebsiella pneumoniae strain RJ18-01	5.31505	Sputum	Human	Asia	N/A	ONT	2019	5315047	sputum	China	Oxford Nanopore	unpublished	3	0	1	0	1	0	0	0	1	0	0	0	0	0	0	0	0	0	0	0	0
17	CP048933	Klebsiella pneumoniae strain KP18-2079	5.51882	Blood	Human	Asia	11	PacBio; Illumina	2020	5518817	blood	China	Illumina; PacBio	unpublished	15	1	4	4	2	2	1	1	0	0	0	0	0	0	0	0	0	0	0	0	0
18	CP048937	Klebsiella pneumoniae strain 20467	5.36594	Respiratory tract	Human	Europe	377	ONT MiniION; Illumina NovaSeq	2020	5365937	Bronchial lavage	Russia	Illumina NovaSeq; Oxford Nanopore MiniION	unpublished	15	1	4	4	2	1	1	1	0	1	0	0	0	0	0	0	0	0	0	0	0
19	LR134162	Klebsiella pneumoniae strain NCTC13635	5.25263	N/A	N/A	N/A	N/A	NA	2018	5252633	N/A	N/A	NA	unpublished	17	1	3	6	1	1	1	1	0	0	0	1	0	0	0	2	0	0	0	0	0
20	NC_009648	Klebsiella pneumoniae subsp. pneumoniae MGH 78578	5.31512	Sputum	Human	North America	38	NA	2006	5315120	sputum	USA	NA	11677609	16	2	5	5	1	1	1	1	0	0	0	0	0	0	0	0	0	0	0	0	0
21	NC_012731	Klebsiella pneumoniae subsp. pneumoniae NTUH-K2044 DNA	5.24852	Blood	Human	Asia	23	NA	2004	5248520	blood	Taiwan	NA	19447910	15	1	5	3	2	2	2	0	0	0	0	0	0	0	0	0	0	0	0	0	0
22	NC_017540	Klebsiella pneumoniae KCTC 2242	5.25957	N/A	N/A	N/A	375	NA	2011	5259571	N/A	N/A	NA	2535926	18	1	8	4	2	1	1	1	0	0	0	0	0	0	0	0	0	0	0	0	0
23	NC_018522	Klebsiella pneumoniae subsp. pneumoniae 1084	5.38671	Other	Human	Asia	23	NA	2012	5386705	diabetic patient with a bacteremic liver abscess	Taiwan	NA	23105059	13	1	4	3	2	2	1	0	0	0	0	0	0	0	0	0	0	0	0	0	0
24	NC_021232	Klebsiella pneumoniae subsp. rhinoscleromatis SB3432	5.27077	Other	Human	Europe	67	NA	2012	5270770	cases of rhinoscleroma, nose infection	France	NA	21629720	16	1	4	6	0	1	1	0	0	1	1	0	0	0	0	0	1	0	0	0	0
25	NC_022082	Klebsiella pneumoniae JM45	5.27381	Other	Human	Asia	11	454	2013	5273813	72-year-old male with cerebral infarction after colon carcinoma resection	China	454	unpublished	14	1	4	3	2	2	1	1	0	0	0	0	0	0	0	0	0	0	0	0	0
26	NC_022566	Klebsiella pneumoniae CG43	5.16686	Liver drainage/Bile	Human	Asia	86	Illumina; Sanger	2013	5166857	liver abscess	Taiwan	Illumina; Sanger	unpublished	15	1	5	3	1	2	1	1	0	0	0	1	0	0	0	0	0	0	0	0	0
27	NZ_AP014950	Klebsiella pneumoniae YH43	5.52032	N/A	N/A	N/A	N/A	Illumina MiSeq	2015	5520319	N/A	N/A	Illumina MiSeq	unpublished	19	1	5	5	0	2	1	1	0	1	1	1	0	0	0	0	0	1	0	0	0
28	NZ_AP018671	Klebsiella pneumoniae GSU10-3	5.47862	Envoronmental strain	Environment	Asia	11	Illumina MiSeq; Illumina Sequel	2018	5478620	wastewater	Japan	Sequel; MiSeq	30232165	15	1	4	5	2	1	1	1	0	0	0	0	0	0	0	0	0	0	0	0	0
29	NZ_AP018747	Klebsiella pneumoniae KP33	5.25683	N/A	Human	Asia	14	PacBio	2018	5256831	N/A	Japan	PacBio RSII	30323033	13	1	4	4	1	1	1	1	0	0	0	0	0	0	0	0	0	0	0	0	0
30	NZ_AP018750	Klebsiella pneumoniae KP64	5.58705	N/A	Human	Asia	14	PacBio	2018	5587050	N/A	Japan	PacBio RSII	30323033	16	1	4	5	1	2	1	1	0	0	1	0	0	0	0	0	0	0	0	0	0
31	NZ_AP018753	Klebsiella pneumoniae KP67	5.58705	N/A	Human	Asia	14	PacBio	2018	5587048	N/A	Japan	PacBio RSII	30323033	16	1	4	5	1	2	1	1	0	0	1	0	0	0	0	0	0	0	0	0	0
32	NZ_AP019665	Klebsiella pneumoniae strain TA6363	5.31867	Abdominal drainage	Human	Asia	268	ONT MiniION; Illumina MiSeq	2019	5318671	ascites	Japan	Illumina MiSeq; Oxford Nanopore MiniION	31666316	14	1	4	3	1	2	1	1	0	0	1	0	0	0	0	0	0	0	0	0	0
33	NZ_AP021880	Klebsiella pneumoniae strain JUNP254	5.42239	Sputum	Human	Asia	147	ONT MiniION; Illumina MiSeq	2019	5422388	sputum	Nepal	Illumina MiSeq; Oxford Nanopore MiniION	unpublished	18	1	5	6	2	1	2	0	0	0	0	0	0	0	1	0	0	0	0	0	0
34	NZ_APGM01000001	Klebsiella pneumoniae RYC492	5.09576	Feces	Human	Europe	N/A	IonTorrent	2013	5095761	fecal	Spain	IonTorrent	23661477	12	1	3	2	2	2	1	0	0	0	1	0	0	0	0	0	0	0	0	0	0
35	NZ_CP003999	Klebsiella pneumoniae subsp. pneumoniae Kp13	5.307	Blood	Human	South America	442	NA	2012	5307003	blood	Brazil	NA	24450656	15	1	4	4	2	2	1	1	0	0	0	0	0	0	0	0	0	0	0	0	0
36	NZ_CP006659	Klebsiella pneumoniae strain ATCC BAA-2146	5.43575	Urine/UTI	Human	North America	11	PacBio; Illumina	2015	5435746	urine	USA	PacBio; Illumina	24905728	17	1	6	4	2	2	1	1	0	0	0	0	0	0	0	0	0	0	0	0	0
37	NZ_CP006722	Klebsiella pneumoniae subsp. pneumoniae 1158	5.34104	N/A	Human	Asia	65	454; Illumina MiSeq; Sanger ABI	2013	5341039	N/A	Taiwan	454 GS Junior; Illumina Miseq; Sanger ABI 3713	unpublished	15	1	4	5	2	1	1	1	0	0	0	0	0	0	0	0	0	0	0	0	0
38	NZ_CP006738	Klebsiella pneumoniae HK787	5.32939	N/A	N/A	N/A	86	454; Illumina MiSeq; Sanger ABI	2013	5329385	N/A	N/A	454 GS Junior; ABI3730; Illulmina Miseq	unpublished	14	1	4	3	1	2	1	1	0	0	0	1	0	0	0	0	0	0	0	0	0
39	NZ_CP006798	Klebsiella pneumoniae subsp. pneumoniae PittNDM01	5.34828	Urine/UTI	Human	North America	14	PacBio	2013	5348284	urine	USA	PacBio	25070096	15	1	4	5	1	1	1	1	0	0	1	0	0	0	0	0	0	0	0	0	0
40	NZ_CP006918	Klebsiella pneumoniae 30684/NJST258_2	5.2933	Urine/UTI	Human	North America	258	NA	2014	5293301	UTI	USA	NA	24639510	16	1	4	4	2	2	1	1	0	1	0	0	0	0	0	0	0	0	0	0	0
41	NZ_CP006923	Klebsiella pneumoniae 30660/NJST258_1	5.26323	Urine/UTI	Human	North America	258	NA	2014	5263229	UTI	USA	NA	24639510	15	1	5	4	2	2	1	0	0	0	0	0	0	0	0	0	0	0	0	0	0
42	NZ_CP007727	Klebsiella pneumoniae subsp. pneumoniae KPNIH10	5.39526	Groin	Human	North America	258	PacBio	2014	5395263	groin	USA	PacBio RS II	22914622	18	1	6	5	2	1	1	1	0	1	0	0	0	0	0	0	0	0	0	0	0
43	NZ_CP007731	Klebsiella pneumoniae subsp. pneumoniae KPNIH27	5.24164	Groin	Human	North America	34	PacBio	2014	5241638	groin	USA	PacBio RS II	unpublished	17	1	5	5	2	1	1	1	0	1	0	0	0	0	0	0	0	0	0	0	0
44	NZ_CP008797	Klebsiella pneumoniae subsp. pneumoniae KPNIH24	5.39616	Groin	Human	North America	258	PacBio	2014	5396164	throat/groin	USA	PacBio RS II	unpublished	17	1	6	4	2	2	1	1	0	0	0	0	0	0	0	0	0	0	0	0	0
45	NZ_CP008827	Klebsiella pneumoniae subsp. pneumoniae KPNIH1	5.39406	Groin	Human	North America	258	PacBio	2014	5394056	groin	USA	PacBio RS II	22914622	18	1	6	5	2	1	1	1	0	1	0	0	0	0	0	0	0	0	0	0	0
46	NZ_CP008831	Klebsiella pneumoniae subsp. pneumoniae KPR0928	5.30931	Sputum	Human	North America	258	PacBio	2014	5309305	sputum	USA	PacBio RS II	unpublished	17	1	6	4	2	2	1	1	0	0	0	0	0	0	0	0	0	0	0	0	0
47	NZ_CP008929	Klebsiella pneumoniae strain PMK1	5.317	Blood	Human	Asia	15	PacBio; Illumina	2014	5317001	blood	Nepal	Illumina; Pacific Biosciences	25267672	16	1	5	4	1	1	1	1	1	0	1	0	0	0	0	0	0	0	0	0	0
48	NZ_CP009114	Klebsiella pneumoniae strain blaNDM-1	5.29751	Urine/UTI	Human	North America	395	PacBio	2014	5297511	clinical urine culture	USA	PacBio	24798270	18	1	5	5	2	1	2	1	1	0	0	0	0	0	0	0	0	0	0	0	0
49	NZ_CP009208	Klebsiella pneumoniae subsp. pneumoniae strain ATCC 43816 KPPR1	5.37483	Other	N/A	North America	493	PacBio	2014	5374834	Spontaneous rifampin-resistant isolate from ATCC 43816	USA	PacBio RS II	25291761	16	1	4	5	1	1	2	1	0	0	1	0	0	0	0	0	0	0	0	0	0
50	NZ_CP009461	Klebsiella pneumoniae strain XH209	5.11888	Blood	Human	Asia	17	Illumina	2014	5118878	blood of pneumoniae patient	China	Illumina	25540349	17	1	4	4	1	2	1	1	2	0	1	0	0	0	0	0	0	0	0	0	0
51	NZ_CP009771	Klebsiella pneumoniae subsp. pneumoniae strain KPNIH33	5.5742	Urine/UTI	Human	North America	258	PacBio	2014	5574202	urine	USA	PacBio RS II	25232178	17	1	6	4	2	2	1	1	0	0	0	0	0	0	0	0	0	0	0	0	0
52	NZ_CP009775	Klebsiella pneumoniae subsp. pneumoniae strain KPNIH32	5.51553	Rectal	Human	North America	258	PacBio	2014	5515525	perirectal swab	USA	PacBio RS II	25232178	19	1	7	5	2	1	1	1	0	1	0	0	0	0	0	0	0	0	0	0	0
53	NZ_CP009863	Klebsiella pneumoniae subsp. pneumoniae strain KPNIH29	5.29865	Rectal	Human	North America	1518	PacBio	2014	5298647	perirectal swab	USA	PacBio RS II	25232178	17	1	5	5	2	2	1	1	0	0	0	0	0	0	0	0	0	0	0	0	0
54	NZ_CP009872	Klebsiella pneumoniae subsp. pneumoniae strain KPNIH30	5.30662	Rectal	Human	North America	258	PacBio	2014	5306618	perirectal swab	USA	PacBio RS II	25232178	17	1	6	4	2	2	1	1	0	0	0	0	0	0	0	0	0	0	0	0	0
55	NZ_CP009876	Klebsiella pneumoniae subsp. pneumoniae strain KPNIH31	5.2283	Urine/UTI	Human	North America	392	PacBio	2014	5228295	urine	USA	PacBio RS II	25232178	20	1	7	5	2	2	2	1	0	0	0	0	0	0	0	0	0	0	0	0	0
56	NZ_CP010361	Klebsiella pneumoniae strain 32192	5.34443	Other	Human	North America	258	PacBio	2014	5344430	Excreted bodily substance	USA	PacBio RS II	submitted	16	1	5	5	2	1	1	1	0	0	0	0	0	0	0	0	0	0	0	0	0
57	NZ_CP010392	Klebsiella pneumoniae strain 34618	5.31358	Other	Human	North America	258	PacBio	2014	5313576	Bodily fluid	USA	PacBio RS II	submitted	16	1	5	5	2	1	1	1	0	0	0	0	0	0	0	0	0	0	0	0	0
58	NZ_CP011313	Klebsiella pneumoniae subsp. pneumoniae strain 234-12	5.27825	Blood	Human	Europe	514	PacBio; Illumina MiSeq	2015	5278254	blood culture	Germany	PacBio; Illumina MiSeq	26159529	14	1	4	3	1	2	1	1	0	0	1	0	0	0	0	0	0	0	0	0	0
59	NZ_CP011578	Klebsiella pneumoniae strain CAV1392	5.32832	Sputum	Human	North America	11	PacBio	2015	5328319	Sputum	USA	PacBio	submitted	16	1	5	5	2	1	1	1	0	0	0	0	0	0	0	0	0	0	0	0	0
60	NZ_CP011624	Klebsiella pneumoniae strain CAV1344	5.26201	Urine/UTI	Human	North America	941	PacBio	2015	5262013	urine	USA	PacBio	unpublished	13	1	4	5	1	1	1	0	0	0	0	0	0	0	0	0	0	0	0	0	0
61	NZ_CP011647	Klebsiella pneumoniae strain CAV1596	5.40215	Rectal	Human	North America	258	PacBio	2015	5402147	Perirectal	USA	PacBio	submitted	17	1	5	6	2	1	1	1	0	0	0	0	0	0	0	0	0	0	0	0	0
62	NZ_CP011976	Klebsiella pneumoniae DMC1097	5.39386	N/A	Human	North America	258	PacBio	2015	5393855	N/A	USA	PacBio	24913165	16	1	4	4	2	2	1	1	0	1	0	0	0	0	0	0	0	0	0	0	0
63	NZ_CP011980	Klebsiella pneumoniae 500_1420	5.30821	N/A	Human	North America	258	PacBio	2015	5308211	N/A	USA	PacBio RS II	24913165	16	1	5	5	2	1	1	1	0	0	0	0	0	0	0	0	0	0	0	0	0
64	NZ_CP011985	Klebsiella pneumoniae UHKPC07	5.32227	N/A	N/A	N/A	258	PacBio	2015	5322270	N/A	N/A	PacBio RS II	submitted	16	1	5	5	2	1	1	1	0	0	0	0	0	0	0	0	0	0	0	0	0
65	NZ_CP011989	Klebsiella pneumoniae UHKPC33	5.32972	N/A	Human	N/A	258	PacBio	2015	5329725	N/A	N/A	PacBio RS II	24913165	16	1	5	4	2	2	1	1	0	0	0	0	0	0	0	0	0	0	0	0	0
66	NZ_CP012043	Klebsiella pneumoniae strain U25	5.49187	Urine/UTI	Human	Asia	14	PacBio	2015	5491870	urine	India	PacBio	26872343	17	1	6	4	1	2	1	1	0	0	1	0	0	0	0	0	0	0	0	0	0
67	NZ_CP012426	Klebsiella pneumoniae strain KP5	5.40066	N/A	Human	Asia	147	PacBio	2015	5400658	N/A	Singapore	PacBio	27494913	17	1	5	5	2	1	2	1	0	0	0	0	0	0	0	0	0	0	0	0	0
68	NZ_CP012560	Klebsiella pneumoniae strain UCLAOXA232KP_Pt0	5.31274	Respiratory tract	Human	North America	16	PacBio	2015	5312744	respiratory	USA	PacBio	unpublished	16	1	4	4	1	2	1	1	0	0	1	0	0	0	0	1	0	0	0	0	0
69	NZ_CP012561	Klebsiella pneumoniae strain UCLAOXA232KP	5.31221	Abdominal drainage	Human	North America	16	PacBio	2015	5312206	abdominal drainage	USA	PacBio	unpublished	16	1	4	5	1	1	1	1	0	0	1	0	0	0	0	1	0	0	0	0	0
70	NZ_CP012568	Klebsiella pneumoniae strain UCLAOXA232KP	5.3133	Rectal	Human	North America	16	PacBio	2015	5313304	Rectal	USA	PacBio	unpublished	17	1	5	5	1	2	1	1	0	0	0	0	0	0	0	1	0	0	0	0	0
71	NZ_CP012743	Klebsiella pneumoniae subsp. pneumoniae strain TGH8	5.43972	Catheter	Human	Europe	383	Illumina	2015	5439720	central venous catheter	Belgium	Illumina	26968884	17	1	5	4	1	3	1	0	0	1	1	0	0	0	0	0	0	0	0	0	0
72	NZ_CP012744	Klebsiella pneumoniae subsp. pneumoniae strain TGH10	5.35546	Wound	Human	Europe	383	Illumina	2015	5355459	wound swab	Belgium	Illumina	26968884	17	1	5	5	1	2	1	0	0	1	1	0	0	0	0	0	0	0	0	0	0
73	NZ_CP012745	Klebsiella pneumoniae subsp. pneumoniae strain TGH13	5.34458	Rectal	Human	Europe	147	Illumina	2015	5344576	Rectal	Belgium	Illumina	unpublished	18	1	6	5	2	1	2	1	0	0	0	0	0	0	0	0	0	0	0	0	0
74	NZ_CP012753	Klebsiella pneumoniae strain KP617	5.41628	Other	Human	Europe	14	NA	2015	5416282	burn patient	Greece	NA	26769936	15	1	4	4	1	2	1	1	0	0	1	0	0	0	0	0	0	0	0	0	0
75	NZ_CP012883	Klebsiella pneumoniae KP-1	5.18093	Envoronmental strain	Environment	Asia	29	PacBio; Illumina	2013	5180925	environment	Singapore	PacBio; Illumina	24356844	16	1	5	4	2	2	1	1	0	0	0	0	0	0	0	0	0	0	0	0	0
76	NZ_CP012987	Klebsiella pneumoniae strain KpN01	5.30711	Urine/UTI	Human	North America	278	PacBio	2015	5307114	urine	Canada	PacBio	unpublished	17	1	5	5	1	1	1	1	0	0	1	1	0	0	0	0	0	0	0	0	0
77	NZ_CP012992	Klebsiella pneumoniae strain KpN06	5.30901	Blood	Human	North America	278	PacBio	2015	5309013	blood	Canada	PacBio	unpublished	17	1	5	6	1	0	1	1	0	0	1	1	0	0	0	0	0	0	0	0	0
78	NZ_CP013322	Klebsiella pneumoniae strain CAV1193	5.31915	Respiratory tract	Human	North America	941	PacBio	2015	5319154	respiratory	USA	PacBio	26823590	13	1	4	4	1	2	1	0	0	0	0	0	0	0	0	0	0	0	0	0	0
79	NZ_CP013711	Klebsiella pneumoniae strain J1	5.27849	Envoronmental strain	Environment	Asia	111	PacBio	2015	5278493	sludge, wastewater	China	PacBio	unpublished	14	1	4	2	1	2	1	1	2	0	0	0	0	0	0	0	0	0	0	0	0
80	NZ_CP014004	Klebsiella pneumoniae subsp. pneumoniae strain NUHL24835	5.388	Urine/UTI	Human	Asia	14	PacBio	2016	5387996	urine	China	PacBio RS II	26988061	16	1	4	5	1	1	1	1	1	0	1	0	0	0	0	0	0	0	0	0	0
81	NZ_CP014008	Klebsiella pneumoniae subsp. pneumoniae strain RJF293	5.22633	Blood	Human	Asia	374	PacBio	2016	5226330	blood	China	PacBio RS II	submitted	18	1	5	6	2	1	1	1	1	0	0	0	0	0	0	0	0	0	0	0	0
82	NZ_CP014010	Klebsiella pneumoniae subsp. pneumoniae strain RJF999	5.46192	Blood	Human	Asia	23	PacBio	2016	5461919	blood	China	PacBio RS II	submitted	14	1	5	3	2	2	1	0	0	0	0	0	0	0	0	0	0	0	0	0	0
83	NZ_CP014123	Klebsiella pneumoniae strain FDAARGOS_156	5.26454	Urine/UTI	Human	North America	13	PacBio; Illumina	2017	5264538	urine	USA	PacBio; Illumina	https://doi.org/10.1038/s41467-019-11306-6	18	1	4	4	2	2	1	1	1	1	1	0	0	0	0	0	0	0	0	0	0
84	NZ_CP014294	Klebsiella pneumoniae strain KP38731	5.43473	N/A	Human	North America	N/A	PacBio	2016	5434727	N/A	USA	PacBio	unpublished	13	1	4	4	2	1	1	0	0	0	0	0	0	0	0	0	0	0	0	0	0
85	NZ_CP014647	Klebsiella pneumoniae strain KPNIH36	5.3939	N/A	Human	North America	258	PacBio	2016	5393897	N/A	USA	PacBio RS II	unpublished	18	1	6	4	2	2	1	1	0	1	0	0	0	0	0	0	0	0	0	0	0
86	NZ_CP014755	Klebsiella pneumoniae strain AATZP	5.35311	N/A	Human	North America	147	PacBio	2016	5353110	N/A	USA	PacBio RS II	submitted	18	1	6	4	2	2	2	1	0	0	0	0	0	0	0	0	0	0	0	0	0
87	NZ_CP014762	Klebsiella pneumoniae strain KPNIH39	5.35151	N/A	Human	North America	37	PacBio	2016	5351509	N/A	USA	PacBio RS II	unpublished	18	1	5	4	2	2	1	1	1	0	1	0	0	0	0	0	0	0	0	0	0
88	NZ_CP015025	Klebsiella pneumoniae strain Kpn223	5.35151	N/A	Human	North America	273	PacBio	2016	5351509	N/A	USA	PacBio RS II	submitted	18	1	6	5	2	1	2	1	0	0	0	0	0	0	0	0	0	0	0	0	0
89	NZ_CP015120	Klebsiella pneumoniae strain kp757	5.26485	N/A	Human	North America	86	PacBio	2016	5264852	N/A	USA	PacBio	unpublished	14	1	4	3	1	2	1	1	0	0	0	1	0	0	0	0	0	0	0	0	0
90	NZ_CP015130	Klebsiella pneumoniae strain Kpn555	5.33657	N/A	Human	North America	2623	PacBio	2016	5336571	N/A	USA	PacBio RS II	unpublished	19	1	5	6	2	1	1	1	0	0	1	0	0	0	0	0	0	0	1	0	0
91	NZ_CP015134	Klebsiella pneumoniae strain ATCC 35657	5.22923	N/A	N/A	N/A	505	PacBio	2016	5229229	N/A	N/A	PacBio RS II	submitted	16	1	5	4	2	2	0	1	0	0	1	0	0	0	0	0	0	0	0	0	0
92	NZ_CP015382	Klebsiella pneumoniae strain CN1	5.23786	N/A	Human	North America	392	PacBio; Illumina	2016	5237856	N/A	USA	PacBio; Illumina	unpublished	18	1	5	5	2	2	2	1	0	0	0	0	0	0	0	0	0	0	0	0	0
93	NZ_CP015385	Klebsiella pneumoniae strain NY9	5.34859	N/A	Human	North America	340	PacBio; Illumina	2016	5348589	N/A	USA	PacBio; Illumina	unpublished	15	1	4	4	2	2	1	1	0	0	0	0	0	0	0	0	0	0	0	0	0
94	NZ_CP015392	Klebsiella pneumoniae strain CR14	5.47089	N/A	Human	North America	258	PacBio; Illumina	2016	5470889	N/A	USA	PacBio; Illumina	unpublished	16	1	4	4	2	2	1	1	0	1	0	0	0	0	0	0	0	0	0	0	0
95	NZ_CP015500	Klebsiella pneumoniae strain SKGH01	5.49061	Urine/UTI	Human	Asia	147	PacBio	2016	5490611	urine	UAE	PacBio	submitted	19	1	5	7	2	1	2	0	0	0	0	0	0	0	1	0	0	0	0	0	0
96	NZ_CP015753	Klebsiella pneumoniae strain W14	5.22086	Feces	Human	Asia	1536	Illumina HiSeq	2016	5220857	fecal	China	Illumina Hiseq 4000	unpublished	17	1	5	6	1	1	1	0	0	0	1	0	0	1	0	0	0	0	0	0	0
97	NZ_CP015822	Klebsiella pneumoniae isolate blood sample 2	5.45205	Blood	Human	Europe	512	PacBio	2016	5452045	blood	Switzerland	PacBio	unpublished	18	1	6	4	2	2	1	1	0	1	0	0	0	0	0	0	0	0	0	0	0
98	NZ_CP015990	Klebsiella pneumoniae strain BR	5.34447	N/A	Human	Asia	15	PacBio	2016	5344467	N/A	China	PacBio	submitted	15	1	4	4	1	1	1	1	1	0	1	0	0	0	0	0	0	0	0	0	0
99	NZ_CP016159	Klebsiella pneumoniae strain TH1	5.22085	Feces	Human	Asia	1536	Illumina HiSeq	2016	5220846	fecal	China	Illumina HiSeq	unpublished	15	1	4	4	1	2	1	0	0	0	1	0	0	1	0	0	0	0	0	0	0
100	NZ_CP016811	Klebsiella pneumoniae strain DHQP1002001	5.18483	Urine/UTI	Human	North America	34	PacBio	2016	5184828	urine	USA	PacBio	unpublished	16	1	4	4	1	2	1	1	0	0	1	0	0	0	0	1	0	0	0	0	0
101	NZ_CP016813	Klebsiella pneumoniae strain ED2	5.41296	Blood	Human	Asia	23	PacBio	2016	5412960	blood	Taiwan	PacBio	unpublished	14	1	5	3	2	2	1	0	0	0	0	0	0	0	0	0	0	0	0	0	0
102	NZ_CP016814	Klebsiella pneumoniae strain ED23	5.37463	Blood	Human	Asia	23	PacBio	2016	5374626	blood	Taiwan	PacBio	unpublished	15	1	6	4	2	1	1	0	0	0	0	0	0	0	0	0	0	0	0	0	0
103	NZ_CP016923	Klebsiella pneumoniae isolate 11	5.34157	Urine/UTI	Human	North America	14	PacBio	2016	5341571	urine	USA	PacBio	unpublished	16	1	5	5	1	1	1	1	0	0	1	0	0	0	0	0	0	0	0	0	0
104	NZ_CP016926	Klebsiella pneumoniae isolate 23	5.23693	Respiratory tract	Human	North America	14	PacBio	2016	5236925	Tracheal Aspirate	USA	PacBio	unpublished	15	1	4	4	1	1	2	1	0	0	1	0	0	0	0	0	0	0	0	0	0
105	NZ_CP017385	Klebsiella pneumoniae strain KP36	5.36739	Urine/UTI	Human	Asia	15	NA	2016	5367386	urine	Taiwan	NA	unpublished	16	1	5	4	1	1	1	1	1	0	1	0	0	0	0	0	0	0	0	0	0
106	NZ_CP017934	Klebsiella pneumoniae strain CAV1016	5.38768	Abdominal drainage	Human	North America	45	PacBio	2016	5387681	Abdominal Abscess	USA	PacBio	25561339	14	1	4	5	1	1	1	1	0	0	0	0	0	0	0	0	0	0	0	0	0
107	NZ_CP017985	Klebsiella pneumoniae strain 825795-1	5.37305	Rectal	Human	Europe	147	PacBio; Illumina	2016	5373055	anal swab	Germany	Illumina; PacBio	unpublished	17	1	5	4	2	2	2	1	0	0	0	0	0	0	0	0	0	0	0	0	0
108	NZ_CP017994	Klebsiella pneumoniae strain P1428	5.63329	Sputum	Human	Asia	23	PacBio	2016	5633290	sputum	China	PacBio	submitted	17	1	5	5	2	1	2	0	0	0	0	0	0	0	0	0	1	0	0	0	0
109	NZ_CP018056	Klebsiella pneumoniae subsp. pneumoniae strain H11	5.31682	Sputum	Human	Asia	659	PacBio	2016	5316818	sputum	China	PacBio	unpublished	12	1	4	2	1	2	1	1	0	0	0	0	0	0	0	0	0	0	0	0	0
110	NZ_CP018140	Klebsiella pneumoniae strain Kp_Goe_822579	5.38144	Nasal	Human	Europe	147	PacBio	2016	5381436	nose	Germany	PacBio RS II	unpublished	17	1	5	4	2	2	2	1	0	0	0	0	0	0	0	0	0	0	0	0	0
111	NZ_CP018306	Klebsiella pneumoniae strain 459	5.32094	Sputum	Human	Asia	37	NA	2016	5320942	sputum	China	NA	submitted	16	1	4	5	2	1	1	1	0	0	1	0	0	0	0	0	0	0	0	0	0
112	NZ_CP018337	Klebsiella pneumoniae isolate Kp_Goe_154414	5.15982	Wound	Human	Europe	23	PacBio	2016	5159815	wound swab	Germany	PacBio	unpublished	15	1	4	4	2	1	1	1	0	0	1	0	0	0	0	0	0	0	0	0	0
113	NZ_CP018352	Klebsiella pneumoniae strain CAV1417	5.2089	Urine/UTI	Human	North America	340	PacBio	2016	5208900	urine	USA	PacBio	unpublished	19	1	4	5	2	1	1	1	0	2	0	2	0	0	0	0	0	0	0	0	0
114	NZ_CP018356	Klebsiella pneumoniae strain CAV1453	5.32785	Rectal	Human	North America	258	PacBio	2016	5327855	Perirectal	USA	PacBio	unpublished	16	1	5	5	2	1	1	1	0	0	0	0	0	0	0	0	0	0	0	0	0
115	NZ_CP018364	Klebsiella pneumoniae strain Kp_Goe_62629	5.42337	Urine/UTI	Human	Europe	395	PacBio	2016	5423372	urine	Germany	PacBio	unpublished	18	1	6	5	2	1	1	1	1	0	0	0	0	0	0	0	0	0	0	0	0
116	NZ_CP018427	Klebsiella pneumoniae strain MNCRE69	5.45292	Urine/UTI	Human	North America	258	PacBio; Illumina MiSeq	2016	5452922	urine	USA	PacBio RS II; Illumina MiSeq	submitted	19	1	8	5	2	1	1	1	0	0	0	0	0	0	0	0	0	0	0	0	0
117	NZ_CP018428	Klebsiella pneumoniae strain MNCRE78	5.454	Wound	Human	North America	258	PacBio; Illumina MiSeq	2016	5454003	wound	USA	PacBio RS II; Illumina MiSeq	unpublished	19	1	8	5	2	1	1	1	0	0	0	0	0	0	0	0	0	0	0	0	0
118	NZ_CP018437	Klebsiella pneumoniae strain MNCRE53	5.49069	Wound	Human	North America	258	PacBio; Illumina MiSeq	2016	5490693	wound	USA	PacBio RS II; Illumina MiSeq	unpublished	19	1	8	5	2	1	1	1	0	0	0	0	0	0	0	0	0	0	0	0	0
119	NZ_CP018438	Klebsiella pneumoniae strain Kp_Goe_822917	5.29474	Other	Human	Europe	11	PacBio	2016	5294741	skin swab	Germany	PacBio	submitted	15	0	5	5	2	1	1	1	0	0	0	0	0	0	0	0	0	0	0	0	0
120	NZ_CP018447	Klebsiella pneumoniae strain Kp_Goe_33208	5.49787	Wound	Human	Europe	101	PacBio	2016	5497872	wound swab	Germany	PacBio	unpublished	15	1	4	3	1	2	1	1	0	0	1	1	0	0	0	0	0	0	0	0	0
121	NZ_CP018450	Klebsiella pneumoniae strain Kp_Goe_71070	5.49708	Urine/UTI	Human	Europe	101	PacBio	2016	5497083	urine	Germany	PacBio	unpublished	15	1	4	3	1	2	1	1	0	0	1	1	0	0	0	0	0	0	0	0	0
122	NZ_CP018454	Klebsiella pneumoniae strain SWU01	5.53651	Blood	Human	Asia	11	PacBio; Illumina MiSeq	2016	5536506	blood	China	Illumina Miseq and PacBio RS Sequencing	unpublished	17	1	5	5	2	1	1	1	0	0	0	0	0	0	0	0	1	0	0	0	0
123	NZ_CP018458	Klebsiella pneumoniae strain Kp_Goe_39795	5.33084	Respiratory tract	Human	Europe	15	PacBio	2016	5330835	tracheal secretion	Germany	PacBio	unpublished	16	1	4	4	1	1	1	1	2	0	1	0	0	0	0	0	0	0	0	0	0
124	NZ_CP018671	Klebsiella pneumoniae strain CAV1042	5.42495	Urine/UTI	Human	North America	244	PacBio	2016	5424949	urine	USA	PacBio	unpublished	22	1	6	6	2	1	1	1	3	0	0	1	0	0	0	0	0	0	0	0	0
125	NZ_CP018676	Klebsiella pneumoniae strain CAV1217	5.07371	Urine/UTI	Human	North America	340	PacBio	2016	5073712	urine	USA	PacBio	unpublished	15	1	5	4	2	1	1	1	0	0	0	0	0	0	0	0	0	0	0	0	0
126	NZ_CP018686	Klebsiella pneumoniae strain Kp_Goe_149473	5.37306	Respiratory tract	Human	Europe	147	PacBio	2016	5373056	tracheal secretion	Germany	PacBio	unpublished	17	1	5	4	2	2	2	1	0	0	0	0	0	0	0	0	0	0	0	0	0
127	NZ_CP018692	Klebsiella pneumoniae strain Kp_Goe_821588	5.29552	Rectal	Human	Europe	11	PacBio	2016	5295517	anal swab	Germany	PacBio	unpublished	15	0	5	4	2	2	1	1	0	0	0	0	0	0	0	0	0	0	0	0	0
128	NZ_CP018695	Klebsiella pneumoniae strain Kp_Goe_149832	5.37306	Abdominal drainage	Human	Europe	147	PacBio	2016	5373057	abdominal drainage fluid	Germany	PacBio	unpublished	17	1	5	5	2	1	2	1	0	0	0	0	0	0	0	0	0	0	0	0	0
129	NZ_CP018701	Klebsiella pneumoniae strain Kp_Goe_827024	5.37412	Abdominal drainage	Human	Europe	147	PacBio	2016	5374118	abdominal drainage fluid	Germany	PacBio	unpublished	17	1	5	4	2	2	2	1	0	0	0	0	0	0	0	0	0	0	0	0	0
130	NZ_CP018707	Klebsiella pneumoniae strain Kp_Goe_827026	5.37306	Nasal	Human	Europe	147	PacBio	2016	5373056	nasal swab	Germany	PacBio	unpublished	17	1	5	4	2	2	2	1	0	0	0	0	0	0	0	0	0	0	0	0	0
131	NZ_CP018713	Klebsiella pneumoniae strain Kp_Goe_152021	5.37305	Abdominal drainage	Human	Europe	147	PacBio	2016	5373055	abdominal drainage fluid	Germany	PacBio	unpublished	17	1	5	4	2	2	2	1	0	0	0	0	0	0	0	0	0	0	0	0	0
132	NZ_CP018719	Klebsiella pneumoniae strain KP_Goe_828304	5.37306	Rectal	Human	Europe	147	PacBio	2016	5373056	anal swab	Germany	PacBio	unpublished	17	1	5	5	2	1	2	1	0	0	0	0	0	0	0	0	0	0	0	0	0
133	NZ_CP018735	Klebsiella pneumoniae strain Kp_Goe_121641	5.47834	Urine/UTI	Human	Europe	101	PacBio	2016	5478335	urine	Germany	PacBio	unpublished	15	1	4	3	1	2	1	1	0	0	1	1	0	0	0	0	0	0	0	0	0
134	NZ_CP018816	Klebsiella pneumoniae strain AR_0049	5.43574	N/A	N/A	N/A	11	PacBio	2016	5435743	N/A	N/A	PacBio	unpublished	16	1	5	4	2	2	1	1	0	0	0	0	0	0	0	0	0	0	0	0	0
135	NZ_CP018883	Klebsiella pneumoniae subsp. pneumoniae strain BR7	5.30949	Blood	Human	South America	437	PacBio	2016	5309490	blood	Brazil	PacBio	unpublished	15	1	4	5	2	1	1	1	0	0	0	0	0	0	0	0	0	0	0	0	0
136	NZ_CP018885	Klebsiella pneumoniae subsp. pneumoniae strain BR21	5.36806	Urine/UTI	Human	South America	437	PacBio	2016	5368065	urine	Brazil	PacBio	unpublished	16	1	5	5	2	1	1	1	0	0	0	0	0	0	0	0	0	0	0	0	0
137	NZ_CP019047	Klebsiella pneumoniae subsp. pneumoniae strain RJA166	5.34837	Sputum	Human	Asia	23	PacBio; Illumina MiSeq	2017	5348368	sputum	China	Illumina MiSeq; PacBio	unpublished	14	1	4	4	2	1	2	0	0	0	0	0	0	0	0	0	0	0	0	0	0
138	NZ_CP019079	Klebsiella pneumoniae strain DT12	5.21076	Catheter	Human	Europe	383	Illumina MiSeq	2017	5210756	central venous catheter	Germany	Illumina MiSeq	28637339	16	1	5	5	1	2	1	0	0	0	1	0	0	0	0	0	0	0	0	0	0
139	NZ_CP019160	Klebsiella pneumoniae strain GN-2	5.39023	Liver drainage/Bile	Human	Asia	485	PacBio	2017	5390233	drainage samples from liver abscess	China	PacBio	27965935	18	1	5	4	2	2	2	1	0	1	0	0	0	0	0	0	0	0	0	0	0
140	NZ_CP019219	Klebsiella pneumoniae strain 1756	5.19582	Pus	Human	Asia	2549	PacBio	2017	5195816	pus	Taiwan	PacBio	submitted	17	1	4	5	2	1	1	1	0	0	1	0	0	0	0	1	0	0	0	0	0
141	NZ_CP019772	Klebsiella pneumoniae subsp. pneumoniae strain KPN_KPC_HUG_07	5.42322	Blood	Human	Europe	512	PacBio	2017	5423217	blood	Switzerland	PacBio	28143787	17	1	6	5	2	1	1	0	0	1	0	0	0	0	0	0	0	0	0	0	0
142	NZ_CP020061	Klebsiella pneumoniae strain AR_0117	5.21076	N/A	N/A	N/A	234	PacBio	2017	5210756	N/A	N/A	PacBio RSII	unpublished	17	1	4	5	1	1	1	0	1	0	2	0	0	0	1	0	0	0	0	0	0
143	NZ_CP020067	Klebsiella pneumoniae strain AR_0068	5.35743	N/A	N/A	N/A	14	PacBio	2017	5357430	N/A	N/A	PacBio RSII	unpublished	15	1	4	5	1	1	1	1	0	0	1	0	0	0	0	0	0	0	0	0	0
144	NZ_CP020071	Klebsiella pneumoniae strain AR_0115	5.35148	N/A	N/A	N/A	258	PacBio	2017	5351479	N/A	N/A	PacBio RSII	unpublished	17	1	6	4	2	2	1	1	0	0	0	0	0	0	0	0	0	0	0	0	0
145	NZ_CP020108	Klebsiella pneumoniae strain AR_0098	5.40775	N/A	N/A	N/A	258	PacBio	2017	5407749	N/A	N/A	PacBio RSII	unpublished	16	1	5	4	2	2	1	1	0	0	0	0	0	0	0	0	0	0	0	0	0
146	NZ_CP020498	Klebsiella pneumoniae strain BWHC1	5.28365	Urine/UTI	Human	North America	258	PacBio	2017	5283646	urine	USA	PacBio	unpublished	16	1	5	4	2	2	1	1	0	0	0	0	0	0	0	0	0	0	0	0	0
147	NZ_CP020837	Klebsiella pneumoniae strain BK13043	5.59455	N/A	N/A	North America	258	PacBio	2017	5594550	N/A	USA	PacBio	28512093	17	1	6	4	2	2	1	1	0	0	0	0	0	0	0	0	0	0	0	0	0
148	NZ_CP020841	Klebsiella pneumoniae strain KPN1482	5.59164	Respiratory tract	Human	North America	37	PacBio	2017	5591645	respiratory	USA	PacBio	28512093	21	1	6	6	2	1	2	1	1	0	1	0	0	0	0	0	0	0	0	0	0
149	NZ_CP020853	Klebsiella pneumoniae strain KPN528	5.38302	Respiratory tract	Human	North America	14	PacBio	2017	5383018	respiratory	USA	PacBio	28512093	16	1	5	5	1	1	1	1	0	0	1	0	0	0	0	0	0	0	0	0	0
150	NZ_CP020901	Klebsiella pneumoniae strain K66-45	5.38061	Urine/UTI	Human	Europe	11	PacBio	2017	5380605	urine	Norway	PacBio	28684580	16	1	5	4	2	2	1	1	0	0	0	0	0	0	0	0	0	0	0	0	0
151	NZ_CP021165	Klebsiella pneumoniae strain 203	5.20313	Urine/UTI	Human	North America	983	PacBio	2017	5203126	urine	USA	PacBio	unpublished	13	1	4	2	2	2	1	1	0	0	0	0	0	0	0	0	0	0	0	0	0
152	NZ_CP021539	Klebsiella pneumoniae strain AR_0047	5.40226	N/A	N/A	N/A	258	PacBio	2017	5402261	N/A	N/A	PacBio RSII	unpublished	17	1	6	5	2	1	1	1	0	0	0	0	0	0	0	0	0	0	0	0	0
153	NZ_CP021549	Klebsiella pneumoniae strain AR_0112	5.38289	N/A	N/A	N/A	258	PacBio	2017	5382888	N/A	N/A	PacBio RSII	submitted	17	1	6	5	2	1	1	1	0	0	0	0	0	0	0	0	0	0	0	0	0
154	NZ_CP021685	Klebsiella pneumoniae strain AR_0146	5.37574	N/A	N/A	N/A	11	PacBio	2017	5375740	N/A	N/A	PacBio RSII	unpublished	17	1	6	5	2	1	1	1	0	0	0	0	0	0	0	0	0	0	0	0	0
155	NZ_CP021696	Klebsiella pneumoniae strain AR_0158	5.16507	N/A	N/A	N/A	163	PacBio	2017	5165071	N/A	N/A	PacBio RSII	unpublished	19	1	5	4	2	1	1	1	2	0	1	1	0	0	0	0	0	0	0	0	0
156	NZ_CP021708	Klebsiella pneumoniae strain AR_0143	5.43929	N/A	N/A	N/A	14	PacBio	2017	5439290	N/A	N/A	PacBio RSII	unpublished	15	1	4	5	1	1	1	1	0	0	1	0	0	0	0	0	0	0	0	0	0
157	NZ_CP021718	Klebsiella pneumoniae strain AR_0129	5.41891	N/A	N/A	N/A	258	PacBio	2017	5418909	N/A	N/A	PacBio RSII	unpublished	18	1	6	5	2	1	1	1	0	1	0	0	0	0	0	0	0	0	0	0	0
158	NZ_CP021740	Klebsiella pneumoniae strain AR_0126	5.38875	N/A	N/A	N/A	45	PacBio	2017	5388754	N/A	N/A	PacBio RSII	unpublished	15	1	5	4	1	2	1	1	0	0	0	0	0	0	0	0	0	0	0	0	0
159	NZ_CP021751	Klebsiella pneumoniae strain AR_0113	5.38098	N/A	N/A	N/A	258	PacBio	2017	5380979	N/A	N/A	PacBio RSII	unpublished	17	1	6	5	2	1	1	1	0	0	0	0	0	0	0	0	0	0	0	0	0
160	NZ_CP021757	Klebsiella pneumoniae strain AR_0138	5.40672	N/A	N/A	N/A	147	PacBio	2017	5406723	N/A	N/A	PacBio RSII	unpublished	18	1	6	5	2	1	2	1	0	0	0	0	0	0	0	0	0	0	0	0	0
161	NZ_CP021833	Klebsiella pneumoniae strain AR_0120	5.5142	N/A	N/A	N/A	258	PacBio	2017	5514199	N/A	N/A	PacBio RSII	unpublished	16	1	5	5	2	1	1	1	0	0	0	0	0	0	0	0	0	0	0	0	0
162	NZ_CP021859	Klebsiella pneumoniae strain AR_0125	5.32254	N/A	N/A	N/A	258	PacBio	2017	5322544	N/A	N/A	PacBio RSII	unpublished	16	1	5	5	2	1	1	1	0	0	0	0	0	0	0	0	0	0	0	0	0
163	NZ_CP021939	Klebsiella pneumoniae strain AR_0145	5.37422	N/A	N/A	N/A	147	PacBio	2017	5374215	N/A	N/A	PacBio RSII	unpublished	19	1	7	4	2	2	2	1	0	0	0	0	0	0	0	0	0	0	0	0	0
164	NZ_CP021944	Klebsiella pneumoniae strain AR_0152	5.37477	N/A	N/A	N/A	147	PacBio	2017	5374770	N/A	N/A	PacBio RSII	unpublished	19	1	7	4	2	2	2	1	0	0	0	0	0	0	0	0	0	0	0	0	0
165	NZ_CP021950	Klebsiella pneumoniae strain AR_0148	5.32832	N/A	N/A	N/A	11	PacBio	2017	5328319	N/A	N/A	PacBio RSII	unpublished	16	1	5	4	2	2	1	1	0	0	0	0	0	0	0	0	0	0	0	0	0
166	NZ_CP021955	Klebsiella pneumoniae strain AR_0107	5.43267	N/A	N/A	N/A	1161	PacBio	2017	5432669	N/A	N/A	PacBio RSII	unpublished	19	1	6	5	2	1	1	1	0	2	0	0	0	0	0	0	0	0	0	0	0
167	NZ_CP021960	Klebsiella pneumoniae strain AR_0139	5.60637	N/A	N/A	N/A	37	PacBio	2017	5606368	N/A	N/A	PacBio RSII	unpublished	21	1	6	6	2	1	2	1	1	0	1	0	0	0	0	0	0	0	0	0	0
168	NZ_CP022023	Klebsiella pneumoniae strain 19051	5.33298	Urine/UTI	Human	Asia	15	PacBio	2017	5332976	urine	China	PacBio	unpublished	17	1	5	3	1	2	1	1	2	0	1	0	0	0	0	0	0	0	0	0	0
169	NZ_CP022127	Klebsiella pneumoniae strain DHQP1605752_NV	5.37703	Wound	Human	North America	15	PacBio	2017	5377031	wound	USA	PacBio	unpublished	15	1	4	3	1	2	1	1	1	0	1	0	0	0	0	0	0	0	0	0	0
170	NZ_CP022143	Klebsiella pneumoniae 704SK6	5.2082	Envoronmental strain	Environment	Europe	437	PacBio	2017	5208204	wastewater	Switzerland	PacBio	28818913	16	1	5	4	2	2	1	1	0	0	0	0	0	0	0	0	0	0	0	0	0
171	NZ_CP022573	Klebsiella pneumoniae strain BIC-1	5.39431	Other	Human	Europe	258	PacBio	2017	5394314	Endoscope	France	PacBio	29688339	16	1	5	4	2	2	1	1	0	0	0	0	0	0	0	0	0	0	0	0	0
172	NZ_CP022611	Klebsiella pneumoniae strain CDC 0106	5.35669	N/A	N/A	N/A	14	PacBio	2017	5356693	N/A	N/A	PacBio	https://doi.org/10.1038/s41586-018-0483-6	15	1	4	5	1	1	1	1	0	0	1	0	0	0	0	0	0	0	0	0	0
173	NZ_CP022691	Klebsiella pneumoniae subsp. pneumoniae strain AUSMDU00008079	5.4499	Urine/UTI	Human	Oceana	258	PacBio; Illumina NextSeq	2017	5449904	urine	Australia	PacBio; Illumina NextSeq	unpublished	17	1	5	4	2	2	1	1	0	1	0	0	0	0	0	0	0	0	0	0	0
174	NZ_CP022882	Klebsiella pneumoniae strain 911021	5.45636	Urine/UTI	Human	Asia	11	PacBio	2017	5456357	urine	China	PacBio	unpublished	15	1	5	4	2	1	1	1	0	0	0	0	0	0	0	0	0	0	0	0	0
175	NZ_CP022916	Klebsiella pneumoniae strain ST307PT04	5.3289	Rectal	Human	Asia	307	PacBio	2017	5328896	rectal swab	korea	PacBio	31334673	17	1	4	6	1	1	1	1	1	0	1	0	0	0	0	0	0	0	0	0	0
176	NZ_CP022919	Klebsiella pneumoniae strain ST307PT03	5.32889	Sputum	Human	Asia	307	PacBio	2017	5328892	sputum	korea	PacBio	31334673	17	1	4	7	1	1	1	1	1	0	0	0	0	0	0	0	0	0	0	0	0
177	NZ_CP022922	Klebsiella pneumoniae strain ST307PT02	5.3241	Sputum	Human	Asia	307	PacBio	2017	5324096	sputum	Korea	PacBio	31334673	17	1	4	5	1	2	1	1	1	0	1	0	0	0	0	0	0	0	0	0	0
178	NZ_CP022924	Klebsiella pneumoniae strain ST307PT01	5.33023	Sputum	Human	Asia	307	PacBio	2017	5330228	sputum	Korea	PacBio	31334673	17	1	4	6	1	1	1	1	1	0	1	0	0	0	0	0	0	0	0	0	0
179	NZ_CP022997	Klebsiella pneumoniae strain 721005	5.47586	Urine/UTI	Human	Asia	11	PacBio	2017	5475860	urine	China	PacBio	unpublished	15	1	4	4	2	2	1	1	0	0	0	0	0	0	0	0	0	0	0	0	0
180	NZ_CP023249	Klebsiella pneumoniae strain CCUG 70742	5.25646	Urine/UTI	Human	Europe	147	PacBio; Illumina MiSeq	2017	5256457	urine	Sweden	Illumina MiSeq; PacBio	unpublished	17	1	5	4	2	2	2	1	0	0	0	0	0	0	0	0	0	0	0	0	0
181	NZ_CP023416	Klebsiella pneumoniae strain 1050	5.3382	N/A	Human	Europe	54	ONT; Illumina HiSeq	2017	5338202	N/A	Spain	Illumina HiSeq; Oxford Nanopore	30144503	14	1	4	4	1	1	1	1	0	0	0	0	0	0	0	0	0	0	0	1	0
182	NZ_CP023441	Klebsiella pneumoniae strain CCUG 70747	5.22477	Wound	Human	Europe	17	PacBio; Illumina MiSeq	2017	5224774	wound	Sweden	Illumina MiSeq; PacBio	unpublished	14	1	5	3	0	2	1	1	0	0	1	0	0	0	0	0	0	0	0	0	0
183	NZ_CP023487	Klebsiella pneumoniae subsp. pneumoniae strain ST101:960186733	5.4986	Urine/UTI	Human	Africa	101	PacBio	2017	5498599	urine	South Africa	PacBio	28636609	14	1	4	3	0	2	1	1	0	0	1	1	0	0	0	0	0	0	0	0	0
184	NZ_CP023502	Klebsiella pneumoniae strain FDAARGOS_445	5.40214	Urine/UTI	Human	North America	340	PacBio; Illumina	2017	5402136	urine	USA	PacBio; Illumina	https://doi.org/10.1038/s41467-019-11306-6	16	1	5	4	2	2	1	1	0	0	0	0	0	0	0	0	0	0	0	0	0
185	NZ_CP023553	Klebsiella pneumoniae subsp. pneumoniae strain ST2017:950142398	5.49795	Respiratory tract	Human	Africa	2017	PacBio	2017	5497952	tracheal fluid	South Africa	PacBio	28636609	15	1	5	3	0	2	1	1	0	0	1	1	0	0	0	0	0	0	0	0	0
186	NZ_CP023722	Klebsiella pneumoniae strain TVGHCRE225	5.54743	Abdominal drainage	Human	Asia	11	PacBio	2020	5547427	intraabdominal abscess	Taiwan	PacBio	29800340	16	1	5	4	2	2	1	1	0	0	0	0	0	0	0	0	0	0	0	0	0
187	NZ_CP023839	Klebsiella pneumoniae strain 4/1-2	5.43802	Feces	Human	Europe	147	PacBio; Illumina Miseq	2017	5438016	feces	Sweden	Pacific bio + Miseq	30745391	17	1	5	4	2	2	2	1	0	0	0	0	0	0	0	0	0	0	0	0	0
188	NZ_CP023907	Klebsiella pneumoniae strain FDAARGOS_436	5.34431	Respiratory tract	Human	North America	340	PacBio; Illumina	2017	5344312	respiratory	Canada	PacBio; Illumina	https://doi.org/10.1038/s41467-019-11306-6	16	1	5	4	2	2	1	1	0	0	0	0	0	0	0	0	0	0	0	0	0
189	NZ_CP023913	Klebsiella pneumoniae strain FDAARGOS_439	5.24033	Urine/UTI	Human	North America	147	PacBio; Illumina	2017	5240335	urine	Canada	PacBio; Illumina	https://doi.org/10.1038/s41467-019-11306-6	18	1	6	4	2	2	2	1	0	0	0	0	0	0	0	0	0	0	0	0	0
190	NZ_CP023919	Klebsiella pneumoniae strain FDAARGOS_440	5.31509	Blood	Human	North America	16	PacBio; Illumina	2017	5315094	blood	Canada	PacBio; Illumina	https://doi.org/10.1038/s41467-019-11306-6	17	1	4	5	1	1	1	1	0	0	1	0	0	0	0	2	0	0	0	0	0
191	NZ_CP023925	Klebsiella pneumoniae strain FDAARGOS_442	5.32901	Blood	Human	North America	147	PacBio; Illumina	2017	5329011	blood	Canada	PacBio; Illumina	https://doi.org/10.1038/s41467-019-11306-6	18	1	6	5	2	1	2	1	0	0	0	0	0	0	0	0	0	0	0	0	0
192	NZ_CP023933	Klebsiella pneumoniae strain FDAARGOS_443	5.46039	Rectal	Human	North America	11	PacBio; Illumina	2017	5460389	rectal	Canada	PacBio; Illumina	https://doi.org/10.1038/s41467-019-11306-6	16	1	5	5	2	1	1	1	0	0	0	0	0	0	0	0	0	0	0	0	0
193	NZ_CP023941	Klebsiella pneumoniae strain FDAARGOS_444	5.48471	Wound	Human	North America	11	PacBio; Illumina	2017	5484708	wound	Canada	PacBio; Illumina	https://doi.org/10.1038/s41467-019-11306-6	15	1	4	4	2	2	1	1	0	0	0	0	0	0	0	0	0	0	0	0	0
194	NZ_CP023946	Klebsiella pneumoniae strain FDAARGOS_446	5.39275	Rectal	Human	North America	340	PacBio; Illumina	2017	5392753	rectal	Canada	PacBio; Illumina	https://doi.org/10.1038/s41467-019-11306-6	16	1	5	5	2	1	1	1	0	0	0	0	0	0	0	0	0	0	0	0	0
195	NZ_CP023949	Klebsiella pneumoniae strain FDAARGOS_447	5.2264	Rectal	Human	North America	152	PacBio; Illumina	2017	5226396	Perirectal	Canada	PacBio; Illumina	https://doi.org/10.1038/s41467-019-11306-6	15	1	5	4	1	2	1	1	0	0	0	0	0	0	0	0	0	0	0	0	0
196	NZ_CP024038	Klebsiella pneumoniae strain QS17-0029	5.31977	N/A	Human	Asia	16	PacBio; Illumina	2017	5319773	N/A	Thailand	PacBio; Illumina	unpublished	18	1	5	5	1	2	1	1	0	0	0	0	0	0	0	2	0	0	0	0	0
197	NZ_CP024191	Klebsiella pneumoniae isolate KSB1_5D	5.297	Rectal	Human	Oceana	340	ONT; Illumina HiSeq	2017	5296999	rectal swab	Australia	Illumina HiSeq and ONT	unpublished	15	1	4	5	2	1	1	1	0	0	0	0	0	0	0	0	0	0	0	0	0
198	NZ_CP024429	Klebsiella pneumoniae strain DA48896	5.39487	Respiratory tract	Human	Asia	147	PacBio; Illumina MiSeq	2017	5394870	Trachaeal secretion	Pakistan	Illumina MiSeq; PacBio	29220374	19	1	6	6	2	1	2	0	0	0	0	0	0	0	1	0	0	0	0	0	0
199	NZ_CP024458	Klebsiella pneumoniae strain QS17-0161	5.26749	Sputum	Human	Asia	45	PacBio; Illumina MiSeq	2017	5267491	sputum	Thailand	PacBio; Illumina MiSeq	unpublished	14	1	5	4	1	1	1	1	0	0	0	0	0	0	0	0	0	0	0	0	0
200	NZ_CP024482	Klebsiella pneumoniae strain INF322	5.35617	Urine/UTI	Human	Oceana	29	ONT; Illumina HiSeq	2017	5356173	UTI	Australia	Illumina HiSeq and ONT	29340588	16	1	4	4	3	2	1	1	0	0	0	0	0	0	0	0	0	0	0	0	0
201	NZ_CP024489	Klebsiella pneumoniae strain INF249	5.58346	Urine/UTI	Human	Oceana	29	ONT; Illumina HiSeq	2017	5583461	UTI	Australia	Illumina HiSeq and ONT	29340588	17	1	4	5	4	1	1	1	0	0	0	0	0	0	0	0	0	0	0	0	0
202	NZ_CP024496	Klebsiella pneumoniae strain KSB1_7E	5.23251	Rectal	Human	Oceana	323	ONT; Illumina HiSeq	2017	5232513	rectal	Australia	Illumina HiSeq and ONT	29340588	14	1	3	4	1	2	1	1	0	0	1	0	0	0	0	0	0	0	0	0	0
203	NZ_CP024499	Klebsiella pneumoniae strain KSB1_4E	5.23496	Rectal	Human	Oceana	323	ONT; Illumina HiSeq	2017	5234963	rectal	Australia	Illumina HiSeq and ONT	29340588	14	1	3	4	1	2	1	1	0	0	1	0	0	0	0	0	0	0	0	0	0
204	NZ_CP024504	Klebsiella pneumoniae strain KSB2_1B	5.22889	Rectal	Human	Oceana	323	ONT; Illumina HiSeq	2017	5228889	rectal	Australia	Illumina HiSeq and ONT	29340588	14	1	3	5	1	1	1	1	0	0	1	0	0	0	0	0	0	0	0	0	0
205	NZ_CP024515	Klebsiella pneumoniae strain KSB1_10J	5.2289	Rectal	Human	Oceana	323	ONT; Illumina HiSeq	2017	5228900	rectal	Australia	Illumina HiSeq and ONT	29340588	14	1	3	5	1	2	1	1	0	0	0	0	0	0	0	0	0	0	0	0	0
206	NZ_CP024521	Klebsiella pneumoniae strain INF158	5.29712	Other	Human	Oceana	340	ONT; Illumina HiSeq	2017	5297118	cerebrospinal fluid	Australia	Illumina HiSeq and ONT	29340588	15	1	4	4	2	2	1	1	0	0	0	0	0	0	0	0	0	0	0	0	0
207	NZ_CP024528	Klebsiella pneumoniae strain INF157	5.29711	Blood	Human	Oceana	340	ONT; Illumina HiSeq	2017	5297108	blood	Australia	Illumina HiSeq and ONT	29340588	15	1	4	4	2	2	1	1	0	0	0	0	0	0	0	0	0	0	0	0	0
208	NZ_CP024535	Klebsiella pneumoniae strain KSB1_9D	5.26438	Rectal	Human	Oceana	340	ONT; Illumina HiSeq	2017	5264380	rectal	Australia	Illumina HiSeq and ONT	29340588	15	1	4	4	2	2	1	1	0	0	0	0	0	0	0	0	0	0	0	0	0
209	NZ_CP024542	Klebsiella pneumoniae strain INF042	5.33749	Urine/UTI	Human	Oceana	37	ONT; Illumina HiSeq	2017	5337491	UTI	Australia	Illumina HiSeq and ONT	29340588	16	1	3	5	2	1	1	1	1	0	1	0	0	0	0	0	0	0	0	0	0
210	NZ_CP024545	Klebsiella pneumoniae strain INF059	5.33749	Urine/UTI	Human	Oceana	37	ONT; Illumina HiSeq	2017	5337491	UTI	Australia	Illumina HiSeq and ONT	29340588	16	1	3	5	2	1	1	1	1	0	1	0	0	0	0	0	0	0	0	0	0
211	NZ_CP024548	Klebsiella pneumoniae strain KSB1_7J	5.35454	Rectal	Human	Oceana	37	ONT; Illumina HiSeq	2017	5354543	rectal	Australia	Illumina HiSeq and ONT	29340588	15	1	3	5	2	1	1	1	0	0	1	0	0	0	0	0	0	0	0	0	0
212	NZ_CP024549	Klebsiella pneumoniae strain INF163	5.29823	Urine/UTI	Human	Oceana	340	ONT; Illumina HiSeq	2017	5298228	urine	Australia	Illumina HiSeq and ONT	29340588	15	1	4	5	2	1	1	1	0	0	0	0	0	0	0	0	0	0	0	0	0
213	NZ_CP024556	Klebsiella pneumoniae strain INF164	5.29846	Urine/UTI	Human	Oceana	340	ONT; Illumina HiSeq	2017	5298459	urine	Australia	Illumina HiSeq and ONT	29340588	15	1	5	4	2	1	1	1	0	0	0	0	0	0	0	0	0	0	0	0	0
214	NZ_CP024563	Klebsiella pneumoniae strain INF278	5.29333	Urine/UTI	Human	Oceana	340	ONT; Illumina HiSeq	2017	5293333	urine	Australia	Illumina HiSeq and ONT	29340588	15	1	4	5	2	1	1	1	0	0	0	0	0	0	0	0	0	0	0	0	0
215	NZ_CP024570	Klebsiella pneumoniae strain INF274	5.29333	Urine/UTI	Human	Oceana	340	ONT; Illumina HiSeq	2017	5293333	urine	Australia	Illumina HiSeq and ONT	29340588	15	1	4	4	2	2	1	1	0	0	0	0	0	0	0	0	0	0	0	0	0
216	NZ_CP024707	Klebsiella pneumoniae strain cr-hvkp3	5.37094	Blood	Human	Asia	65	PacBio	2017	5370942	blood	China	PacBio	unpublished	15	1	4	5	2	1	1	1	0	0	0	0	0	0	0	0	0	0	0	0	0
217	NZ_CP024834	Klebsiella pneumoniae strain CRKP-2297	5.42996	Abdominal drainage	Human	Asia	147	PacBio	2017	5429958	Peritoneal fluid	Korea	PacBio	unpublished	18	1	5	6	2	1	2	0	0	0	0	0	0	0	1	0	0	0	0	0	0
218	NZ_CP024838	Klebsiella pneumoniae strain CRKP-1215	5.42054	Respiratory tract	Human	Asia	147	PacBio	2017	5420542	Bronchial washing	Korea	PacBio	unpublished	18	1	5	6	2	1	2	0	0	0	0	0	0	0	1	0	0	0	0	0	0
219	NZ_CP024874	Klebsiella pneumoniae strain NH25	5.36939	Sputum	Human	Asia	15	PacBio	2017	5369387	sputum	Thailand	PacBio	unpublished	16	1	4	3	1	2	1	1	2	0	1	0	0	0	0	0	0	0	0	0	0
220	NZ_CP024916	Klebsiella pneumoniae strain NH54	5.3995	Rectal	Human	Asia	147	CANU	2017	5399501	rectal	Thailand	CANU	unpublished	17	1	5	5	2	1	2	1	0	0	0	0	0	0	0	0	0	0	0	0	0
221	NZ_CP025005	Klebsiella pneumoniae strain AUSMDU00003562	5.41486	Other	Human	Oceana	258	PacBio	2017	5414861	Sacral swab	Australia	PacBio	unpublished	17	1	5	4	2	2	1	1	0	1	0	0	0	0	0	0	0	0	0	0	0
222	NZ_CP025008	Klebsiella pneumoniae strain AUSMDU00008119	5.44934	Urine/UTI	Human	Oceana	258	PacBio	2017	5449340	urine	Australia	PacBio	unpublished	17	1	5	5	2	1	1	1	0	1	0	0	0	0	0	0	0	0	0	0	0
223	NZ_CP025037	Klebsiella pneumoniae strain NU-CRE047	5.53794	Urine/UTI	Human	North America	258	PacBio; Illumina HiSeq	2017	5537943	urine	USA	PacBio; Illumina HiSeq	unpublished	16	1	5	4	2	2	1	1	0	0	0	0	0	0	0	0	0	0	0	0	0
224	NZ_CP025080	Klebsiella pneumoniae strain SGH10	5.48511	Liver drainage/Bile	Human	Asia	23	ONT MiniION; Illumina MiSeq; Illumina MiniSeq	2017	5485114	liver abscess	Singapore	Illumina MiniSeq; Illumina MiSeq; Nanopore Technologies MiniION R9.X	30006589	13	1	4	3	2	2	1	0	0	0	0	0	0	0	0	0	0	0	0	0	0
225	NZ_CP025087	Klebsiella pneumoniae strain KP6	5.32458	N/A	Human	Asia	23	Illumina MiSeq	2017	5324579	N/A	China	Illumina MiSeq	unpublished	13	1	5	3	1	2	1	0	0	0	0	0	0	0	0	0	0	0	0	0	0
226	NZ_CP025088	Klebsiella pneumoniae strain KP7	5.40506	N/A	Human	Asia	1941	Illumina MiSeq	2017	5405065	N/A	China	Illumina MiSeq	unpublished	15	1	5	3	2	2	1	0	0	0	0	0	0	0	0	1	0	0	0	0	0
227	NZ_CP025089	Klebsiella pneumoniae strain KP8	5.4782	N/A	Human	Asia	485	Illumina MiSeq	2017	5478203	N/A	China	Illumina MiSeq	unpublished	17	1	5	4	2	2	1	1	0	1	0	0	0	0	0	0	0	0	0	0	0
228	NZ_CP025090	Klebsiella pneumoniae strain KP9	5.33961	N/A	Human	Asia	23	Illumina MiSeq	2017	5339613	N/A	China	Illumina MiSeq	unpublished	14	1	5	4	2	1	1	0	0	0	0	0	0	0	0	0	0	0	0	0	0
229	NZ_CP025091	Klebsiella pneumoniae strain KP10	5.06182	N/A	Human	Asia	29	Illumina MiSeq	2017	5061821	N/A	China	Illumina MiSeq	unpublished	15	1	3	3	2	2	1	1	1	0	1	0	0	0	0	0	0	0	0	0	0
230	NZ_CP025092	Klebsiella pneumoniae strain KP11	4.76663	N/A	Human	Asia	N/A	Illumina MiSeq	2017	4766628	N/A	China	Illumina MiSeq	unpublished	16	1	5	4	1	1	2	1	0	0	1	0	0	0	0	0	0	0	0	0	0
231	NZ_CP025093	Klebsiella pneumoniae strain KP14	5.18733	N/A	Human	Asia	N/A	Illumina MiSeq	2017	5187330	N/A	China	Illumina MiSeq	unpublished	16	1	5	4	1	1	1	1	1	0	1	0	0	0	0	0	0	0	0	0	0
232	NZ_CP025140	Klebsiella pneumoniae strain KP1768	5.38847	Other	Human	North America	307	ONT; Illumina MiSeq	2017	5388466	pancreatic fluid	USA	Illumina MiSeq and Oxford Nanopore	unpublished	17	1	4	6	1	2	1	1	1	0	0	0	0	0	0	0	0	0	0	0	0
233	NZ_CP025143	Klebsiella pneumoniae strain NR5632	5.38862	Respiratory tract	Human	North America	307	ONT; Illumina MiSeq	2017	5388622	bronchoalveolar lavage	USA	Illumina MiSeq and Oxford Nanopore	unpublished	17	1	4	5	1	2	1	1	1	0	1	0	0	0	0	0	0	0	0	0	0
234	NZ_CP025146	Klebsiella pneumoniae strain KP1766	5.38325	Blood	Human	North America	307	ONT; Illumina MiSeq	2017	5383248	blood	USA	Illumina MiSeq and Oxford Nanopore	unpublished	17	1	4	6	1	1	1	1	1	0	1	0	0	0	0	0	0	0	0	0	0
235	NZ_CP025211	Klebsiella pneumoniae strain HZW25	5.19859	Liver drainage/Bile	Human	Asia	34	PacBio	2017	5198587	bile	China	PacBio	unpublished	17	1	4	4	1	2	1	1	1	1	1	0	0	0	0	0	0	0	0	0	0
236	NZ_CP025456	Klebsiella pneumoniae strain KP69	5.49234	N/A	Human	Asia	11	PacBio; Illumina MiSeq	2017	5492338	N/A	China	Illumina MiSeq; PacBio	unpublished	15	0	5	4	2	2	1	1	0	0	0	0	0	0	0	0	0	0	0	0	0
237	NZ_CP025461	Klebsiella pneumoniae strain F44	5.46047	N/A	Human	Asia	11	PacBio; Illumina MiSeq	2017	5460465	N/A	China	Illumina MiSeq; PacBio	unpublished	16	1	5	4	2	2	1	1	0	0	0	0	0	0	0	0	0	0	0	0	0
238	NZ_CP025466	Klebsiella pneumoniae strain JS187	5.35997	N/A	Human	Asia	11	PacBio; Illumina MiSeq	2017	5359967	N/A	China	Illumina MiSeq; PacBio	unpublished	16	1	5	4	2	2	1	1	0	0	0	0	0	0	0	0	0	0	0	0	0
239	NZ_CP025515	Klebsiella pneumoniae strain 002SK2	5.39346	Envoronmental strain	Environment	Europe	147	PacBio	2017	5393461	water	Switzerland	PacBio	unpublished	17	0	6	5	2	1	2	1	0	0	0	0	0	0	0	0	0	0	0	0	0
240	NZ_CP025541	Klebsiella pneumoniae strain 2N3	5.31955	Envoronmental strain	Environment	Asia	111	PacBio	2017	5319547	soil	China	PacBio	unpublished	15	1	5	3	1	2	1	1	0	0	0	1	0	0	0	0	0	0	0	0	0
241	NZ_CP025576	Klebsiella pneumoniae strain 08EU827	5.27754	N/A	Human	Europe	101	PacBio; Illumina MiSeq	2017	5277535	N/A	Sweden	Illumina MiSeq; PacBio	unpublished	15	1	4	4	1	1	1	1	0	0	1	1	0	0	0	0	0	0	0	0	0
242	NZ_CP025629	Klebsiella pneumoniae strain LS358	5.06189	Liver drainage/Bile	Human	Asia	29	Illumina MiSeq	2018	5061886	Liver abscess puncture fluid	China	Illumina MiSeq	unpublished	15	1	3	3	2	2	1	1	1	0	1	0	0	0	0	0	0	0	0	0	0
243	NZ_CP025630	Klebsiella pneumoniae strain LS359	4.76652	Liver drainage/Bile	Human	Asia	N/A	Illumina MiSeq	2018	4766516	Liver abscess puncture fluid	China	Illumina MiSeq	32393110	16	1	5	4	1	1	2	1	0	0	1	0	0	0	0	0	0	0	0	0	0
244	NZ_CP025631	Klebsiella pneumoniae strain HS09565	5.41467	N/A	Human	Asia	23	Illumina MiSeq	2018	5414670	N/A	China	Illumina MiSeq	unpublished	15	1	5	4	2	1	1	0	0	0	0	0	0	0	0	1	0	0	0	0	0
245	NZ_CP025633	Klebsiella pneumoniae strain HS102438	5.53452	Sputum	Human	Asia	23	Illumina MiSeq	2018	5534518	sputum	China	Illumina MiSeq	unpublished	12	1	4	4	1	1	1	0	0	0	0	0	0	0	0	0	0	0	0	0	0
246	NZ_CP025636	Klebsiella pneumoniae strain LS356	5.40942	Liver drainage/Bile	Human	Asia	458	Illumina MiSeq	2018	5409425	Liver abscess puncture fluid	China	Illumina MiSeq	32393110	17	1	5	4	2	2	1	1	0	1	0	0	0	0	0	0	0	0	0	0	0
247	NZ_CP025639	Klebsiella pneumoniae strain LS357	5.43428	Liver drainage/Bile	Human	Asia	23	Illumina MiSeq	2018	5434278	Liver abscess puncture fluid	China	Illumina MiSeq	unpublished	14	1	5	4	2	1	1	0	0	0	0	0	0	0	0	0	0	0	0	0	0
248	NZ_CP025641	Klebsiella pneumoniae strain LS355	5.34304	Liver drainage/Bile	Human	Asia	1941	Illumina MiSeq	2018	5343037	Liver abscess puncture fluid	China	Illumina MiSeq	unpublished	14	1	5	4	2	1	1	0	0	0	0	0	0	0	0	0	0	0	0	0	0
249	NZ_CP025684	Klebsiella pneumoniae strain L5-2	5.23712	Feces	Human	Asia	N/A	PacBio	2018	5237123	feces	Korea	PacBio	unpublished	12	1	3	3	1	1	1	1	0	0	1	0	0	0	0	0	0	0	0	0	0
250	NZ_CP025816	Klebsiella pneumoniae strain Kp81	5.18208	Urine/UTI	Human	South America	340	Illumina	2018	5182080	urine	Brazil	Illumina	unpublished	16	1	5	4	2	2	1	1	0	0	0	0	0	0	0	0	0	0	0	0	0
251	NZ_CP025951	Klebsiella pneumoniae subsp. pneumoniae strain GD4	5.36681	Sputum	Human	Asia	11	PacBio	2018	5366808	sputum	China	PacBio	29424684	15	1	4	5	2	1	1	1	0	0	0	0	0	0	0	0	0	0	0	0	0
252	NZ_CP025963	Klebsiella pneumoniae strain WCHKP34	5.29186	N/A	Human	Asia	273	ONT MiniION; Illumina HiSeq	2017	5291863	N/A	China	Illumina HiSeq; MiniION	unpublished	18	1	6	5	2	1	2	1	0	0	0	0	0	0	0	0	0	0	0	0	0
253	NZ_CP026011	Klebsiella pneumoniae strain K2044	5.24852	N/A	Human	Asia	23	PacBio	2018	5248519	N/A	China	PacBio	unpublished	14	1	4	4	2	1	2	0	0	0	0	0	0	0	0	0	0	0	0	0	0
254	NZ_CP026017	Klebsiella pneumoniae strain 13190	5.26148	N/A	Human	Asia	392	PacBio	2018	5261481	N/A	China	PacBio	10.1128/AAC.02273-18	17	1	5	5	2	1	2	1	0	0	0	0	0	0	0	0	0	0	0	0	0
255	NZ_CP026021	Klebsiella pneumoniae strain 11492	5.25269	N/A	Human	Asia	23	PacBio	2018	5252687	N/A	China	PacBio	unpublished	13	1	4	3	2	2	1	0	0	0	0	0	0	0	0	0	0	0	0	0	0
256	NZ_CP026023	Klebsiella pneumoniae strain 11420	5.43859	N/A	Human	Asia	1265	PacBio	2018	5438591	N/A	China	PacBio	unpublished	14	1	4	4	2	1	1	0	1	0	0	0	0	0	0	0	0	0	0	0	0
257	NZ_CP026130	Klebsiella pneumoniae strain F1	5.51838	Urine/UTI	Human	Asia	11	PacBio	2018	5518379	urine	China	PacBio	unpublished	16	1	4	5	2	1	1	1	0	0	0	0	0	0	0	0	1	0	0	0	0
258	NZ_CP026132	Klebsiella pneumoniae strain F5	5.53782	Sputum	Human	Asia	11	PacBio	2018	5537825	sputum	China	PacBio	unpublished	16	1	4	5	2	1	1	1	0	0	0	0	0	0	0	0	1	0	0	0	0
259	NZ_CP026136	Klebsiella pneumoniae strain F77	5.53609	Liver drainage/Bile	Human	Asia	11	PacBio	2018	5536091	bile	China	PacBio	unpublished	16	1	4	4	2	2	1	1	0	0	0	0	0	0	0	0	1	0	0	0	0
260	NZ_CP026140	Klebsiella pneumoniae strain F127	5.51143	Abdominal drainage	Human	Asia	11	PacBio	2018	5511434	ascites	China	PacBio	unpublished	16	1	4	4	2	2	1	1	0	0	0	0	0	0	0	0	1	0	0	0	0
261	NZ_CP026145	Klebsiella pneumoniae strain F132	5.51125	Catheter	Human	Asia	11	PacBio	2018	5511250	end of the catheter	China	PacBio	unpublished	15	1	4	5	2	1	1	0	0	0	0	0	0	0	0	0	1	0	0	0	0
262	NZ_CP026149	Klebsiella pneumoniae strain F138	5.53928	Blood	Human	Asia	11	PacBio	2018	5539281	blood	China	PacBio	unpublished	16	1	4	5	2	1	1	1	0	0	0	0	0	0	0	0	1	0	0	0	0
263	NZ_CP026153	Klebsiella pneumoniae strain F10(AN)	5.27258	Sputum	Human	Asia	37	PacBio	2018	5272577	sputum	China	PacBio	unpublished	15	1	4	3	2	2	1	1	1	0	0	0	0	0	0	0	0	0	0	0	0
264	NZ_CP026155	Klebsiella pneumoniae strain B12(AN)	5.56555	Sputum	Human	Asia	11	PacBio	2018	5565554	sputum	China	PacBio	unpublished	20	1	5	6	3	1	1	1	1	0	1	0	0	0	0	0	0	0	0	0	0
265	NZ_CP026157	Klebsiella pneumoniae strain F93-2	5.10705	Sputum	Human	Asia	17	PacBio	2018	5107051	sputum	China	PacBio	unpublished	15	1	4	5	1	1	1	1	0	0	1	0	0	0	0	0	0	0	0	0	0
266	NZ_CP026159	Klebsiella pneumoniae strain F89-1	5.27235	Sputum	Human	Asia	N/A	PacBio	2018	5272353	sputum	China	PacBio	unpublished	15	1	4	3	1	2	1	1	1	0	1	0	0	0	0	0	0	0	0	0	0
267	NZ_CP026160	Klebsiella pneumoniae strain F93-1	5.19101	Sputum	Human	Asia	343	PacBio	2018	5191009	sputum	China	PacBio	unpublished	17	1	5	4	2	2	1	1	0	0	1	0	0	0	0	0	0	0	0	0	0
268	NZ_CP026162	Klebsiella pneumoniae strain F13	5.37199	Urine/UTI	Human	Asia	661	PacBio	2018	5371994	urine	China	PacBio	unpublished	15	1	4	5	1	2	1	1	0	0	0	0	0	0	0	0	0	0	0	0	0
269	NZ_CP026164	Klebsiella pneumoniae strain F81	5.16437	Other	Human	Asia	1764	PacBio	2018	5164372	incision secretion	China	PacBio	unpublished	13	1	3	3	1	2	1	0	1	0	1	0	0	0	0	0	0	0	0	0	0
270	NZ_CP026177	Klebsiella pneumoniae strain KPNIH50	5.6166	Envoronmental strain	Environment	North America	252	PacBio	2018	5616605	wastewater pipe	USA	PacBio RSII	10.1128/mBio.02011-17	17	1	5	5	2	1	1	1	0	0	1	0	0	0	0	0	0	0	0	0	0
271	NZ_CP026178	Klebsiella pneumoniae strain KPNIH49	5.40322	Envoronmental strain	Environment	North America	359	PacBio	2018	5403218	wastewater pipe	USA	PacBio RSII	10.1128/mBio.02011-17	19	1	6	6	1	1	1	1	1	0	1	0	0	0	0	0	0	0	0	0	0
272	NZ_CP026392	Klebsiella pneumoniae strain KPNIH48	5.53198	Envoronmental strain	Environment	North America	252	PacBio	2018	5531975	suldge, wastewater pipe	USA	PacBio RSII	10.1128/mBio.02011-17	17	1	5	5	2	1	1	1	0	0	1	0	0	0	0	0	0	0	0	0	0
273	NZ_CP026495	Klebsiella pneumoniae strain 616	5.24631	Urine/UTI	Human	Asia	307	ONT MiniION; Illumina MiniSeq	2018	5246307	urine	Iran	Oxford Nanopore MiniION; Illumina MiniSeq	30517666	16	1	4	5	1	1	1	1	1	0	1	0	0	0	0	0	0	0	0	0	0
274	NZ_CP026585	Klebsiella pneumoniae strain WCHKP649	5.46112	Other	Human	Asia	11	ONT MiniION; Illumina HiSeq	2018	5461116	secreta	China	Illumina HiSeq; MiniION	unpublished	15	1	4	4	2	2	1	1	0	0	0	0	0	0	0	0	0	0	0	0	0
275	NZ_CP026586	Klebsiella pneumoniae strain NUHL30457	5.3026	N/A	Human	Asia	86	PacBio	2018	5302595	N/A	China	PacBio	unpublished	14	1	4	4	1	1	1	1	0	0	0	1	0	0	0	0	0	0	0	0	0
276	NZ_CP026751	Klebsiella pneumoniae strain AR_0066	5.45106	N/A	N/A	N/A	14	PacBio	2018	5451057	N/A	N/A	PacBio RSII	unpublished	15	1	4	5	1	1	1	1	0	0	1	0	0	0	0	0	0	0	0	0	0
277	NZ_CP027036	Klebsiella pneumoniae strain 16_GR_13	5.42692	Feces	Human	Europe	11	ONT MiniION; Illumina MiSeq	2018	5426917	stool	Greece	Illumina MiSeq/ ONT MiniION	unpublished	16	0	6	4	2	2	1	1	0	0	0	0	0	0	0	0	0	0	0	0	0
278	NZ_CP027042	Klebsiella pneumoniae strain 1_GR_13	5.18168	Feces	Human	Europe	147	ONT MiniION; Illumina MiSeq	2018	5181675	stool	Greece	Illumina MiSeq/ ONT MiniION	29431605	17	1	5	5	2	1	2	1	0	0	0	0	0	0	0	0	0	0	0	0	0
279	NZ_CP027048	Klebsiella pneumoniae strain 20_GR_12	5.39589	Feces	Human	Europe	258	ONT MiniION; Illumina MiSeq	2018	5395894	stool	Greece	Illumina MiSeq/ ONT MiniION	32016399	16	1	4	5	2	1	1	1	0	1	0	0	0	0	0	0	0	0	0	0	0
280	NZ_CP027053	Klebsiella pneumoniae strain 2_GR_12	5.46642	Urine/UTI	Human	Europe	258	ONT MiniION; Illumina MiSeq	2018	5466424	urine	Greece	Illumina MiSeq/ ONT MiniION	unpublished	17	1	5	4	2	2	1	1	0	1	0	0	0	0	0	0	0	0	0	0	0
281	NZ_CP027068	Klebsiella pneumoniae strain WCHKP8F4	5.36511	N/A	Human	Asia	11	ONT MiniION; Illumina HiSeq	2018	5365113	N/A	China	Illumina HiSeq; MiniION	unpublished	15	1	4	4	2	2	1	1	0	0	0	0	0	0	0	0	0	0	0	0	0
282	NZ_CP027146	Klebsiella pneumoniae strain AR_0363	5.27411	N/A	N/A	N/A	258	Pacbio; Illumina	2018	5274107	N/A	N/A	Pacbio; Illumina	unpublished	16	1	5	4	2	2	1	1	0	0	0	0	0	0	0	0	0	0	0	0	0
283	NZ_CP027160	Klebsiella pneumoniae strain AR_0361	5.19442	N/A	N/A	N/A	258	Pacbio; Illumina	2018	5194420	N/A	N/A	Pacbio; Illumina	unpublished	16	1	5	4	2	2	1	1	0	0	0	0	0	0	0	0	0	0	0	0	0
284	NZ_CP027189	Klebsiella pneumoniae strain KPHS1249	5.45865	Wound	Human	Asia	23	PacBio; Illumina HiSeq	2018	5458646	wound	China	PacBio; Illumina HiSeq	unpublished	13	1	4	4	2	1	1	0	0	0	0	0	0	0	0	0	0	0	0	0	0
285	NZ_CP027612	Klebsiella pneumoniae subsp. ozaenae strain AR_0096	5.06584	N/A	N/A	N/A	2167	PacBio	2018	5065840	N/A	N/A	PacBio RSII	unpublished	17	1	5	5	2	1	1	1	1	0	0	0	0	0	0	0	0	0	0	0	0
286	NZ_CP027697	Klebsiella pneumoniae strain KP30835	5.42861	N/A	Human	N/A	N/A	PacBio	2018	5428613	N/A	N/A	PacBio	unpublished	9	1	4	1	1	1	1	0	0	0	0	0	0	0	0	0	0	0	0	0	0
287	NZ_CP028176	Klebsiella pneumoniae strain CFSAN054111	5.27965	N/A	Human	Europe	15	PacBio	2018	5279647	N/A	Germany	PacBio	unpublished	15	1	4	4	1	1	1	1	1	0	1	0	0	0	0	0	0	0	0	0	0
288	NZ_CP028180	Klebsiella pneumoniae strain CFSAN054110	5.43815	N/A	Human	Europe	512	PacBio	2018	5438150	N/A	Denmark	PacBio	unpublished	17	1	5	5	2	1	1	1	0	1	0	0	0	0	0	0	0	0	0	0	0
289	NZ_CP028391	Klebsiella pneumoniae strain WCHKP13F2	5.37545	N/A	Human	Asia	36	ONT MiniION; Illumina HiSeq	2018	5375449	N/A	China	Illumina HiSeq; MiniION	unpublished	16	1	4	5	1	2	1	1	1	0	0	0	0	0	0	0	0	0	0	0	0
290	NZ_CP028478	Klebsiella pneumoniae strain 2e	5.23181	Envoronmental strain	Environment	Asia	N/A	PacBio	2018	5231806	biodiesel-derived waste-contaminated soil	China	PacBio	30902851	14	1	3	3	2	2	1	1	1	0	0	0	0	0	0	0	0	0	0	0	0
291	NZ_CP028542	Klebsiella pneumoniae strain WCHKP2	5.47697	N/A	Human	Asia	11	ONT MiniION; Illumina HiSeq	2018	5476966	N/A	China	Illumina HiSeq; MiniION	unpublished	15	1	4	5	2	1	1	1	0	0	0	0	0	0	0	0	0	0	0	0	0
292	NZ_CP028548	Klebsiella pneumoniae subsp. pneumoniae strain SCKP020143	5.49298	N/A	Human	Asia	11	ONT MiniION; Illumina HiSeq	2018	5492984	N/A	China	Illumina HiSeq; MiniION	30962338	16	1	4	4	2	2	1	1	0	0	0	0	0	0	0	0	1	0	0	0	0
293	NZ_CP028583	Klebsiella pneumoniae strain WCHKP36	5.44482	N/A	Human	Asia	11	ONT MiniION; Illumina HiSeq	2018	5444817	N/A	China	Illumina HiSeq; MiniION	unpublished	15	1	4	4	2	2	1	1	0	0	0	0	0	0	0	0	0	0	0	0	0
294	NZ_CP028716	Klebsiella pneumoniae strain SCM96	5.39874	Sputum	Human	Asia	15	PacBio; Illumina HiSeq	2018	5398745	sputum	China	PacBio; Illumina HiSeq	https://doi.org/10.1016/j.diagmicrobio.2018.11.007	17	1	5	4	1	1	1	1	2	0	1	0	0	0	0	0	0	0	0	0	0
295	NZ_CP028783	Klebsiella pneumoniae subsp. pneumoniae strain SCKP020046	5.41376	N/A	Human	Asia	11	ONT MiniION; Illumina HiSeq	2018	5413765	N/A	China	Illumina HiSeq; MiniION	unpublished	16	1	5	4	2	2	1	1	0	0	0	0	0	0	0	0	0	0	0	0	0
296	NZ_CP028787	Klebsiella pneumoniae strain SCKP020049	5.25659	Pus	Human	Asia	1	ONT MiniION; Illumina HiSeq	2017	5256586	pus	China	Illumina HiSeq; MiniION	unpublished	14	1	4	4	1	1	1	1	1	0	0	0	0	0	0	0	0	0	0	0	0
297	NZ_CP028793	Klebsiella pneumoniae strain WCHKP020030	5.37611	N/A	Human	Asia	11	ONT MiniION; Illumina HiSeq	2018	5376106	N/A	China	Illumina HiSeq; MiniION	unpublished	15	1	4	4	2	2	1	1	0	0	0	0	0	0	0	0	0	0	0	0	0
298	NZ_CP028797	Klebsiella pneumoniae strain WCHKP040035	5.36016	N/A	Human	Asia	11	ONT MiniION; Illumina HiSeq	2018	5360164	N/A	China	Illumina HiSeq; MiniION	unpublished	15	1	4	4	2	2	1	1	0	0	0	0	0	0	0	0	0	0	0	0	0
299	NZ_CP028806	Klebsiella pneumoniae strain WCHKP7E2	5.37103	N/A	Human	Asia	11	ONT MiniION; Illumina HiSeq	2017	5371030	N/A	China	Illumina HiSeq; MiniION	unpublished	16	0	5	5	2	1	1	1	0	0	1	0	0	0	0	0	0	0	0	0	0
300	NZ_CP028816	Klebsiella pneumoniae strain Kp589	5.48951	Other	Human	Europe	405	ONT MiniION; Illumina HiSeq	2018	5489507	amniotic fluid	Spain	Illumina MiSeq; MiniION	unpublished	15	1	4	4	1	2	1	1	0	0	1	0	0	0	0	0	0	0	0	0	0
301	NZ_CP028932	Klebsiella pneumoniae strain AR_0153	5.34158	N/A	N/A	N/A	14	PacBio	2018	5341581	N/A	N/A	PacBio RSII	unpublished	16	1	5	5	1	1	1	1	0	0	1	0	0	0	0	0	0	0	0	0	0
302	NZ_CP028953	Klebsiella pneumoniae strain AR_0141	5.22574	N/A	N/A	N/A	34	PacBio	2018	5225737	N/A	N/A	PacBio RSII	unpublished	16	1	4	4	1	2	1	1	0	0	1	0	0	0	0	1	0	0	0	0	0
303	NZ_CP028990	Klebsiella pneumoniae strain AR_0142	5.27538	N/A	N/A	N/A	34	PacBio	2018	5275382	N/A	N/A	PacBio RSII	unpublished	16	1	4	4	1	2	1	1	0	0	1	0	0	0	0	1	0	0	0	0	0
304	NZ_CP028994	Klebsiella pneumoniae strain AR_0079	5.51102	N/A	N/A	N/A	11	PacBio	2018	5511019	N/A	N/A	PacBio RSII	unpublished	17	1	6	4	2	2	1	1	0	0	0	0	0	0	0	0	0	0	0	0	0
305	NZ_CP029099	Klebsiella pneumoniae strain AR438	5.43901	N/A	N/A	N/A	512	PacBio; Illumina	2018	5439007	N/A	N/A	Pacbio; Illumina	unpublished	17	1	5	5	2	1	1	1	0	1	0	0	0	0	0	0	0	0	0	0	0
306	NZ_CP029137	Klebsiella pneumoniae strain AR376	5.33143	N/A	N/A	N/A	15	PacBio; Illumina	2018	5331435	N/A	N/A	Pacbio; Illumina	unpublished	16	1	5	4	1	1	1	1	1	0	1	0	0	0	0	0	0	0	0	0	0
307	NZ_CP029220	Klebsiella pneumoniae strain L388	5.33984	Feces	Human	Asia	11	PacBio	2018	5339840	feces	China	PacBio	unpublished	16	1	5	4	2	2	1	1	0	0	0	0	0	0	0	0	0	0	0	0	0
308	NZ_CP029226	Klebsiella pneumoniae strain L491	5.52501	Feces	Human	Asia	11	PacBio	2018	5525009	feces	China	PacBio	unpublished	15	1	4	4	2	2	1	1	0	0	0	0	0	0	0	0	0	0	0	0	0
309	NZ_CP029384	Klebsiella pneumoniae subsp. pneumoniae strain SCKP020079	5.46818	N/A	Human	Asia	11	ONT MiniION; Illumina HiSeq	2017	5468182	N/A	China	llumina HiSeq; MiniION	unpublished	15	1	4	5	2	1	1	1	0	0	0	0	0	0	0	0	0	0	0	0	0
310	NZ_CP029388	Klebsiella pneumoniae subsp. pneumoniae strain SCKP040074	5.28875	N/A	Human	Asia	48	ONT MiniION; Illumina HiSeq	2018	5288751	N/A	China	Illumina HiSeq; MiniION	unpublished	15	1	5	4	1	2	2	0	0	0	0	0	0	0	0	0	0	0	0	0	0
311	NZ_CP029582	Klebsiella pneumoniae strain DA33140	5.43802	N/A	Human	Europe	147	PacBio; Illumina MiSeq	2018	5438025	N/A	Sweden	PacBio; Illumina MiSeq	30742072	18	1	6	5	2	1	2	1	0	0	0	0	0	0	0	0	0	0	0	0	0
312	NZ_CP029587	Klebsiella pneumoniae strain DA33141	5.25579	N/A	Human	Europe	16	PacBio; Illumina HiSeq	2018	5255790	N/A	Sweden	PacBio; Illumina HiSeq	30742072	16	1	4	5	1	1	1	1	0	0	1	0	0	0	0	1	0	0	0	0	0
313	NZ_CP029590	Klebsiella pneumoniae strain DA33144	5.25721	N/A	Human	Europe	16	PacBio; Illumina MiSeq	2018	5257213	N/A	Sweden	PacBio; Illumina MiSeq	30742072	16	1	4	4	1	2	1	1	0	0	1	0	0	0	0	1	0	0	0	0	0
314	NZ_CP029689	Klebsiella pneumoniae strain 160111	5.43021	Urine/UTI	Human	Asia	11	PacBio; Illumina MiSeq	2018	5430212	urine	Taiwan	PacBio; Illumina MiSeq	unpublished	16	1	5	5	2	1	1	1	0	0	0	0	0	0	0	0	0	0	0	0	0
315	NZ_CP029722	Klebsiella pneumoniae strain AR_0140	5.22398	N/A	N/A	N/A	34	PacBio	2018	5223981	N/A	N/A	PacBio RSII	unpublished	16	1	4	5	1	1	1	1	0	0	1	0	0	0	0	1	0	0	0	0	0
316	NZ_CP029738	Klebsiella pneumoniae strain AR_0087	5.3474	N/A	N/A	N/A	16	PacBio	2018	5347404	N/A	N/A	PacBio RSII	unpublished	16	1	5	5	1	2	1	1	0	0	0	0	0	0	0	0	0	0	0	0	0
317	NZ_CP030070	Klebsiella pneumoniae strain IA565	5.15017	Urine/UTI	Human	North America	105	PacBio; Illumina MiSeq	2018	5150173	urine	USA	PacBio; Illumina MiSeq	unpublished	15	1	5	5	1	1	1	1	0	0	0	0	0	0	0	0	0	0	0	0	0
318	NZ_CP030072	Klebsiella pneumoniae strain DA12090	5.31195	Urine/UTI	Human	North America	14	PacBio; Illumina MiSeq	2018	5311952	urine	USA	PacBio; Illumina MiSeq	unpublished	16	1	5	5	1	1	1	1	0	0	1	0	0	0	0	0	0	0	0	0	0
319	NZ_CP030172	Klebsiella pneumoniae subsp. pneumoniae strain 12208	5.21421	N/A	Human	Asia	29	PacBio	2018	5214209	N/A	China	PacBio	unpublished	15	1	3	5	2	1	1	1	1	0	0	0	0	0	0	0	0	0	0	0	0
320	NZ_CP030174	Klebsiella pneumoniae subsp. pneumoniae strain 11219	5.37714	N/A	Human	Asia	1755	PacBio	2018	5377145	N/A	China	PacBio	unpublished	17	1	5	5	2	1	1	1	0	0	1	0	0	0	0	0	0	0	0	0	0
321	NZ_CP030269	Klebsiella pneumoniae subsp. pneumoniae strain SC-7	5.37959	Sputum	Human	Asia	1660	ONT MiniION; Illumina	2018	5379591	sputum	China	Nanopore MiniION; illumina	unpublished	13	1	4	3	2	2	1	0	0	0	0	0	0	0	0	0	0	0	0	0	0
322	NZ_CP030341	Klebsiella pneumoniae strain AR_362	5.37949	N/A	N/A	N/A	258	Pacbio; Illumina	2018	5379490	N/A	N/A	Pacbio; Illumina	unpublished	17	1	6	4	2	2	1	1	0	0	0	0	0	0	0	0	0	0	0	0	0
323	NZ_CP030857	Klebsiella pneumoniae subsp. pneumoniae strain JNM8C2	5.31597	Nasal	Human	Asia	2816	Illumina HiSeq	2018	5315966	nasal swab	India	Illumina HiSeq	unpublished	14	1	5	4	1	1	1	1	0	0	0	0	0	0	0	0	0	0	0	0	0
324	NZ_CP030877	Klebsiella pneumoniae strain JNM10C3	5.13869	Nasal	Human	Asia	711	Illumina HiSeq	2018	5138694	nasal swab	India	Illumina HiSeq	unpublished	16	1	5	4	2	2	1	1	0	0	0	0	0	0	0	0	0	0	0	0	0
325	NZ_CP030923	Klebsiella pneumoniae subsp. pneumoniae strain KC-Pl-HB1	5.26872	Blood	Seal	Asia	375	PacBio; Illumina HiSeq	2018	5268719	Blood	Korea	Illumina HiSeq; PacBio	unpublished	15	1	5	3	2	2	1	1	0	0	0	0	0	0	0	0	0	0	0	0	0
326	NZ_CP031368	Klebsiella pneumoniae strain KpvST101_OXA-48	5.45353	Blood	Human	Europe	101	ONT MiniION; Illumina	2019	5453528	Blood	UK	Oxford Nanopore MiniION; Illumina	unpublished	15	1	4	3	1	2	1	1	0	0	1	1	0	0	0	0	0	0	0	0	0
327	NZ_CP031562	Klebsiella pneumoniae strain 2-1	5.23004	Feces	Human	Asia	726	PacBio	2018	5230042	stool	China	PacBio	30662878	17	1	5	4	2	2	1	1	1	0	0	0	0	0	0	0	0	0	0	0	0
328	NZ_CP031577	Klebsiella pneumoniae strain N4b	5.24283	Rectal	Human	North America	422	PacBio	2018	5242834	rectal swab	USA	PacBio RSII	unpublished	15	0	5	4	1	2	1	1	1	0	0	0	0	0	0	0	0	0	0	0	0
329	NZ_CP031613	Klebsiella pneumoniae strain ZYST1	5.24839	N/A	Pig	Asia	1	PacBio	2018	5248387	N/A	China	PacBio RSII	unpublished	14	1	4	3	1	2	1	1	1	0	0	0	0	0	0	0	0	0	0	0	0
330	NZ_CP031721	Klebsiella pneumoniae strain WCHKP3	5.42173	N/A	Human	Asia	11	ONT MiniION; Illumina HiSeq	2017	5421726	N/A	China	Illumina HiSeq; MiniION	unpublished	15	1	4	5	2	1	1	1	0	0	0	0	0	0	0	0	0	0	0	0	0
331	NZ_CP031734	Klebsiella pneumoniae subsp. pneumoniae strain Klebsiella pneumoniae	5.37488	Blood	Human	Asia	14	PacBio	2018	5374875	Blood	Korea	PacBio RSII	unpublished	15	1	4	5	1	1	1	1	0	0	1	0	0	0	0	0	0	0	0	0	0
332	NZ_CP031789	Klebsiella pneumoniae strain KSB1_1I-sc-2280289	5.18307	N/A	N/A	N/A	661	ONT MiniION; Illumina HiSeq	2018	5183069	N/A	N/A	Nanopore MiniION; Illumina HiSeq	unpublished	15	1	4	5	1	1	1	1	1	0	0	0	0	0	0	0	0	0	0	0	0
333	NZ_CP031792	Klebsiella pneumoniae strain INF116-sc-2279924	5.27016	N/A	N/A	N/A	36	ONT MiniION; Illumina HiSeq	2018	5270163	N/A	N/A	Nanopore MiniION; Illumina HiSeq	unpublished	16	1	4	5	1	1	1	1	1	0	0	1	0	0	0	0	0	0	0	0	0
334	NZ_CP031795	Klebsiella pneumoniae strain INF125-sc-2279943	5.28278	N/A	N/A	N/A	45	ONT MiniION; Illumina HiSeq	2018	5282782	N/A	N/A	Nanopore MiniION; Illumina HiSeq	unpublished	14	1	4	4	1	2	1	1	0	0	0	0	0	0	0	0	0	0	0	0	0
335	NZ_CP031798	Klebsiella pneumoniae strain QMP B2-170	5.28689	Other	Bovine	North America	43	ONT MiniION; Illumina HiSeq	2018	5286886	sterile	USA	Nanopore MiniION; Illumina HiSeq	unpublished	15	1	4	3	1	2	1	1	0	0	1	1	0	0	0	0	0	0	0	0	0
336	NZ_CP031800	Klebsiella pneumoniae strain MSB1_8A-sc-2280397	5.5099	N/A	N/A	N/A	231	ONT MiniION; Illumina HiSeq	2018	5509899	N/A	N/A	Nanopore MiniION; Illumina HiSeq	unpublished	15	1	4	4	1	2	2	0	0	0	1	0	0	0	0	0	0	0	0	0	0
337	NZ_CP031808	Klebsiella pneumoniae strain INF206-sc-2280074	5.3628	N/A	N/A	N/A	29	ONT MiniION; Illumina HiSeq	2018	5362796	N/A	N/A	Nanopore MiniION; Illumina HiSeq	unpublished	17	1	4	4	2	2	1	1	1	0	1	0	0	0	0	0	0	0	0	0	0
338	NZ_CP031810	Klebsiella pneumoniae strain INF014-sc-2279884	5.34849	N/A	N/A	N/A	25	ONT MiniION; Illumina HiSeq	2018	5348492	N/A	N/A	Nanopore MiniION; Illumina HiSeq	unpublished	15	1	4	5	2	1	1	1	0	0	0	0	0	0	0	0	0	0	0	0	0
339	NZ_CP031814	Klebsiella pneumoniae strain KSB1_7F-sc-2280268	5.27648	N/A	N/A	N/A	230	ONT MiniION; Illumina HiSeq	2018	5276478	N/A	N/A	Nanopore MiniION; Illumina HiSeq	unpublished	16	1	4	4	1	2	1	1	1	0	0	1	0	0	0	0	0	0	0	0	0
340	NZ_CP031817	Klebsiella pneumoniae strain INF235-sc-2280127	5.14605	N/A	N/A	N/A	253	ONT MiniION; Illumina HiSeq	2018	5146051	N/A	N/A	Nanopore MiniION; Illumina HiSeq	unpublished	18	1	4	4	2	2	1	1	2	0	1	0	0	0	0	0	0	0	0	0	0
341	NZ_CP031849	Klebsiella pneumoniae strain 121	5.18002	Blood	Human	Asia	2570	PacBio; Illumina NextSeq	2018	5180019	Blood	china	PacBio RSII; Illumina NextSeq	unpublished	13	1	4	3	3	1	1	0	0	0	0	0	0	0	0	0	0	0	0	0	0
342	NZ_CP031885	Klebsiella pneumoniae strain WCHKP095845	5.23992	Sputum	Human	Asia	1	ONT MiniION; Illumina HiSeq	2018	5239924	sputum	china	Illumina HiSeq; MiniION	unpublished	14	1	4	3	1	2	1	1	1	0	0	0	0	0	0	0	0	0	0	0	0
343	NZ_CP031938	Klebsiella pneumoniae strain TOP52_1721_U1	5.23101	Urine/UTI	Human	N/A	152	PacBio; Illumina HiSeq	2018	5231007	urine	N/A	PacBio RS; Illumina HiSeq	unpublished	15	1	5	4	1	2	1	1	0	0	0	0	0	0	0	0	0	0	0	0	0
344	NZ_CP032163	Klebsiella pneumoniae strain XJ-K1	5.45412	Urine/UTI	Human	Asia	11	Pacbio; Illumina	2018	5454121	urine	china	Illumina; PacBio	unpublished	15	1	4	5	2	1	1	1	0	0	0	0	0	0	0	0	0	0	0	0	0
345	NZ_CP032167	Klebsiella pneumoniae strain AR_0076	5.14757	N/A	N/A	N/A	2938	PacBio	2018	5147572	N/A	N/A	PacBio RSII	unpublished	14	1	4	5	1	1	1	1	0	0	0	0	0	0	0	0	0	0	0	0	0
346	NZ_CP032175	Klebsiella pneumoniae strain AR_0160	5.33014	N/A	N/A	N/A	36	PacBio	2018	5330135	N/A	N/A	PacBio RSII	unpublished	17	1	5	4	1	2	0	1	2	0	0	0	0	0	0	1	0	0	0	0	0
347	NZ_CP032178	Klebsiella pneumoniae strain AR_0135	5.42544	N/A	N/A	N/A	101	PacBio	2018	5425436	N/A	N/A	PacBio RSII	unpublished	18	1	5	4	1	1	3	1	0	0	1	1	0	0	0	0	0	0	0	0	0
348	NZ_CP032185	Klebsiella pneumoniae strain AR_0075	5.31232	N/A	N/A	N/A	16	PacBio	2018	5312321	N/A	N/A	PacBio RSII	unpublished	16	1	5	5	1	2	1	1	0	0	0	0	0	0	0	0	0	0	0	0	0
349	NZ_CP032200	Klebsiella pneumoniae strain AR_0097	5.30999	N/A	N/A	N/A	2167	PacBio	2018	5309987	N/A	N/A	PacBio RSII	unpublished	17	1	4	5	2	1	1	1	1	0	1	0	0	0	0	0	0	0	0	0	0
350	NZ_CP032207	Klebsiella pneumoniae strain AR_0109	5.28081	N/A	N/A	N/A	340	PacBio	2018	5280811	N/A	N/A	PacBio RSII	unpublished	16	1	5	5	2	1	1	1	0	0	0	0	0	0	0	0	0	0	0	0	0
351	NZ_CP032222	Klebsiella pneumoniae strain AR_0046	5.25052	N/A	N/A	N/A	147	PacBio	2018	5250521	N/A	N/A	PacBio RSII	unpublished	18	1	6	5	2	1	2	1	0	0	0	0	0	0	0	0	0	0	0	0	0
352	NZ_CP032240	Klebsiella pneumoniae strain XJ-K2	5.50328	Blood	Human	Asia	11	PacBio; Illumina	2018	5503278	blood	China	Illumina; PacBio	unpublished	15	1	4	4	2	2	1	1	0	0	0	0	0	0	0	0	0	0	0	0	0
353	NZ_CP032831	Klebsiella pneumoniae strain INF078	5.29544	N/A	N/A	N/A	105	ONT MiniION	2018	5295441	N/A	N/A	Oxford Nanopore MiniION	unpublished	14	1	4	4	1	1	1	1	1	0	0	0	0	0	0	0	0	0	0	0	0
354	NZ_CP032833	Klebsiella pneumoniae strain INF237	5.20319	N/A	N/A	N/A	91	ONT MiniION	2018	5203185	N/A	N/A	Oxford Nanopore MiniION	unpublished	10	1	4	2	1	1	1	0	0	0	0	0	0	0	0	0	0	0	0	0	0
355	NZ_CP033242	Klebsiella pneumoniae strain 675920	5.48455	N/A	Human	Asia	11	Illumina	2018	5484551	N/A	China	Illumina	unpublished	15	1	4	5	2	1	1	1	0	0	0	0	0	0	0	0	0	0	0	0	0
356	NZ_CP033396	Klebsiella pneumoniae strain WCHKP015625	5.44555	N/A	Human	Asia	11	ONT MiniION; Illumina HiSeq	2018	5445546	N/A	China	Illumina HiSeq; Oxford Nanopore MiniION	unpublished	15	1	4	5	2	1	1	1	0	0	0	0	0	0	0	0	0	0	0	0	0
357	NZ_CP033405	Klebsiella pneumoniae strain WCHKP115069	5.43459	N/A	Human	Asia	11	ONT MiniION; Illumina HiSeq	2018	5434589	N/A	China	Illumina HiSeq; Oxford Nanopore MiniION	unpublished	15	1	4	4	2	2	1	1	0	0	0	0	0	0	0	0	0	0	0	0	0
358	NZ_CP033625	Klebsiella pneumoniae strain 4743	5.39469	Rectal	Human	Europe	1685	PacBio; Illumina MiSeq	2018	5394691	rectal swab	Italy	Illumina MiSeq; PacBio RSII	unpublished	15	1	4	3	1	2	1	1	0	0	1	1	0	0	0	0	0	0	0	0	0
359	NZ_CP033756	Klebsiella pneumoniae strain FDAARGOS_566	5.30585	Other	Human	N/A	252	PacBio; Illumina	2018	5305851	UCC isolate	N/A	Pacbio; Illumina	https://doi.org/10.1038/s41467-019-11306-6	15	1	5	4	2	1	1	1	0	0	0	0	0	0	0	0	0	0	0	0	0
360	NZ_CP033777	Klebsiella pneumoniae strain FDAARGOS_531	5.42341	Respiratory tract	Human	North America	25	PacBio; Illumina	2018	5423408	Bronchoalveolar lavage from right lung	USA	Pacbio; Illumina	https://doi.org/10.1038/s41467-019-11306-7	16	1	4	4	2	2	1	1	1	0	0	0	0	0	0	0	0	0	0	0	0
361	NZ_CP033900	Klebsiella pneumoniae strain KPN1343	5.27659	N/A	Human	Asia	37	Illumina HiSeq	2018	5276587	N/A	China	Illumina HiSeq	30681632	16	1	5	4	2	1	1	1	1	0	0	0	0	0	0	0	0	0	0	0	0
362	NZ_CP033901	Klebsiella pneumoniae strain KPN1344	5.34396	N/A	Human	Asia	3006	Illumina HiSeq	2018	5343965	N/A	China	Illumina HiSeq	30681632	20	1	5	6	1	1	2	0	1	0	1	1	0	0	0	0	0	0	0	0	1
363	NZ_CP033946	Klebsiella pneumoniae subsp. pneumoniae strain ARLG-3135	5.32616	N/A	Human	N/A	231	ONT; Illumina NextSeq	2018	5326159	N/A	N/A	Illumina NextSeq; Oxford Nanopore	submitted	14	1	4	5	1	1	1	0	0	0	1	0	0	0	0	0	0	0	0	0	0
364	NZ_CP033954	Klebsiella pneumoniae strain L39_2	5.47394	Feces	Human	Asia	11	PacBio Sequel	2018	5473945	stool	China	PacBio Sequel	32576652	15	1	4	5	2	1	1	1	0	0	0	0	0	0	0	0	0	0	0	0	0
365	NZ_CP033960	Klebsiella pneumoniae strain L482	5.46188	Feces	Human	Asia	11	PacBio Sequel	2018	5461882	stool	China	PacBio Sequel	32576652	15	1	4	4	2	2	1	1	0	0	0	0	0	0	0	0	0	0	0	0	0
366	NZ_CP034039	Klebsiella pneumoniae subsp. pneumoniae strain CRK0298	5.48925	Other	Human	North America	395	ONT; Illumina NextSeq	2018	5489245	miscellaneous body fluid	USA	Illumina NextSeq; Oxford Nanopore	submitted	16	1	4	5	2	1	1	1	1	0	0	0	0	0	0	0	0	0	0	0	0
367	NZ_CP034045	Klebsiella pneumoniae strain KP_NORM_BLD_2014_104014	5.31965	Blood	Human	Europe	15	Illumina	2018	5319653	blood	Norway	Illumina	unpublished	15	1	4	3	1	2	1	1	1	0	1	0	0	0	0	0	0	0	0	0	0
368	NZ_CP034053	Klebsiella pneumoniae strain KP_NORM_BLD_2015_112126	5.28419	Blood	Human	Europe	15	Illumina	2018	5284191	blood	Norway	Illumina	unpublished	15	1	4	4	1	1	1	1	1	0	1	0	0	0	0	0	0	0	0	0	0
369	NZ_CP034076	Klebsiella pneumoniae strain KP17-15	5.37907	Blood	Human	Asia	15	ONT MiniION; Illumina	2018	5379069	blood	China	Illumina; MiniION	unpublished	16	1	4	3	1	2	1	2	1	0	1	0	0	0	0	0	0	0	0	0	0
370	NZ_CP034077	Klebsiella pneumoniae strain KP17-16	5.37895	Sputum	Human	Asia	15	ONT MiniION; Illumina	2018	5378952	sputum	China	Illumina; MiniION	unpublished	16	1	4	4	1	1	1	2	1	0	1	0	0	0	0	0	0	0	0	0	0
371	NZ_CP034082	Klebsiella pneumoniae subsp. pneumoniae strain R210-2	5.46439	N/A	Human	Asia	23	ONT MiniION; Illumina	2018	5464394	N/A	China	Illumina; MiniION	unpublished	13	1	4	3	2	2	1	0	0	0	0	0	0	0	0	0	0	0	0	0	0
372	NZ_CP034123	Klebsiella pneumoniae strain BJCFK909	5.47115	Respiratory tract	Human	Asia	11	ONT GridION; Illumina HiSeq	2018	5471151	respiratory tract	China	Oxford Nanopore GridION; Illumina HiSeq	unpublished	17	1	4	4	2	2	1	1	0	1	0	0	0	0	0	0	0	0	0	1	0
373	NZ_CP034200	Klebsiella pneumoniae subsp. pneumoniae strain KpvST383_NDM_OXA-48	5.36137	Blood	Human	Europe	383	ONT MiniION; Illumina	2018	5361371	blood	UK	Oxford Nanopore MiniION; Illumina	unpublished	17	1	5	5	1	2	1	0	0	1	1	0	0	0	0	0	0	0	0	0	0
374	NZ_CP034249	Klebsiella pneumoniae strain KP18-29	5.36013	Urine/UTI	Human	Asia	11	PacBio; Illumina	2018	5360130	urine	China	PacBio; Illumina	unpublished	16	1	5	5	2	1	1	1	0	0	0	0	0	0	0	0	0	0	0	0	0
375	NZ_CP034281	Klebsiella pneumoniae strain I72	5.43044	N/A	N/A	N/A	307	PacBio; Illumina NextSeq	2018	5430436	N/A	N/A	PacBio RSII; Illumina NextSeq	unpublished	18	1	4	6	1	2	1	1	1	0	1	0	0	0	0	0	0	0	0	0	0
376	NZ_CP034327	Klebsiella pneumoniae isolate KSH203	5.46406	Blood	Human	Asia	11	Illumina	2018	5464059	blood	China	Illumina	unpublished	16	1	5	5	2	1	1	1	0	0	0	0	0	0	0	0	0	0	0	0	0
377	NZ_CP034408	Klebsiella pneumoniae strain NH34	5.42755	Sputum	Human	Asia	14	PacBio	2018	5427547	sputum	Thailand	PacBio	unpublished	16	1	5	4	1	2	1	1	0	0	1	0	0	0	0	0	0	0	0	0	0
378	NZ_CP034415	Klebsiella pneumoniae strain C789	5.4748	Blood	Human	Asia	11	PacBio	2018	5474803	blood	China	PacBio RSII	31713615	15	1	4	5	2	1	1	1	0	0	0	0	0	0	0	0	0	0	0	0	0
379	NZ_CP034420	Klebsiella pneumoniae strain C1398	5.4475	Respiratory tract	Human	Asia	11	PacBio	2018	5447504	Bronchoalveolar lavage fluid	China	PacBio RSII	31713615	15	1	4	5	2	1	1	1	0	0	0	0	0	0	0	0	0	0	0	0	0
380	NZ_CP034540	Klebsiella pneumoniae strain T4	5.38594	Envoronmental strain	Environment	Asia	N/A	PacBio Sequel	2018	5385944	sewage contaminated river water	Lebanon	PacBio Sequel	31202976	15	1	4	4	2	1	1	0	0	0	1	1	0	0	0	0	0	0	0	0	0
381	NZ_CP034760	Klebsiella pneumoniae strain NB5306	5.26191	Blood	Human	Asia	437	ONT MiniION	2018	5261911	blood	China	Oxford Nanopore MiniION	32724486	16	1	5	4	2	2	1	1	0	0	0	0	0	0	0	0	0	0	0	0	0
382	NZ_CP034778	Klebsiella pneumoniae strain 18CPO060	5.28875	Rectal	Human	North America	86	Illumina NextSeq	2018	5288751	rectal swab	Canada	Illumina NextSeq	30988151	14	1	4	4	1	1	1	1	0	0	0	1	0	0	0	0	0	0	0	0	0
383	NZ_CP035179	Klebsiella pneumoniae strain BA33875	5.52159	Blood	Human	Asia	101	ONT MiniION; IonTorrent	2018	5521588	blood	India	Oxford Nanopore MiniION; IonTorrent	unpublished	16	1	4	4	1	2	1	1	0	0	1	1	0	0	0	0	0	0	0	0	0
384	NZ_CP035194	Klebsiella pneumoniae strain LH102-A	5.15335	Feces	Human	Asia	87	ONT MiniION; Illumina MiSeq	2018	5153352	stool	Laos	Oxford Nanopore MiniION; Illumina MiSeq	unpublished	15	1	4	5	1	2	1	1	0	0	0	0	0	0	0	0	0	0	0	0	0
385	NZ_CP035196	Klebsiella pneumoniae strain LH375	5.17557	Feces	Human	Asia	1315	ONT MiniION; Illumina MiSeq	2018	5175568	stool	Laos	Illumina MiSeq; Oxford Nanopore MiniION	unpublished	16	1	4	5	3	2	1	0	0	0	0	0	0	0	0	0	0	0	0	0	0
386	NZ_CP035202	Klebsiella pneumoniae strain LH94	5.30032	Feces	Human	Asia	39	ONT MiniION; Illumina MiSeq	2018	5300315	stool	Laos	Illumina MiSeq; Oxford Nanopore MiniION	unpublished	16	1	5	5	1	1	1	1	1	0	0	0	0	0	0	0	0	0	0	0	0
387	NZ_CP035210	Klebsiella pneumoniae strain TH164	5.38107	Feces	Human	Asia	873	ONT MiniION; Illumina MiSeq	2018	5381065	stool	Thailand	Illumina MiSeq; Oxford Nanopore MiniION	unpublished	15	1	4	5	1	2	1	1	0	0	0	0	0	0	0	0	0	0	0	0	0
388	NZ_CP035383	Klebsiella pneumoniae strain AP8555	5.46393	Blood	Human	Asia	23	PacBio	2018	5463931	blood	China	PacBio RSII	unpublished	13	1	4	4	2	1	1	0	0	0	0	0	0	0	0	0	0	0	0	0	0
389	NZ_CP035531	Klebsiella pneumoniae strain NFYY0065	5.23516	Feces	Human	Asia	20	PacBio; Illumina	2018	5235159	stool	China	Illumina; PacBio	unpublished	15	1	5	4	1	2	1	1	0	0	0	0	0	0	0	0	0	0	0	0	0
390	NZ_CP035540	Klebsiella pneumoniae subsp. pneumoniae strain CCRI-22199	5.29945	Rectal	Human	North America	11	PacBio	2018	5299449	anal sample	Canada	PacBio RSII	unpublished	16	1	5	5	2	1	1	1	0	0	0	0	0	0	0	0	0	0	0	0	0
391	NZ_CP035777	Klebsiella pneumoniae strain R46	5.11704	N/A	Rabbit	Asia	37	PacBio; Illumina HiSeq	2018	5117042	N/A	China	Illumina HiSeq-2500; Pacific RSII	unpublished	16	1	3	4	2	2	1	1	1	0	1	0	0	0	0	0	0	0	0	0	0
392	NZ_CP035905	Klebsiella pneumoniae strain BA4656	5.43298	Blood	Human	Asia	23	ONT MiniION; IonTorrent	2018	5432984	blood	India	IonTorrent; Oxford Nanopore MiniION	unpublished	14	1	5	3	2	2	1	0	0	0	0	0	0	0	0	0	0	0	0	0	0
393	NZ_CP035929	Klebsiella pneumoniae strain B31	5.27315	Respiratory tract	Human	South America	15	Illumina HiSeq	2018	5273146	bronchoalveolar lavage	Brazil	Illumina HiSeq Paired-end	unpublished	16	1	4	3	1	2	1	2	1	0	1	0	0	0	0	0	0	0	0	0	0
394	NZ_CP036187	Klebsiella pneumoniae strain BA1559	5.40244	Blood	Human	Asia	15	ONT MiniION; IonTorrent	2018	5402442	blood	India	IonTorrent; Oxford Nanopore MiniION	unpublished	14	0	4	2	1	2	1	1	2	0	1	0	0	0	0	0	0	0	0	0	0
395	NZ_CP036190	Klebsiella pneumoniae strain BA34918	5.43984	Blood	Human	Asia	23	ONT MiniION; IonTorrent	2018	5439838	blood	India	IonTorrent; Oxford Nanopore MiniION	unpublished	11	1	4	3	1	1	1	0	0	0	0	0	0	0	0	0	0	0	0	0	0
396	NZ_CP036300	Klebsiella pneumoniae subsp. pneumoniae strain WCHKP015093	5.45944	N/A	Human	Asia	11	ONT MiniION; Illumina HiSeq	2018	5459441	N/A	China	Illumina HiSeq; Oxford Nanopore MiniION	unpublished	14	1	4	5	1	1	1	1	0	0	0	0	0	0	0	0	0	0	0	0	0
397	NZ_CP036305	Klebsiella pneumoniae strain WCHKP020098	5.44456	N/A	Human	Asia	11	ONT MiniION; Illumina HiSeq	2018	5444559	N/A	China	Illumina HiSeq; Oxford Nanopore MiniION	unpublished	15	1	4	5	2	1	1	1	0	0	0	0	0	0	0	0	0	0	0	0	0
398	NZ_CP036320	Klebsiella pneumoniae strain VBA2172	5.4628	Blood	Human	Asia	231	ONT MiniION; IonTorrent	2019	5462803	blood	India	IonTorrent; Oxford Nanopore MiniION	unpublished	14	1	4	4	1	1	1	0	0	1	1	0	0	0	0	0	0	0	0	0	0
399	NZ_CP036327	Klebsiella pneumoniae strain BA28434	5.43802	Blood	Human	Asia	231	ONT MiniION; IonTorrent	2019	5438017	blood	India	Oxford Nanopore MiniION; IonTorrent	unpublished	15	1	4	4	1	1	1	0	0	1	1	0	0	0	0	1	0	0	0	0	0
400	NZ_CP036335	Klebsiella pneumoniae strain BP327	5.40368	Blood	Human	Asia	15	ONT MiniION; IonTorrent	2019	5403681	blood	India	IonTorrent; Oxford Nanopore MiniION	unpublished	14	0	4	3	1	1	1	1	2	0	1	0	0	0	0	0	0	0	0	0	0
401	NZ_CP036361	Klebsiella pneumoniae strain WCHKP2080	5.44498	N/A	Human	Asia	11	ONT MiniION; Illumina HiSeq	2019	5444983	N/A	China	Illumina HiSeq; Oxford Nanopore MiniION	unpublished	15	1	4	4	2	2	1	1	0	0	0	0	0	0	0	0	0	0	0	0	0
402	NZ_CP036365	Klebsiella pneumoniae strain WCHKP115068	5.45141	N/A	Human	Asia	11	ONT MiniION; Illumina HiSeq	2019	5451414	N/A	China	Illumina HiSeq; Oxford Nanopore MiniION	unpublished	16	1	5	5	2	1	1	1	0	0	0	0	0	0	0	0	0	0	0	0	0
403	NZ_CP036371	Klebsiella pneumoniae strain WCHKP020037	5.4806	N/A	Human	Asia	11	ONT MiniION; Illumina HiSeq	2019	5480603	N/A	China	Illumina HiSeq; Oxford Nanopore MiniION	unpublished	15	1	4	4	2	2	1	1	0	0	0	0	0	0	0	0	0	0	0	0	0
404	NZ_CP036438	Klebsiella pneumoniae strain ABFQB	5.29379	N/A	N/A	North America	35	PacBio	2019	5293792	N/A	USA	PacBio RSII	unpublished	17	1	5	4	2	1	1	0	1	1	1	0	0	0	0	0	0	0	0	0	0
405	NZ_CP036442	Klebsiella pneumoniae strain ABFPV	5.34573	N/A	N/A	North America	45	PacBio	2019	5345730	N/A	USA	PacBio RSII	unpublished	15	1	5	5	1	1	1	1	0	0	0	0	0	0	0	0	0	0	0	0	0
406	NZ_CP036450	Klebsiella pneumoniae strain KPNIH45	5.31677	N/A	Human	North America	340	PacBio	2019	5316773	N/A	USA	PacBio RSII	unpublished	16	1	5	4	2	2	1	1	0	0	0	0	0	0	0	0	0	0	0	0	0
407	NZ_CP037742	Klebsiella pneumoniae strain ST23	5.39309	Urine/UTI	Human	North America	23	ONT MiniION; Illumina MiSeq	2019	5393085	urine	USA	Illumina MiSeq; Oxford Nanopore MiniION	unpublished	13	1	4	3	2	2	1	0	0	0	0	0	0	0	0	0	0	0	0	0	0
408	NZ_CP037927	Klebsiella pneumoniae strain CRKP I	5.31808	Blood	Human	Asia	N/A	Illumina MiSeq	2019	5318075	blood	India	Illumina MiSeq	10.1016/j.jgar.2019.04.008	15	1	4	4	2	2	1	1	0	0	0	0	0	0	0	0	0	0	0	0	0
409	NZ_CP037928	Klebsiella pneumoniae subsp. pneumoniae strain KP-8788	5.3894	Blood	Human	Europe	258	ONT MiniION; Illumina MiSeq	2019	5389402	blood	Italy	Illumina MiSeq; Oxford Nanopore MiniION	unpublished	16	1	4	5	2	1	1	1	0	1	0	0	0	0	0	0	0	0	0	0	0
410	NZ_CP037963	Klebsiella pneumoniae strain SCKP020135	5.20521	N/A	Human	Asia	1	ONT MiniION; Illumina HiSeq	2019	5205214	N/A	China	Illumina HiSeq; Oxford Nanopore MiniION	unpublished	14	1	4	4	1	1	1	1	1	0	0	0	0	0	0	0	0	0	0	0	0
411	NZ_CP039795	Klebsiella pneumoniae strain C2974	5.36679	Sputum	Human	Asia	15	PacBio; Illumina NextSeq	2019	5366792	sputum	China	PacBio RSII + Illumina NextSeq	31911273	17	1	5	3	1	2	1	2	1	0	1	0	0	0	0	0	0	0	0	0	0
412	NZ_CP039802	Klebsiella pneumoniae strain C2972	5.37844	Sputum	Human	Asia	15	PacBio; Illumina NextSeq	2019	5378440	sputum	China	PacBio RSII + Illumina NextSeq	31911273	16	1	4	3	1	2	1	2	1	0	1	0	0	0	0	0	0	0	0	0	0
413	NZ_CP039808	Klebsiella pneumoniae strain C2660	5.49479	Pus	Human	Asia	11	PacBio; Illumina NextSeq	2019	5494793	pus	China	PacBio RSII + Illumina NextSeq	31911273	15	1	4	4	2	2	1	1	0	0	0	0	0	0	0	0	0	0	0	0	0
414	NZ_CP039813	Klebsiella pneumoniae strain C2601	5.36711	Sputum	Human	Asia	15	PacBio; Illumina NextSeq	2019	5367110	sputum	China	PacBio RSII + Illumina NextSeq	31911273	16	1	4	4	1	1	1	2	1	0	1	0	0	0	0	0	0	0	0	0	0
415	NZ_CP039819	Klebsiella pneumoniae strain C2414	5.58812	Urine/UTI	Human	Asia	11	PacBio; Illumina NextSeq	2019	5588118	urine	China	PacBio RSII + Illumina NextSeq	31911273	18	1	4	8	2	1	1	1	0	0	0	0	0	0	0	0	0	0	0	0	0
416	NZ_CP039823	Klebsiella pneumoniae strain C2343	5.12916	Abdominal drainage	Human	Asia	N/A	PacBio; Illumina NextSeq	2019	5129161	intra-abdominal fluid	China	PacBio RSII + Illumina NextSeq	31911273	16	1	4	4	1	2	2	1	0	0	0	0	0	0	0	1	0	0	0	0	0
417	NZ_CP039828	Klebsiella pneumoniae strain C2315	5.08225	Abdominal drainage	Human	Asia	N/A	PacBio; Illumina NextSeq	2019	5082253	intra-abdominal fluid	China	PacBio RSII + Illumina NextSeq	31911273	16	1	5	4	1	2	1	1	0	0	0	0	0	0	0	1	0	0	0	0	0
418	NZ_CP039968	Klebsiella pneumoniae strain R1701	5.43886	Blood	Human	North America	N/A	ONT PromethION	2019	5438860	blood	USA	Oxford Nanopore PromethION	unpublished	16	1	5	4	2	2	1	1	0	0	0	0	0	0	0	0	0	0	0	0	0
419	NZ_CP039974	Klebsiella pneumoniae strain R1761	5.29438	Respiratory tract	Human	North America	N/A	ONT PromethION	2019	5294382	bronchoalveolar lavage	USA	Oxford Nanopore PromethION	unpublished	16	1	5	5	2	1	1	1	0	0	0	0	0	0	0	0	0	0	0	0	0
420	NZ_CP040122	Klebsiella pneumoniae strain LSH-KPN148	5.44492	Sputum	Human	Asia	11	PacBio; Illumina HiSeq	2019	5444919	sputum	China	Illumina HiSeq; PacBio	unpublished	15	1	4	4	2	2	1	1	0	0	0	0	0	0	0	0	0	0	0	0	0
421	NZ_CP040175	Klebsiella pneumoniae strain 2e	5.20803	N/A	Human	Asia	N/A	PacBio	2019	5208029	N/A	China	PacBio	unpublished	19	1	4	5	2	2	1	1	1	0	1	1	0	0	0	0	0	0	0	0	0
422	NZ_CP040363	Klebsiella pneumoniae strain R50	5.21029	N/A	Rabbit	Asia	968	PacBio	2019	5210287	N/A	China	PacBio RSII	unpublished	16	1	6	4	1	1	1	0	0	0	1	1	0	0	0	0	0	0	0	0	0
423	NZ_CP040391	Klebsiella pneumoniae strain LSH-KPN25	5.44114	Sputum	Human	Asia	11	PacBio; Illumina HiSeq	2019	5441138	sputum	China	Illumina HiSeq; PacBio	unpublished	18	1	5	5	2	1	1	1	2	0	0	0	0	0	0	0	0	0	0	0	0
424	NZ_CP040533	Klebsiella pneumoniae strain CR-HvKP1	5.39006	Blood	Human	Asia	11	Illumina NextSeq	2019	5390059	blood	China	Illumina NextSeq 500	unpublished	15	1	4	5	2	1	1	1	0	0	0	0	0	0	0	0	0	0	0	0	0
425	NZ_CP040539	Klebsiella pneumoniae strain CR-HvKP4	5.38872	Blood	Human	Asia	11	Illumina NextSeq	2019	5388721	blood	China	Illumina NextSeq 500	unpublished	15	1	4	5	2	1	1	1	0	0	0	0	0	0	0	0	0	0	0	0	0
426	NZ_CP040545	Klebsiella pneumoniae strain CR-HvKP5	5.4083	Blood	Human	Asia	11	Illumina NextSeq	2019	5408302	blood	China	Illumina NextSeq 500	unpublished	15	1	4	4	2	2	1	1	0	0	0	0	0	0	0	0	0	0	0	0	0
427	NZ_CP040593	Klebsiella pneumoniae subsp. pneumoniae strain KpvST15_NDM	5.35009	Other	Human	Europe	15	ONT MiniION; Illumina HiSeq	2019	5350091	throat	UK	Oxford Nanopore MiniION; Illumina HiSeq	unpublished	15	1	4	3	1	2	1	1	1	0	1	0	0	0	0	0	0	0	0	0	0
428	NZ_CP040724	Klebsiella pneumoniae strain KpvST147B_SE1_1_NDM	5.43303	Rectal	Human	Europe	147	ONT MiniION; Illumina HiSeq	2019	5433031	rectal swab	UK	Oxford Nanopore MiniION; Illumina HiSeq	unpublished	18	1	6	4	2	2	2	1	0	0	0	0	0	0	0	0	0	0	0	0	0
429	NZ_CP040861	Klebsiella pneumoniae strain Xen39	5.44108	N/A	N/A	North America	10	PacBio Sequel	2019	5441077	N/A	USA	PacBio Sequel	unpublished	16	1	4	6	1	1	1	1	0	0	1	0	0	0	0	0	0	0	0	0	0
430	NZ_CP040993	Klebsiella pneumoniae strain FDAARGOS_775	5.30304	N/A	N/A	North America	3	PacBio; Illumina	2019	5303035	N/A	USA	Pacbio; Illumina	unpublished	16	1	5	5	1	2	0	1	1	0	0	0	0	0	0	0	0	0	0	0	0
431	NZ_CP041022	Klebsiella pneumoniae strain KP1677	5.37108	Sputum	Human	Asia	268	PacBio	2019	5371084	sputum	Taiwan	PacBio RSII	unpublished	11	0	4	3	1	2	1	0	0	0	0	0	0	0	0	0	0	0	0	0	0
432	NZ_CP041023	Klebsiella pneumoniae strain KP1692	5.37092	Sputum	Human	Asia	N/A	PacBio	2019	5370920	sputum	Taiwan	PacBio RSII	unpublished	13	1	4	4	1	2	1	0	0	0	0	0	0	0	0	0	0	0	0	0	0
433	NZ_CP041082	Klebsiella pneumoniae strain Kp202	5.46202	N/A	N/A	N/A	101	ONT MiniION; Illumina HiSeq	2019	5462019	N/A	N/A	Illumina HiSeq; Oxford Nanopore MiniION	unpublished	15	1	4	4	1	1	1	1	0	0	1	1	0	0	0	0	0	0	0	0	0
434	NZ_CP041092	Klebsiella pneumoniae subsp. pneumoniae strain KPCTRSRTH01	5.21565	Rectal	Pig	Asia	N/A	ONT MiniION; Illumina NextSeq	2019	5215652	rectal swab	Thailand	Illumina NextSeq 500, Oxford Nanopore MiniION	unpublished	16	1	5	4	2	1	1	1	1	0	0	0	0	0	0	0	0	0	0	0	0
435	NZ_CP041099	Klebsiella pneumoniae subsp. pneumoniae strain KPCTRSRTH07	5.25822	Rectal	Pig	Asia	1	ONT MiniION; Illumina NextSeq	2019	5258218	rectal swab	Thailand	Illumina NextSeq 500, Oxford Nanopore MiniION	unpublished	15	1	5	3	1	2	1	1	1	0	0	0	0	0	0	0	0	0	0	0	0
436	NZ_CP041373	Klebsiella pneumoniae strain KP58	5.48387	Urine/UTI	Human	Asia	11	ONT GridION; Illumina NextSeq	2019	5483867	urine	China	Oxford Nanopore GridION; Illumina NextSeq	unpublished	15	1	4	5	2	1	1	1	0	0	0	0	0	0	0	0	0	0	0	0	0
437	NZ_CP041639	Klebsiella pneumoniae strain PIMB15ND2KP27	5.24782	N/A	Human	Asia	16	ONT MiniION; Illumina MiSeq	2019	5247824	N/A	Vietnam	Illumina MiSeq; Oxford Nanopore MiniION	unpublished	15	1	4	5	1	2	1	1	0	0	0	0	0	0	0	0	0	0	0	0	0
438	NZ_CP041644	Klebsiella pneumoniae strain NKU_Kleb8A7	5.34208	Other	Human	Asia	1779	ONT	2019	5342084	gut	China	Oxford Nanopore	32582117	15	1	4	5	2	1	1	1	0	0	0	0	0	0	0	0	0	0	0	0	0
439	NZ_CP041649	Klebsiella pneumoniae strain NKU_KlebA1	5.25027	Other	Human	Asia	N/A	PacBio	2019	5250274	SHIME feed	China	PacBio	32582117	10	1	3	3	1	1	1	0	0	0	0	0	0	0	0	0	0	0	0	0	0
440	NZ_CP041927	Klebsiella pneumoniae strain 18-2374	5.25397	N/A	Human	Asia	16	PacBio	2019	5253969	N/A	Korea	PacBio RSII	unpublished	16	1	5	5	1	1	1	1	0	0	1	0	0	0	0	0	0	0	0	0	0
441	NZ_CP041934	Klebsiella pneumoniae strain KP14003	5.29327	Blood	Human	Asia	719	ONT MiniION; Illumina HiSeq	2019	5293274	blood	China	Illumina HiSeq; Oxford Nanopore MiniION	unpublished	14	1	4	4	2	1	1	1	0	0	0	0	0	0	0	0	0	0	0	0	0
442	NZ_CP041946	Klebsiella pneumoniae strain KP2	5.34928	Urine/UTI	Human	North America	16	ONT GridION	2019	5349282	urine	USA	Oxford Nanopore GridION	unpublished	15	1	4	4	1	2	1	1	0	0	1	0	0	0	0	0	0	0	0	0	0
443	NZ_CP042481	Klebsiella pneumoniae strain C51	5.22247	Other	Human	Oceana	12	ONT MiniION	2019	5222468	clinical sample	Australia	Oxford Nanopore MiniION	https://doi.org/10.1093/jac/dkz526	14	1	3	5	1	1	1	1	0	0	0	0	0	1	0	0	0	0	0	0	0
444	NZ_CP042520	Klebsiella pneumoniae strain C2	5.243	Other	Human	Oceana	1109	ONT MiniION	2019	5243002	clinical sample	Australia	Oxford Nanopore MiniION	https://doi.org/10.1093/jac/dkz526	16	1	4	4	2	1	1	1	1	0	1	0	0	0	0	0	0	0	0	0	0
445	NZ_CP042858	Klebsiella pneumoniae strain QD23	5.80373	Urine/UTI	Human	Asia	1	PacBio	2019	5803733	urine	China	PacBio RSII	unpublished	20	1	6	6	1	1	2	2	0	0	0	0	0	0	0	0	1	0	0	0	0
446	NZ_CP043047	Klebsiella pneumoniae strain KLP268	5.58066	Sputum	Human	North America	258	PacBio	2019	5580663	sputum	USA	PacBio RS	10.1128/mBio.01945-19	19	1	8	4	2	2	1	1	0	0	0	0	0	0	0	0	0	0	0	0	0
447	NZ_CP043562	Klebsiella pneumoniae strain P094-1	5.05806	Sputum	Human	Asia	2268	PacBio	2019	5058062	sputum	China	PacBio	unpublished	16	1	4	3	2	2	1	1	0	0	2	0	0	0	0	0	0	0	0	0	0
448	NZ_CP043859	Klebsiella pneumoniae strain MRK9	5.45723	Urine/UTI	Human	Asia	14	Illumina HiSeq	2019	5457231	urine	India	Illumina HiSeq	unpublished	18	1	5	5	1	2	1	1	0	0	2	0	0	0	0	0	0	0	0	0	0
449	NZ_CP043932	Klebsiella pneumoniae strain 555	5.2782	N/A	Chicken	Asia	3410	Illumina	2019	5278199	N/A	China	Illumina	unpublished	15	1	5	3	1	2	1	1	0	0	0	1	0	0	0	0	0	0	0	0	0
450	NZ_CP043969	Klebsiella pneumoniae strain D1	5.42424	N/A	Human	Europe	512	Illumina NextSeq	2019	5424239	N/A	France	Illumina NextSeq	unpublished	18	1	6	5	2	1	1	1	0	0	1	0	0	0	0	0	0	0	0	0	0
451	NZ_CP044033	Klebsiella pneumoniae strain FDAARGOS_631	5.29028	Other	Human	North America	N/A	PacBio; Illumina	2019	5290279	clinical sample	USA	Pacbio; Illumina	unpublished	15	1	4	3	2	2	1	1	0	0	1	0	0	0	0	0	0	0	0	0	0
452	NZ_CP044039	Klebsiella pneumoniae strain FDAARGOS_630	5.26622	Other	Human	North America	147	PacBio; Illumina	2019	5266224	clinical sample	USA	Pacbio; Illumina	unpublished	17	1	5	5	2	1	2	1	0	0	0	0	0	0	0	0	0	0	0	0	0
453	NZ_CP044047	Klebsiella pneumoniae strain FDAARGOS_629	5.38796	Other	Human	North America	231	PacBio; Illumina	2019	5387964	clinical sample	USA	Pacbio; Illumina	unpublished	15	1	5	5	1	1	1	0	0	0	1	0	0	0	0	0	0	0	0	0	0
454	NZ_CP044258	Klebsiella pneumoniae strain KP65	5.43801	Urine/UTI	Human	Asia	11	ONT GridION; Illumina NextSeq	2019	5438014	urine	China	Oxford Nanopore GridION; Illumina NextSeq	unpublished	15	1	4	4	2	2	1	1	0	0	0	0	0	0	0	0	0	0	0	0	0
455	NZ_CP044368	Klebsiella pneumoniae strain 2018C01-046	5.27088	Blood	Human	Asia	N/A	ONT MiniION	2019	5270880	blood	Taiwan	Oxford Nanopore MiniION	https://doi.org/10.1016/j.cmi.2020.07.043	5	0	0	3	0	1	1	0	0	0	0	0	0	0	0	0	0	0	0	0	0
456	NZ_CP044376	Klebsiella pneumoniae strain 2018S06-082	5.30829	Pus	Human	Asia	N/A	ONT MiniION	2019	5308286	pus	Taiwan	Oxford Nanopore MiniION	https://doi.org/10.1016/j.cmi.2020.07.043	9	0	1	3	1	2	1	0	1	0	0	0	0	0	0	0	0	0	0	0	0
457	NZ_CP044380	Klebsiella pneumoniae strain 2018S07-013	5.14269	Urine/UTI	Human	Asia	N/A	ONT MiniION	2019	5142695	urine	Taiwan	Oxford Nanopore MiniION	https://doi.org/10.1016/j.cmi.2020.07.043	4	0	0	3	0	0	1	0	0	0	0	0	0	0	0	0	0	0	0	0	0
458	NZ_CP044385	Klebsiella pneumoniae strain 2018C01-239	5.1646	Blood	Human	Asia	N/A	ONT MiniION	2019	5164595	blood	Taiwan	Oxford Nanopore MiniION	https://doi.org/10.1016/j.cmi.2020.07.043	10	0	1	5	1	0	1	0	1	0	1	0	0	0	0	0	0	0	0	0	0
459	NZ_CP044389	Klebsiella pneumoniae strain 2018N17-066	5.29269	Abdominal drainage	Human	Asia	N/A	ONT MiniION	2019	5292691	Ascites	Taiwan	Oxford Nanopore MiniION	https://doi.org/10.1016/j.cmi.2020.07.043	10	0	3	4	1	1	0	0	0	0	1	0	0	0	0	0	0	0	0	0	0
460	NZ_CP044393	Klebsiella pneumoniae strain 2018N16-148	5.15728	Urine/UTI	Human	Asia	N/A	ONT MiniION	2019	5157275	urine	Taiwan	Oxford Nanopore MiniION	https://doi.org/10.1016/j.cmi.2020.07.043	9	0	3	3	2	0	0	0	0	0	1	0	0	0	0	0	0	0	0	0	0
461	NZ_CP045015	Klebsiella pneumoniae subsp. pneumoniae strain BK13048	5.21329	N/A	Human	North America	16	ONT MiniION; Illumina HiSeq	2019	5213293	N/A	USA	Illumina HiSeq; Oxford Nanopore MiniION	unpublished	15	1	4	5	1	1	1	1	0	0	1	0	0	0	0	0	0	0	0	0	0
462	NZ_CP045193	Klebsiella pneumoniae strain YML0508	5.35278	Rectal	Human	Asia	17	ONT MiniION	2019	5352780	rectum	China	Oxford Nanopore MiniION	unpublished	15	1	5	4	1	1	1	1	0	0	1	0	0	0	0	0	0	0	0	0	0
463	NZ_CP045661	Klebsiella pneumoniae strain SMU18037509	5.3651	Blood	Human	Asia	25	ONT MiniION; Illumina MiSeq	2019	5365096	blood	Japan	Illumina MiSeq; Oxford Nanopore	unpublished	14	1	4	3	2	2	1	1	0	0	0	0	0	0	0	0	0	0	0	0	0
464	NZ_CP045674	Klebsiella pneumoniae strain WSD411	5.34525	Rectal	Human	Asia	15	ONT MiniION	2019	5345246	rectum	China	Oxford Nanopore MiniION	unpublished	15	1	4	3	1	2	1	1	1	0	1	0	0	0	0	0	0	0	0	0	0
465	NZ_CP045694	Klebsiella pneumoniae strain TK421	5.27725	Blood	Human	North America	N/A	PacBio; Illumina MiSeq	2019	5277246	blood	USA	PacBio RSII; Illumina MiSeq	unpublished	17	1	4	5	2	1	1	1	0	0	1	0	0	0	0	1	0	0	0	0	0
466	NZ_CP045782	Klebsiella pneumoniae strain LEMB18	5.22057	Food	Food	Europe	629	ONT GridION, Illumina MiSeq	2019	5220569	Garam Masala	UK	Oxford Nanopore GridION, Illumina MiSeq	10.1128/MRA.00152-20	19	1	5	6	2	1	1	1	0	0	2	0	0	0	0	0	0	0	0	0	0
467	NZ_CP046381	Klebsiella pneumoniae strain BD_DM_782	5.35974	N/A	N/A	Asia	15	ONT MiniION	2019	5359736	N/A	Bangladesh	Oxford Nanopore MiniION	unpublished	15	1	4	3	1	2	1	1	1	0	1	0	0	0	0	0	0	0	0	0	0
468	NZ_CP046612	Klebsiella pneumoniae strain WCGKP294	5.54057	Sputum	Human	Asia	307	PacBio; Illumina MiSeq	2019	5540574	sputum	China	Illumina MiSeq; PacBio RSII	unpublished	18	1	4	5	1	2	1	1	2	0	1	0	0	0	0	0	0	0	0	0	0
469	NZ_CP046939	Klebsiella pneumoniae strain BD_DM_697	5.35909	N/A	N/A	Asia	15	ONT	2019	5359090	N/A	Bangladesh	Oxford Nanopore	unpublished	15	1	4	4	1	1	1	1	1	0	1	0	0	0	0	0	0	0	0	0	0
470	NZ_CP046949	Klebsiella pneumoniae strain BD_DM_914	5.40448	N/A	N/A	Asia	15	ONT	2019	5404484	N/A	Bangladesh	Oxford Nanopore	unpublished	16	1	4	3	1	2	1	1	1	0	1	0	0	0	0	1	0	0	0	0	0
471	NZ_CP047160	Klebsiella pneumoniae strain KP19-2029	5.52144	Blood	Human	Asia	11	PacBio; Illumina HiSeq	2019	5521444	blood	China	Illumina HiSeq; PacBio	unpublished	17	1	4	5	2	2	2	1	0	0	0	0	0	0	0	0	0	0	0	0	0
472	NZ_CP047192	Klebsiella pneumoniae strain Kp36	5.51702	Urine/UTI	Human	Asia	11	PacBio	2019	5517016	urine	China	PacBio	32156053	15	1	4	4	2	2	1	1	0	0	0	0	0	0	0	0	0	0	0	0	0
473	NZ_CP047336	Klebsiella pneumoniae strain 2019036D	5.36976	Feces	Chicken	Asia	395	ONT MiniION; Illumina HiSeq	2020	5369757	feces	China	Oxford Nanopore MiniION; Illumina HiSeq	32606828	19	1	5	5	2	1	1	1	2	0	0	0	0	0	0	1	0	0	0	0	0
474	NZ_CP047633	Klebsiella pneumoniae strain K2606	5.313	Blood	Human	Asia	1027	PacBio	2020	5313003	blood	China	PacBio RSII	unpublished	14	1	4	5	1	1	1	1	0	0	0	0	0	0	0	0	0	0	0	0	0
475	NZ_CP047648	Klebsiella pneumoniae strain 156070	5.41568	Feces	Human	Asia	11	PacBio; Illumina	2020	5415677	feces	China	Illumina; PacBio	unpublished	15	1	4	5	2	1	1	1	0	0	0	0	0	0	0	0	0	0	0	0	0
476	NZ_CP047649	Klebsiella pneumoniae strain 158590	5.43971	Blood	Human	Asia	11	PacBio; Illumina HiSeq	2020	5439711	blood	China	Illumina HiSeq; PacBio	unpublished	15	1	4	5	2	1	1	1	0	0	0	0	0	0	0	0	0	0	0	0	0
477	NZ_CP047675	Klebsiella pneumoniae subsp. pneumoniae strain KUH-KPNHVL1	5.37797	Liver drainage/Bile	Human	Asia	23	Illumina HiSeq	2020	5377974	liver abscess	Korea	Illumina HiSeq	submitted	14	1	5	4	2	1	1	0	0	0	0	0	0	0	0	0	0	0	0	0	0
478	NZ_CP047677	Klebsiella pneumoniae subsp. pneumoniae strain KUH-KPNHVF1	5.38224	Feces	Human	Asia	23	Illumina HiSeq	2020	5382236	feces	Korea	Illumina HiSeq	submitted	14	1	5	4	2	1	1	0	0	0	0	0	0	0	0	0	0	0	0	0	0
479	NZ_CP048430	Klebsiella pneumoniae strain KP18-3-8	5.54799	Urine/UTI	Human	Asia	11	PacBio; Illumina	2020	5547989	urine	China	Illumina; PacBio	submitted	18	1	5	4	2	2	1	1	0	1	0	0	0	0	0	0	0	0	0	1	0
480	NZ_CP049604	Klebsiella pneumoniae strain Kp8701	5.33741	N/A	Housefly	North America	784	PacBio Sequel	2020	5337408	N/A	USA	PacBio Sequel	unpublished	14	1	2	7	1	1	1	0	0	0	1	0	0	0	0	0	0	0	0	0	0
481	NZ_FO834906	Klebsiella pneumoniae str. Kp52.145	5.43889	N/A	N/A	N/A	66	shotgun	2014	5438894	N/A	N/A	shotgun	PMID:25341126	14	1	3	4	2	2	1	1	0	0	0	0	0	0	0	0	0	0	0	0	0
482	NZ_LN824133	Klebsiella pneumoniae MS6671.v1	5.4029	Urine/UTI	Human	Asia	147	NA	2015	5402900	urine	UAE	NA	submitted	19	1	6	6	2	1	2	0	0	0	0	0	0	0	1	0	0	0	0	0	0
483	NZ_LR025088	Klebsiella pneumoniae isolate KP980	5.21673	N/A	N/A	N/A	16	NA	2018	5216735	N/A	N/A	NA	submitted	16	1	5	4	1	2	1	1	0	0	1	0	0	0	0	0	0	0	0	0	0
484	NZ_LR025092	Klebsiella pneumoniae strain 4928STDY7071137	5.23118	N/A	N/A	N/A	N/A	NA	2018	5231183	N/A	N/A	NA	submitted	16	1	5	4	1	2	1	1	0	0	1	0	0	0	0	0	0	0	0	0	0
485	NZ_LR130541	Klebsiella pneumoniae strain AJ218	5.46599	Urine/UTI	Human	Oceana	2121	NA	2018	5465992	urine	Australia	NA	submitted	18	1	5	5	1	2	1	1	2	0	0	0	0	0	0	0	0	0	0	0	0
486	NZ_LR130548	Klebsiella pneumoniae strain KPC2	5.39998	N/A	Human	N/A	258	NA	2018	5399983	N/A	N/A	NA	submitted	17	1	5	4	2	2	1	1	0	1	0	0	0	0	0	0	0	0	0	0	0
487	NZ_LR133964	Klebsiella pneumoniae strain NCTC11359	5.09389	N/A	N/A	Europe	507	NA	2018	5093886	N/A	UK	NA	submitted	15	1	4	3	2	2	1	1	0	0	1	0	0	0	0	0	0	0	0	0	0
488	NZ_LR588408	Klebsiella pneumoniae strain NCTC11698	5.26175	N/A	N/A	Europe	321	NA	2018	5261751	N/A	UK	NA	submitted	16	1	4	3	1	3	1	1	1	0	1	0	0	0	0	0	0	0	0	0	0
489	NZ_LR588410	Klebsiella pneumoniae strain NCTC9171	5.15977	Pus	Human	Europe	16	NA	2018	5159775	pus	UK	NA	submitted	14	1	4	3	1	2	1	0	2	0	0	0	0	0	0	0	0	0	0	0	0
490	NZ_LR588412	Klebsiella pneumoniae strain NCTC9157	5.20816	Urine/UTI	Human	Europe	171	NA	2018	5208158	urine	Denmark	NA	submitted	14	1	4	5	1	1	1	0	0	0	1	0	0	0	0	0	0	0	0	0	0
491	NZ_LR607348	Klebsiella pneumoniae strain 4928STDY7071680	5.3113	Feces	Human	Europe	N/A	NA	2018	5311295	feces	UK	NA	submitted	14	1	4	2	2	2	1	1	0	0	1	0	0	0	0	0	0	0	0	0	0
492	NZ_LR607352	Klebsiella pneumoniae strain 4928STDY7071137	4.89492	Feces	Human	Europe	N/A	NA	2018	4894925	feces	UK	NA	submitted	14	1	5	4	1	1	1	1	0	0	0	0	0	0	0	0	0	0	0	0	0
493	NZ_LR607360	Klebsiella pneumoniae strain 4928STDY7387799	5.7821	Feces	Human	Europe	N/A	NA	2018	5782096	feces	UK	NA	submitted	18	1	5	4	3	1	1	0	1	0	2	0	0	0	0	0	0	0	0	0	0
494	NZ_LR607368	Klebsiella pneumoniae strain 4928STDY7387808	5.83037	Feces	Human	Europe	35	NA	2018	5830367	feces	UK	NA	submitted	18	1	5	4	3	1	1	0	1	0	2	0	0	0	0	0	0	0	0	0	0
495	NZ_LR607373	Klebsiella pneumoniae strain 4928STDY7387729	5.5688	Feces	Human	Europe	105	NA	2018	5568802	feces	UK	NA	submitted	17	1	5	5	1	2	1	1	1	0	0	0	0	0	0	0	0	0	0	0	0
496	NZ_LR745042	Klebsiella pneumoniae isolate Klebsiella pneumoniae kpn154	5.24535	N/A	Human	Europe	N/A	NA	2018	5245353	N/A	France	NA	submitted	14	1	4	3	1	2	1	1	0	0	0	1	0	0	0	0	0	0	0	0	0
497	NZ_LR745045	Klebsiella pneumoniae isolate Kpn2166	5.32283	Feces	Human	Europe	86	NA	2018	5322833	feces	France	NA	submitted	14	1	4	4	1	1	1	1	0	0	0	1	0	0	0	0	0	0	0	0	0
498	NZ_LS399318	Klebsiella pneumoniae isolate CNR48	5.13867	Urine/UTI	Human	Europe	16	NA	2018	5138672	urine	France	NA	submitted	16	1	4	6	1	1	1	1	0	0	0	0	0	0	0	1	0	0	0	0	0
499	NZ_LT216436	Klebsiella pneumoniae isolate 207M1D0-sc-2013-04-03T11:21:06Z-1606409	5.47669	N/A	N/A	N/A	258	NA	2018	5476690	N/A	N/A	NA	submitted	18	1	5	4	2	2	1	1	0	2	0	0	0	0	0	0	0	0	0	0	0
														SUM	7809	481	2255	2142	796	738	547	423	122	44	168	36	2	4	7	27	11	1	1	3	1

## Sheet: plasmid
Table S1. TAfinder-predicted type II toxin-antitoxin (TA) loci of 501 completely sequenced K. pneumoniae chromosome and plasmid genomes.
No.	NCBI Accession no.	Strain	Replicons	Size(Kb)	HipA	Null	RelE	GNAT	Fic	PIN	mosT	YeeV	HicA	Hig	pemK	MNT	COG2856	COG2929	COG5654	parE	vapC	ccdB	Bro	MazF	TA	Remarks
1	NZ_CP009115.1	blaNDM-1	plasmid2	118.1	0	1	0	0	0	1	0	0	0	1	0	0	0	0	0	0	0	0	0	0	3
2	NZ_CP009116.1	blaNDM-1	plasmid1	94.8	0	0	0	0	0	0	0	0	0	0	0	0	0	0	0	0	0	0	0	0	0
3	NZ_CP008930.1	PMK1	pPMK1-A	187.6	0	0	1	1	0	0	0	0	0	1	0	0	0	0	0	0	0	0	0	0	3
4	NZ_CP008931.1	PMK1	pPMK1-B	111.7	0	0	0	0	0	0	0	0	0	0	0	0	0	0	0	0	0	0	0	0	0
5	NZ_CP008932.1	PMK1	pPMK1-C	69.9	0	0	0	0	0	0	0	0	0	1	0	1	0	0	0	0	0	0	0	1	3
6	NZ_CP008933.1	PMK1	pPMK1-NDM	304.5	0	0	1	1	0	0	0	0	0	0	0	0	0	0	1	0	0	0	0	0	3
7	NZ_CP010393.1	34618	p34618-207.543kb	207.5	0	0	1	1	0	0	0	0	0	1	0	0	0	0	0	0	0	0	0	0	3
8	NZ_CP010394.1	34618	p34618-13.841kb	13.8	0	1	1	0	0	0	0	0	0	0	0	0	0	0	0	0	0	0	0	0	2
9	NZ_CP010395.1	34618	p34618-43.380kb	43.4	0	0	0	0	0	0	0	0	0	0	0	0	0	0	0	0	0	0	0	0	0
10	NZ_CP010396.1	34618	p34618-71.572kb	71.6	0	1	0	0	0	1	0	0	0	0	0	0	0	0	0	0	0	0	0	0	2
11	NZ_CP010362.1	38544	p38544-85.403kb	85.4	0	1	1	0	0	1	0	0	0	0	0	0	0	0	0	0	0	0	0	0	3
12	NZ_CP010390.1	6234	p6234-198.371kb	198.4	0	0	0	0	0	0	0	0	0	1	0	0	0	0	0	0	0	0	0	0	1
13	NZ_CP010391.1	6234	p6234-178.193kb	178.2	0	0	1	0	0	0	0	0	0	0	0	0	0	0	0	0	0	0	0	0	1
14	NZ_CP010388.1	38547	p38547-1.476kb	1.5	0	0	0	0	0	0	0	0	0	0	0	0	0	0	0	0	0	0	0	0	0
15	NZ_CP010389.1	38547	p38547-2.496kb	2.5	0	0	0	0	0	0	0	0	0	0	0	0	0	0	0	0	0	0	0	0	0
16	NZ_CM003132.1	UMNturkey9	pUMNturkey9_1	1.9	0	0	0	0	0	0	0	0	0	0	0	0	0	0	0	0	0	0	0	0	0
17	NZ_CP010574.1	32192	unnamed_1	167.7	0	1	1	1	0	0	0	0	0	1	0	0	0	0	0	0	0	0	0	0	4
18	NZ_CP010575.1	32192	unnamed_2	72.9	0	1	0	0	0	1	0	0	0	0	0	0	0	0	0	0	0	0	0	0	2
19	NZ_CP010576.1	32192	unnamed_3	35.8	0	0	0	0	0	0	0	0	0	0	0	0	0	0	0	0	0	0	0	0	0
20	NZ_FO834904.1	Kp52.145	I	95.1	0	0	1	0	0	1	0	0	0	1	0	0	0	0	0	0	0	0	0	0	3
21	NZ_FO834905.1	Kp52.145	II	121.7	0	0	0	1	0	0	0	0	0	0	0	0	0	0	1	0	0	0	0	0	2
22	NZ_CP011575.1	CAV1392	pKPC_CAV1392	43.6	0	0	0	0	0	0	0	0	0	0	0	0	0	0	0	0	0	2	0	0	2
23	NZ_CP011576.1	CAV1392	pCAV1392-50	49.8	0	0	0	0	0	1	0	0	0	0	0	0	0	0	0	0	0	0	0	0	1
24	NZ_CP011577.1	CAV1392	pCAV1392-131	130.7	0	0	1	1	0	0	0	0	0	1	0	0	0	0	0	0	0	0	0	0	3
25	NZ_CP011619.1	CAV1344	pCAV1344-3741	3.7	0	0	0	0	0	0	0	0	0	0	0	0	0	0	0	0	0	0	0	0	0
26	NZ_CP011620.1	CAV1344	pCAV1344-40	39.6	0	0	0	0	0	0	0	0	0	0	0	0	0	0	0	0	0	2	0	0	2
27	NZ_CP011621.1	CAV1344	pCAV1344-78	77.8	0	1	0	0	0	0	0	0	0	0	0	0	0	0	0	0	0	0	0	0	1
28	NZ_CP011622.1	CAV1344	pKPC_CAV1344	176.5	0	1	1	0	0	0	0	0	0	0	0	0	0	0	0	0	0	0	0	0	2
29	NZ_CP011623.1	CAV1344	pCAV1344-250	250.4	0	1	2	1	0	2	0	0	0	1	0	1	0	0	0	0	0	0	0	1	9	re-confirmed by downloawding single seperated file for analysis
30	NZ_CP011643.1	CAV1596	pCAV1596-2927	2.9	0	0	0	0	0	0	0	0	0	0	0	0	0	0	0	0	0	0	0	0	0
31	NZ_CP011644.1	CAV1596	pCAV1596-41	40.9	0	0	0	0	0	1	0	0	0	0	0	0	0	0	0	0	0	0	0	0	1
32	NZ_CP011645.1	CAV1596	pKPC_CAV1596-78	77.8	0	1	0	0	0	0	0	0	1	0	0	0	0	0	0	0	0	0	0	0	2
33	NZ_CP011646.1	CAV1596	pKPC_CAV1596-97	96.7	0	0	0	0	0	0	0	0	0	0	0	1	0	0	0	0	0	0	0	1	2
34	NZ_CP012754.1	KP617	KP-plasmid1	273.6	0	0	1	1	0	0	0	0	0	0	0	0	0	0	1	0	0	0	0	0	3
35	NZ_CP012755.1	KP617	KP-plasmid2	6.1	0	0	0	0	0	0	0	0	0	0	0	0	0	0	0	0	0	0	0	0	0
36	NZ_LN824134.1	MS6671	_Plasmid_A_Kpneumoniae_MS6671	279.3	0	0	1	0	0	0	0	0	0	0	0	0	0	0	1	0	0	0	0	0	2
37	NZ_LN824135.1	MS6671	_Plasmid_B_Kpneumoniae_MS6671	118.3	0	0	0	0	0	0	0	0	1	0	0	1	0	0	0	0	0	0	0	1	3
38	NZ_LN824136.1	MS6671	_Plasmid_C_Kpneumoniae_MS6671	34.6	0	0	0	0	0	0	0	0	0	0	0	0	0	0	0	0	0	0	0	0	0
39	NZ_LN824137.1	MS6671	_Plasmid_D_Kpneumoniae_MS6671	4.7	0	0	0	0	0	0	0	0	0	0	0	0	0	0	0	0	0	0	0	0	0
40	NZ_LN824138.1	MS6671	_Plasmid_E_Kpneumoniae_MS6671	84.9	0	0	0	0	0	0	0	0	0	0	0	0	0	0	0	0	1	0	0	0	1
41	NZ_LN824139.1	MS6671	_Phage_Kpneumoniae_MS6671	55.4	0	0	1	0	0	0	0	0	0	0	0	0	0	0	0	0	0	0	0	0	1
42	NZ_CP013321.1	CAV1193	pCAV1193-3741	3.7	0	0	0	0	0	0	0	0	0	0	0	0	0	0	0	0	0	0	0	0	0
43	NZ_CP013323.1	CAV1193	pCAV1193-258	257.9	0	1	2	1	0	2	0	0	0	1	0	1	0	0	0	0	0	0	0	1	9	re-confirmed by downloawding single seperated file for analysis
44	NZ_CP013324.1	CAV1193	pCAV1193-166	166.5	0	1	1	0	0	0	0	0	0	0	0	0	0	0	0	0	0	0	0	0	2
45	NZ_CP013325.1	CAV1193	pKPC_CAV1193	49.6	0	0	0	0	0	0	0	0	0	0	0	0	0	0	0	0	0	2	0	0	2
46	NZ_CP013326.1	CAV1193	pCAV1193-78	77.8	0	1	0	0	0	0	0	0	0	0	0	0	0	0	0	0	0	0	0	0	1
47	NZ_CP013712.1	J1	1	75	0	0	0	1	0	0	0	0	0	0	0	0	0	0	0	0	0	0	0	0	1
48	NZ_CP013713.1	J1	2	53.4	0	0	1	0	0	0	0	0	0	0	0	0	0	0	1	0	0	0	0	0	2
49	NZ_CP006660.1	ATCC BAA-2146	pMYS	2	0	0	0	0	0	0	0	0	0	0	0	0	0	0	0	0	0	0	0	0	0
50	NZ_CP006661.1	ATCC BAA-2146	pNDM-US	140.8	0	0	1	0	0	0	0	0	0	0	0	0	0	0	0	0	0	0	0	0	1
51	NZ_CP006662.2	ATCC BAA-2146	pHg	85.2	0	1	0	0	0	1	0	0	0	0	0	0	0	0	0	0	0	0	0	0	2
52	NZ_CP006663.1	ATCC BAA-2146	pCuAs	117.8	0	0	0	1	0	0	0	0	0	0	0	0	0	0	0	0	0	0	0	0	1
53	NZ_CP012988.3	KpN01	pKpN01-CTX	190.1	0	0	0	1	0	1	0	0	0	2	0	1	0	0	0	0	0	0	0	0	5
54	NZ_CP012989.1	KpN01	pKp02a	134.1	0	0	1	1	0	0	0	0	0	0	0	0	0	0	0	0	0	0	0	0	2
55	NZ_CP012990.1	KpN01	pKp03a	46.2	0	0	0	0	0	0	0	0	0	0	0	0	0	0	0	0	0	0	0	0	0
56	NZ_CP012991.1	KpN01	pKp04a	3.2	0	0	0	0	0	0	0	0	0	0	0	0	0	0	0	0	0	0	0	0	0
57	NZ_CP012993.2	KpN06	pKpN06-CTX	190.1	0	0	0	1	0	1	0	0	0	2	0	1	0	0	0	0	0	0	0	0	5
58	NZ_CP012994.1	KpN06	unnamed 2	107.1	0	1	1	0	0	0	0	0	0	0	0	0	0	0	0	0	0	0	0	0	2
59	NZ_CP012995.1	KpN06	unnamed 3	41.1	0	0	0	0	0	0	0	0	0	0	0	0	0	0	0	0	0	0	0	0	0
60	NZ_CP014305.2	KpN06	pKpN06-COL	3.2	0	0	0	0	0	0	0	0	0	0	0	0	0	0	0	0	0	0	0	0	0
61	NZ_CP015501.1	SKGH01	unnamed 1	281.2	0	0	1	0	0	0	0	0	0	0	0	0	0	0	1	0	0	0	0	0	2
62	NZ_CP015502.1	SKGH01	unnamed 2	140.9	0	0	0	0	0	0	0	0	1	0	0	1	0	0	0	0	0	0	0	1	3
63	NZ_CP015503.1	SKGH01	unnamed 3	84.9	0	0	0	0	0	0	0	0	0	0	0	0	0	0	0	0	1	0	0	0	1
64	NZ_CP015504.1	SKGH01	unnamed 4	56.2	0	0	1	0	0	0	0	0	0	0	0	0	0	0	0	0	0	0	0	0	1
65	NZ_CP015505.1	SKGH01	unnamed 5	34.6	0	0	0	0	0	0	0	0	0	0	0	0	0	0	0	0	0	0	0	0	0
66	NZ_CP015754.1	W14	unnamed1	165.3	0	0	0	1	0	0	0	0	0	0	0	0	0	0	0	0	0	0	0	1	2
67	NZ_CP015755.1	W14	unnamed2	109.3	0	0	0	0	0	0	0	0	0	0	0	0	0	0	0	0	0	0	0	0	0
68	NZ_CP014756.1	AATZP	pKPN-04f	121	0	0	0	0	0	0	0	0	0	0	0	0	0	0	0	0	0	0	0	0	0
69	NZ_CP014757.1	AATZP	pNDM-1fa	54.1	0	0	0	0	0	1	0	0	0	0	0	0	0	0	0	0	0	0	0	0	1
70	NZ_CP014758.1	AATZP	pKPN-041	38.4	0	1	0	0	0	0	0	0	0	0	0	1	0	0	0	0	0	0	0	0	2
71	NZ_CP015991.1	BR	pWSZBR	76.3	0	0	0	0	0	1	0	0	0	0	0	0	0	0	0	0	0	0	0	0	1
72	NZ_CP014763.1	KPNIH39	pKPN-332	284.9	0	0	2	1	0	1	0	0	0	0	0	0	0	0	1	0	0	0	0	0	5
73	NZ_CP014764.1	KPNIH39	pKPN-704	36.7	0	0	1	0	0	0	0	0	0	0	0	0	0	0	0	0	0	0	0	0	1
74	NZ_CP014765.1	KPNIH39	pKpQIL-9b8	106.6	0	0	0	0	0	0	0	0	0	1	0	1	0	0	0	0	0	0	0	1	3
75	NZ_CP015026.1	Kpn223	pKPN-065	170.9	0	0	1	0	0	1	0	0	0	0	0	0	0	0	1	0	0	0	0	0	3
76	NZ_CP015131.1	Kpn555	pKPN-7c3	142.9	0	0	0	0	0	0	0	0	0	0	0	0	0	0	0	0	0	0	0	1	1
77	NZ_CP015132.1	Kpn555	pKPN-d90	224.5	0	1	0	1	0	0	0	0	0	1	0	0	0	0	0	0	0	0	0	0	3
78	NZ_CP015133.1	Kpn555	pKPN-d6b	26.5	0	0	0	0	0	0	0	0	0	0	0	0	0	0	0	0	0	0	0	0	0
79	NZ_CP014648.1	KPNIH36	pKPN-821	40.4	0	1	0	0	0	0	0	0	0	0	0	0	0	0	0	0	0	0	0	0	1
80	NZ_CP014649.1	KPNIH36	pKPN-fff	133.5	0	1	1	1	0	0	0	0	0	1	0	0	0	0	0	0	0	0	0	0	4
81	NZ_CP014650.1	KPNIH36	pKpQIL-6e6	113.6	0	0	0	0	0	1	0	0	0	0	0	0	0	0	0	0	0	0	0	0	1
82	NZ_CP016160.1	TH1	unnamed1	165.3	0	0	0	1	0	1	0	0	0	0	0	0	0	0	0	0	0	0	0	1	3
83	NZ_CP016161.1	TH1	unnamed2	109.3	0	0	0	0	0	0	0	0	0	0	0	0	0	0	0	0	0	0	0	0	0
84	NZ_CM004510.1	Kp33	pKP33	73.2	0	0	0	0	0	0	0	0	0	0	0	0	0	0	0	0	0	0	0	0	0
85	NZ_CP016810.1	DHQP1002001	p_IncFIB_DHQP1002001	307.7	0	1	0	1	0	1	0	0	0	1	0	1	0	0	0	0	0	0	0	0	5
86	NZ_CP016812.1	DHQP1002001	p_incR_DHQP1002001	65.9	0	0	0	0	0	0	0	0	0	0	0	0	0	0	0	0	0	0	0	0	0
87	NZ_CP015823.1	blood sample 2	1	205.2	0	1	0	1	0	0	0	0	0	0	0	0	0	0	0	0	0	0	0	0	2
88	NZ_CP015824.1	blood sample 2	2	103.1	0	0	1	0	0	1	0	0	0	1	0	0	0	0	0	0	0	0	0	0	3
89	NZ_CP015825.1	blood sample 2	3	43.3	0	0	0	0	0	0	0	0	0	0	0	0	0	0	0	0	0	0	0	0	0
90	NZ_CP016815.1	ED23	unamed	212.8	0	0	1	0	0	1	0	0	0	0	0	0	0	0	1	0	0	0	0	0	3
91	NZ_CP016919.1	11	unnamed1	70.8	0	1	0	0	0	1	0	0	0	0	0	0	0	0	0	0	0	0	0	0	2
92	NZ_CP016920.1	11	unnamed2	6.1	0	0	0	0	0	0	0	0	0	0	0	0	0	0	0	0	0	0	0	0	0
93	NZ_CP016921.1	11	unnamed2	283.4	0	0	1	1	0	0	0	0	0	0	0	0	0	0	1	0	0	0	0	0	3
94	NZ_CP016922.1	11	unnamed1	103.7	0	0	1	0	0	0	0	0	0	1	0	0	0	0	0	0	0	0	0	0	2
95	NZ_CP016924.1	23	unnamed1	111.5	0	0	0	0	0	0	0	0	0	0	0	0	0	0	0	0	0	0	0	0	0
96	NZ_CP016925.1	23	unnamed2	63.3	0	0	0	0	0	0	0	0	0	0	0	0	0	0	0	0	0	0	0	1	1
97	NZ_CP016927.1	23	unnamed1	72.1	0	0	0	0	0	0	0	0	0	0	1	0	0	0	0	0	0	0	0	0	1
98	NZ_CP012569.1	UCLAOXA232KP	pUCLAOXA232-3.X	83.7	0	0	1	0	0	1	0	0	1	0	0	0	0	0	0	0	0	0	0	1	4
99	NZ_CP012570.1	UCLAOXA232KP	pUCLAOXA232-4.X	111.2	0	0	0	0	0	0	0	0	0	0	0	0	0	0	0	0	0	0	0	0	0
100	NZ_CP012571.1	UCLAOXA232KP	pUCLAOXA232-5.X	126.9	0	0	0	0	0	0	0	0	0	1	0	1	0	0	0	0	1	0	0	0	3
101	NZ_CP012572.1	UCLAOXA232KP	pUCLAOXA232-6.X	163.4	0	0	1	1	0	1	0	0	0	1	0	0	0	0	0	0	0	0	0	0	4
102	NZ_CP012562.1	UCLAOXA232KP	pUCLAOXA232-1	6.1	0	0	0	0	0	0	0	0	0	0	0	0	0	0	0	0	0	0	0	0	0
103	NZ_CP012563.1	UCLAOXA232KP	pUCLAOXA232-2	36.9	0	0	0	0	0	0	0	0	0	0	0	0	0	0	0	0	0	0	0	0	0
104	NZ_CP012564.1	UCLAOXA232KP	pUCLAOXA232-3	88.8	0	0	1	0	0	1	0	0	1	0	0	0	0	0	0	0	0	0	0	1	4
105	NZ_CP012565.1	UCLAOXA232KP	pUCLAOXA232-4	112.1	0	0	0	0	0	0	0	0	0	0	0	0	0	0	0	0	0	0	0	0	0
106	NZ_CP012566.1	UCLAOXA232KP	pUCLAOXA232-5	127.7	0	0	0	0	0	0	0	0	0	1	0	1	0	0	0	0	1	0	0	0	3
107	NZ_CP012567.1	UCLAOXA232KP	pUCLAOXA232-6	196.7	0	0	1	2	0	1	0	0	0	1	0	0	0	0	0	0	0	0	0	0	5
108	NC_005249.1	pLVPK	pLVPK	219.4	0	0	0	0	0	1	0	0	0	0	0	0	0	0	0	0	0	0	0	0	1	second prediction only PIN, since a.a. of GNAT T is too short, it is excluded
109	AF156893.2	KlebB-k17/80	pKlebB-k17/80	5.3	0	0	0	0	0	0	0	0	0	0	0	0	0	0	0	0	0	0	0	0	0
110	AF300473.1	KPN2	pKPN2	4.2	0	0	0	0	0	0	0	0	0	0	0	0	0	0	0	0	0	0	0	0	0
111	AF479774.1	JHCMW1	pJHCMW1	11.4	0	1	0	0	0	0	0	0	0	0	0	0	0	0	0	0	0	0	0	0	1
112	AY033516.1	IP843	pIP843	7.1	0	0	0	0	0	0	0	0	0	0	0	0	0	0	0	0	0	0	0	0	0
113	AY543071.1	IGRK	pIGRK	2.3	0	0	0	0	0	0	0	0	0	0	0	0	0	0	0	0	0	0	0	0	0
114	AY543072.1	IGMS31	pIGMS31	2.5	0	0	0	0	0	0	0	0	0	0	0	0	0	0	0	0	0	0	0	0	0
115	CP002473.1	pUUH239.1	pUUH239.1	5.2	0	0	0	0	0	0	0	0	0	0	0	0	0	0	0	0	0	0	0	0	0
116	CP002474.1	pUUH239.2	pUUH239.2	220.8	0	0	2	1	0	0	0	0	0	1	0	0	0	0	0	0	0	0	0	0	4
117	DQ298019.1	pIGMS32	pIGMS32	9.3	0	0	0	0	0	0	0	0	0	0	0	0	0	0	0	0	0	0	0	0	0
118	DQ449578.1	pK245	pK245	98.3	0	0	0	0	0	0	0	0	0	0	0	0	0	0	0	0	0	0	0	0	0
119	EF382672.1	pK29	pK29	269.7	1	0	1	0	0	0	0	0	0	0	0	0	0	0	0	0	0	0	0	0	2
120	EU195449.1	pKP96	pKP96	67.9	0	0	0	0	0	0	0	0	0	0	0	0	0	0	0	0	0	0	0	0	0
121	EU331426.1	pH205	pH205	8.2	0	0	0	0	0	0	0	0	0	0	0	0	0	0	0	0	0	0	0	0	0
122	EU383016.1	pMET-1	pMET-1	41.7	0	1	1	0	0	0	0	0	0	0	0	0	0	0	0	0	0	0	0	0	2
123	EU932690.1	pKpn114	pKpn114	4.2	0	0	0	0	0	0	0	0	0	0	0	0	0	0	0	0	0	0	0	0	0
124	EU938349.1	pCTXM360	pCTXM360	68	0	0	0	0	0	0	0	0	0	0	1	0	0	0	0	0	0	0	0	0	1
125	FJ042668.1	unnamed	unnamed	8.2	0	0	0	0	0	0	0	0	0	0	0	0	0	0	0	0	0	0	0	0	0
126	FJ223605.1	12	12	75.6	0	2	0	0	0	0	0	0	0	0	0	0	0	0	0	0	0	0	0	0	2
127	FJ223606.1	15S	15S	23.8	0	1	1	0	0	0	0	0	0	0	0	0	0	0	0	0	0	0	0	0	2
128	FJ223607.1	9	9	70.7	0	0	0	0	0	0	0	0	0	0	0	1	0	0	0	0	0	0	0	0	1
129	FJ494913.1	pKF3-70	pKF3-70	70.1	0	0	1	0	0	0	0	0	0	0	0	0	0	0	0	0	0	0	0	0	1
130	FJ628167.2	pKP048	pKP048	151.2	0	0	0	0	0	1	0	0	0	0	0	0	0	0	0	0	0	0	0	0	1
131	FJ876826.1	pKF3-94	pKF3-94	94.2	0	1	0	0	0	0	0	0	0	0	0	0	0	0	0	0	0	0	0	0	1
132	FJ876827.1	pKF3-140	pKF3-140	147.4	0	0	0	0	2	0	0	0	0	0	0	0	0	0	0	0	0	0	0	1	3
133	FM246880.1	p169	p169	3.7	0	0	0	0	0	0	0	0	0	0	0	0	0	0	0	0	0	0	0	0	0
134	FM246881.1	p9701	p9701	4.8	0	0	0	0	0	0	0	0	0	0	0	0	0	0	0	0	0	0	0	0	0
135	GU386376.1	pRYCKPC3.1	pRYCKPC3.1	9.8	0	0	0	0	0	0	0	0	0	0	0	0	0	0	0	0	0	0	0	0	0
136	GU585907.1	pNL194	pNL194	79.3	0	0	0	0	0	0	0	0	0	0	0	1	0	0	0	0	0	0	0	0	1
137	GU595196.1	pKpQIL	pKpQIL	113.6	0	0	0	0	0	1	0	0	0	0	0	0	0	0	0	0	0	0	0	0	1
138	HQ202266.1	pc15-k	pc15-k	95.6	0	0	0	0	0	0	0	0	0	0	0	0	0	0	0	0	0	0	0	0	0
139	HQ589350.1	pSLMT	pSLMT	21.1	0	0	0	0	0	0	0	0	0	0	0	0	0	0	0	0	0	0	0	0	0
140	JF828150.1	pAAC154	pAAC154	15.1	0	1	1	0	0	0	0	0	0	0	0	0	0	0	0	0	0	0	0	0	2
141	JN157804.1	pNDM-KN	pNDM-KN	162.7	0	0	0	0	0	0	0	0	0	0	0	0	0	0	0	0	0	0	0	0	0
142	JN205800.1	pKP3-A	pKP3-A	7.6	0	0	0	0	0	0	0	0	0	0	0	0	0	0	0	0	0	0	0	0	0
143	JN233705.2	pKpQIL-IT	pKpQIL-IT	115.3	0	0	0	0	0	1	0	0	0	0	0	0	0	0	0	0	0	0	0	0	1
144	JN247852.1	pIncX-SHV	pIncX-SHV	43.4	0	0	0	0	0	0	0	0	0	0	0	0	0	0	0	0	0	0	0	0	0
145	JN247853.1	ColEST258	ColEST258	13.6	0	1	0	0	0	0	0	0	0	0	0	0	0	0	0	0	0	0	0	0	1
146	JN420336.1	pNDM-MAR	pNDM-MAR	267.2	0	0	0	0	0	0	0	0	0	0	0	0	0	0	1	0	0	0	0	0	1
147	JN626286.1	pOXA-48	pOXA-48	61.9	0	0	0	0	0	0	0	0	0	0	1	0	0	0	0	0	0	0	0	0	1
148	JN861072.1	pNDM10469	pNDM10469	137.8	0	0	1	0	0	0	0	0	0	0	0	0	0	0	0	0	0	0	0	0	1
149	JQ010984.1	pR55	pR55	170.8	0	1	1	0	0	0	0	0	0	0	0	0	0	0	0	0	0	0	0	0	2
150	JQ319767.1	pB1021	pB1021	3.7	0	0	1	0	0	0	0	0	0	0	0	0	0	0	0	0	0	0	0	0	1
151	JQ319772.1	pB1020	pB1020	3.2	0	0	0	0	0	0	0	0	0	0	0	0	0	0	0	0	0	0	0	0	0
152	JQ319775.1	pB1019	pB1019	5.2	0	0	0	0	0	0	0	0	0	0	0	0	0	0	0	0	0	0	0	0	0
153	JQ349085.2	pTR4	pTR4	41.2	0	0	0	0	0	0	0	0	0	0	0	0	0	0	0	0	0	0	0	0	0
154	JQ776509.1	pCGH25	pCGH25	4.3	0	0	0	0	0	0	0	0	0	0	0	0	0	0	0	0	0	0	0	0	0
155	JX104759.1	pKPC-NY79	pKPC-NY79	42.4	0	0	0	0	0	0	0	0	0	0	0	0	0	0	0	0	0	0	0	0	0
156	JX104760.1	pNDM-HN380	pNDM-HN380	54	0	0	0	0	0	0	0	0	0	0	0	0	0	0	0	0	0	0	0	0	0
157	JX283456.1	pKPN101-IT	pKPN101-IT	107.7	0	0	0	0	0	1	0	0	0	0	0	0	0	0	0	0	0	0	0	0	1
158	JX424423.1	pKDO1	pKDO1	127.5	0	0	0	0	0	0	0	0	0	0	0	0	0	0	0	0	0	0	0	0	0
159	JX424424.1	pKPN_CZ	pKPN_CZ	207.8	0	0	0	0	0	0	0	0	0	0	0	0	0	0	0	0	0	0	0	0	0
160	JX461340.1	pKpS90	pKpS90	53.3	0	0	0	0	0	0	0	0	0	0	0	0	0	0	0	0	0	0	0	0	0
161	NZ_CP017386.1	KP36	1	155.8	0	0	0	1	0	1	0	0	0	1	0	0	0	0	0	0	0	0	0	1	4
162	NZ_CP017387.1	KP36	2	226	0	0	1	0	0	0	0	0	0	0	0	0	0	0	0	0	0	0	0	0	1
163	NZ_CP017388.1	KP36	3	10.1	0	1	0	0	0	0	0	0	0	0	0	0	0	0	0	1	0	0	0	0	2
164	NZ_CP011839.1	KP5	pSg1-NDM	90.1	0	0	1	0	0	0	0	0	0	0	0	0	0	0	0	0	0	0	0	0	1
165	NZ_CP012427.1	KP5	pSg1-1	126.5	0	0	0	0	0	0	0	0	0	0	0	0	0	0	0	0	0	0	0	0	0
166	NZ_CP012428.1	KP5	pSg1-2	54.7	0	0	0	0	0	0	0	0	0	0	0	0	0	0	0	0	0	0	0	0	0
167	NZ_CP012429.1	KP5	pSg1-3	46.9	0	0	1	0	0	0	0	0	0	0	0	0	0	0	0	0	0	0	0	0	1
168	NZ_CP017935.1	CAV1016	pCAV1016-90	89.6	0	0	0	0	0	0	0	0	0	1	0	0	0	0	0	0	0	0	0	1	2
169	NZ_CP017936.1	CAV1016	pCAV1016-76	76.2	0	0	0	0	0	0	0	0	0	0	1	0	0	0	0	0	0	0	0	0	1
170	NZ_CP017937.1	CAV1016	pKPC_UVA01	43.6	0	0	0	0	0	0	0	0	0	0	0	0	0	0	0	0	0	2	0	0	2
171	NZ_CP018429.1	MNCRE78	pMNCRE78_2	45.3	0	0	0	0	0	0	0	0	0	0	0	0	0	0	0	0	0	0	0	0	0
172	NZ_CP018430.1	MNCRE78	pMNCRE78_4	208.2	0	0	1	1	0	0	0	0	0	1	0	0	0	0	0	0	0	0	0	0	3
173	NZ_CP018431.1	MNCRE78	pMNCRE78_1	18.9	0	1	1	0	0	0	0	0	0	0	0	0	0	0	0	0	0	0	0	0	2
174	NZ_CP018432.1	MNCRE78	pMNCRE78_3	52.1	0	0	0	0	0	0	0	0	0	0	0	0	0	0	0	0	0	2	0	0	2
175	NZ_CP018423.1	MNCRE69	pMNCRE69_2	45.3	0	0	0	0	0	0	0	0	0	0	0	0	0	0	0	0	0	0	0	0	0
176	NZ_CP018424.1	MNCRE69	pMNCRE69_4	208.2	0	0	1	1	0	0	0	0	0	1	0	0	0	0	0	0	0	0	0	0	3
177	NZ_CP018425.1	MNCRE69	pMNCRE69_1	15.3	0	1	1	0	0	0	0	0	0	0	0	0	0	0	0	0	0	0	0	0	2
178	NZ_CP018426.1	MNCRE69	pMNCRE69_3	52.1	0	0	0	0	0	0	0	0	0	0	0	0	0	0	0	0	0	2	0	0	2
179	NZ_CP018433.1	MNCRE53	pMNCRE53_1	15.3	0	1	1	0	0	0	0	0	0	0	0	0	0	0	0	0	0	0	0	0	2
180	NZ_CP018434.1	MNCRE53	pMNCRE53_4	208.2	0	0	1	1	0	0	0	0	0	1	0	0	0	0	0	0	0	0	0	0	3
181	NZ_CP018435.1	MNCRE53	pMNCRE53_2	45.3	0	0	0	0	0	0	0	0	0	0	0	0	0	0	0	0	0	0	0	0	0
182	NZ_CP018436.1	MNCRE53	pMNCRE53_3	52.1	0	0	0	0	0	0	0	0	0	0	0	0	0	0	0	0	0	2	0	0	2
183	NZ_CP018353.1	CAV1453	pCAV1453-14	13.8	0	1	1	0	0	0	0	0	0	0	0	0	0	0	0	0	0	0	0	0	2
184	NZ_CP018354.1	CAV1453	pCAV1453-46	45.7	0	1	0	0	0	1	0	0	0	0	0	0	0	0	0	0	0	0	0	0	2
185	NZ_CP018355.1	CAV1453	pCAV1453-208	207.5	0	0	1	1	0	0	0	0	0	1	0	0	0	0	0	0	0	0	0	0	3
186	NZ_CP018338.1	Kp_Goe_154414	pKp_Goe_414-2	202.2	0	0	0	1	0	1	0	0	0	0	0	0	0	0	0	0	0	0	0	0	2
187	NZ_CP018339.1	Kp_Goe_154414	pKp_Goe_414-1	204.9	0	0	0	0	0	0	0	0	0	0	0	0	0	0	1	0	0	0	0	0	1
188	NZ_CP018340.1	Kp_Goe_154414	pKp_Goe_414-3	81.9	0	0	1	0	0	0	0	0	0	1	0	0	0	0	0	0	0	0	0	2	4
189	NZ_CP018341.1	Kp_Goe_154414	pKp_Goe_414-4	81.6	0	0	1	0	0	0	0	0	0	0	0	0	0	0	0	0	0	0	0	0	1
190	NZ_CP018342.1	Kp_Goe_154414	pKp_Goe_414-5	63.6	0	0	0	0	0	0	0	0	0	0	1	0	0	0	0	0	0	0	0	0	1
191	NZ_CP018343.1	Kp_Goe_154414	pKp_Goe_414-6	57.3	0	0	0	0	0	0	0	0	0	0	0	0	0	0	0	0	0	0	0	0	0
192	NZ_CP018365.1	Kp_Goe_62629	pKp_Goe_629-1	260.8	0	0	2	1	0	1	0	0	0	1	0	0	0	0	0	0	0	0	0	0	5
193	NZ_CP018366.1	Kp_Goe_62629	pKp_Goe_629-2	94.4	0	0	0	1	0	0	0	0	0	0	0	0	0	0	0	0	0	0	0	0	1
194	NZ_CP018459.1	Kp_Goe_39795	pKp_Goe_795-4	17	0	0	0	0	0	0	0	0	0	0	0	0	0	0	0	0	0	0	0	0	0
195	NZ_CP018460.1	Kp_Goe_39795	pKp_Goe_795-1	232.2	1	0	1	1	0	0	0	0	0	1	0	1	0	0	0	0	0	0	0	0	5
196	NZ_CP018461.1	Kp_Goe_39795	pKp_Goe_795-2	63.6	0	0	0	0	0	0	0	0	0	0	1	0	0	0	0	0	0	0	0	0	1
197	NZ_CP018462.1	Kp_Goe_39795	pKp_Goe_795-3	32.9	0	0	0	0	0	0	0	0	0	0	0	0	0	0	0	0	0	0	0	0	0
198	NZ_CP018439.1	Kp_Goe_822917	pKp_Goe_917-8	1.9	0	0	0	0	0	0	0	0	0	0	0	0	0	0	0	0	0	0	0	0	0
199	NZ_CP018440.1	Kp_Goe_822917	pKp_Goe_917-6	4.5	0	0	1	0	0	0	0	0	0	0	0	0	0	0	0	0	0	0	0	0	1
200	NZ_CP018441.1	Kp_Goe_822917	pKp_Goe_917-1	180	0	1	1	1	0	0	0	0	0	1	0	0	0	0	0	0	0	0	0	0	4
201	NZ_CP018442.1	Kp_Goe_822917	pKp_Goe_917-3	34.4	0	0	0	0	0	0	0	0	0	0	0	0	0	0	0	0	0	0	0	0	0
202	NZ_CP018443.1	Kp_Goe_822917	pKp_Goe_917-2	50.6	0	0	0	0	0	0	0	0	0	0	1	0	0	0	0	0	0	0	0	0	1
203	NZ_CP018444.1	Kp_Goe_822917	pKp_Goe_917-5	5.2	0	0	0	0	0	0	0	0	0	0	0	0	0	0	0	0	0	0	0	0	0
204	NZ_CP018445.1	Kp_Goe_822917	pKp_Goe_917-4	9.3	0	0	1	0	0	0	0	0	0	0	0	0	0	0	0	0	0	0	0	0	1
205	NZ_CP018446.1	Kp_Goe_822917	pKp_Goe_917-7	3.6	0	0	0	0	0	0	0	0	0	0	0	0	0	0	0	0	0	0	0	0	0
206	NZ_CP018448.1	Kp_Goe_33208	pKp_Goe_208-1	90.7	0	1	0	0	0	1	0	0	0	0	0	0	0	0	0	0	0	0	0	0	2
207	NZ_CP018449.1	Kp_Goe_33208	pKp_Goe_208-2	67.1	0	0	0	0	0	0	0	0	0	0	1	0	0	0	0	0	0	0	0	0	1
208	NZ_CP018455.1	SWU01	unnamed	162.6	0	0	0	0	0	1	0	0	0	1	0	0	0	0	0	0	0	0	0	0	2
209	NZ_CP018451.1	Kp_Goe_71070	pKp_Goe_070-1	90.7	0	1	0	0	0	1	0	0	0	0	0	0	0	0	0	0	0	0	0	0	2
210	NZ_CP018452.1	Kp_Goe_71070	pKp_Goe_070-2	67.1	0	0	0	0	0	0	0	0	0	0	1	0	0	0	0	0	0	0	0	0	1
211	NZ_CP018453.1	Kp_Goe_71070	pKp_Goe_070-3	4.1	0	0	0	0	0	0	0	0	0	0	0	0	0	0	0	0	0	0	0	0	0
212	NZ_CP018348.1	CAV1417	pCAV1417-9294	9.3	0	0	1	0	0	0	0	0	0	0	0	0	0	0	0	0	0	0	0	0	1
213	NZ_CP018350.1	CAV1417	pCAV1417-67	66.9	0	0	0	0	0	1	0	0	0	0	0	0	0	0	0	0	0	0	0	0	1
214	NZ_CP018351.1	CAV1417	pCAV1417-185	184.9	0	1	1	1	0	0	0	0	0	1	0	0	0	0	0	0	0	0	0	0	4
215	NZ_CP018665.1	CAV1042	pCAV1042-2781	2.8	0	0	0	0	0	0	0	0	0	0	0	0	0	0	0	0	0	0	0	0	0
216	NZ_CP018666.1	CAV1042	pCAV1042-3223	3.2	0	0	0	0	0	0	0	0	0	0	0	0	0	0	0	0	0	0	0	0	0
217	NZ_CP018667.1	CAV1042	pCAV1042-5566	5.6	0	0	0	0	0	0	0	0	0	0	0	0	0	0	0	0	0	0	0	0	0
218	NZ_CP018668.1	CAV1042	pKPC_CAV1042-44	43.6	0	0	0	0	0	0	0	0	0	0	0	0	0	0	0	0	0	2	0	0	2
219	NZ_CP018669.1	CAV1042	pKPC_CAV1042-89	88.7	0	0	0	0	0	0	0	0	0	0	1	0	0	0	0	0	0	0	0	0	1
220	NZ_CP018670.1	CAV1042	pCAV1042-183	183.4	0	0	2	1	0	1	0	0	0	0	0	1	0	0	0	0	0	0	0	0	5
221	NZ_CP018687.1	Kp_Goe_149473	pKp_Goe_473-1	246.8	0	0	1	0	0	0	0	0	0	0	0	0	0	0	1	0	0	0	0	0	2
222	NZ_CP018688.1	Kp_Goe_149473	pKp_Goe_473-5	75.8	0	0	1	0	0	0	0	0	0	0	0	0	0	0	0	0	0	0	0	0	1
223	NZ_CP018689.1	Kp_Goe_149473	pKp_Goe_473-2	96.1	0	1	1	0	0	0	0	0	0	0	0	0	0	0	0	0	0	0	0	0	2
224	NZ_CP018690.1	Kp_Goe_149473	pKp_Goe_473-3	63.6	0	0	0	0	0	0	0	0	0	0	1	0	0	0	0	0	0	0	0	0	1
225	NZ_CP018691.1	Kp_Goe_149473	pKp_Goe_473-4	61	0	0	1	0	0	1	0	0	0	0	0	0	0	0	0	0	0	0	0	0	2
226	NZ_CP018702.1	Kp_Goe_827024	pKp_Goe_024-1	246.8	0	0	1	0	0	0	0	0	0	0	0	0	0	0	1	0	0	0	0	0	2
227	NZ_CP018703.1	Kp_Goe_827024	pKp_Goe_024-5	66.1	0	0	1	0	0	0	0	0	0	0	0	0	0	0	0	0	0	0	0	0	1
228	NZ_CP018704.1	Kp_Goe_827024	pKp_Goe_024-2	96.1	0	1	1	0	0	0	0	0	0	0	0	0	0	0	0	0	0	0	0	0	2
229	NZ_CP018705.1	Kp_Goe_827024	pKp_Goe_024-4	61	0	0	1	0	0	1	0	0	0	0	0	0	0	0	0	0	0	0	0	0	2
230	NZ_CP018706.1	Kp_Goe_827024	pKp_Goe_024-3	63.6	0	0	0	0	0	0	0	0	0	0	1	0	0	0	0	0	0	0	0	0	1
231	NZ_CP018708.1	Kp_Goe_827026	pKp_Goe_026-1	246.8	0	0	1	0	0	0	0	0	0	0	0	0	0	0	1	0	0	0	0	0	2
232	NZ_CP018709.1	Kp_Goe_827026	pKp_Goe_026-5	73	0	0	1	0	0	0	0	0	0	0	0	0	0	0	0	0	0	0	0	0	1
233	NZ_CP018710.1	Kp_Goe_827026	pKp_Goe_026-2	96.1	0	1	1	0	0	0	0	0	0	0	0	0	0	0	0	0	0	0	0	0	2
234	NZ_CP018711.1	Kp_Goe_827026	pKp_Goe_026-4	61	0	0	1	0	0	1	0	0	0	0	0	0	0	0	0	0	0	0	0	0	2
235	NZ_CP018712.1	Kp_Goe_827026	pKp_Goe_026-3	63.6	0	0	0	0	0	0	0	0	0	0	1	0	0	0	0	0	0	0	0	0	1
236	NZ_CP018714.1	Kp_Goe_152021	pKp_Goe_021-1	246.8	0	0	1	0	0	0	0	0	0	0	0	0	0	0	1	0	0	0	0	0	2
237	NZ_CP018715.1	Kp_Goe_152021	pKp_Goe_021-5	80.9	0	0	1	0	0	0	0	0	0	0	0	0	0	0	0	0	0	0	0	0	1
238	NZ_CP018716.1	Kp_Goe_152021	pKp_Goe_021-2	96.1	0	1	1	0	0	0	0	0	0	0	0	0	0	0	0	0	0	0	0	0	2
239	NZ_CP018717.1	Kp_Goe_152021	pKp_Goe_021-3	63.6	0	0	0	0	0	0	0	0	0	0	1	0	0	0	0	0	0	0	0	0	1
240	NZ_CP018718.1	Kp_Goe_152021	pKp_Goe_021-4	61	0	0	1	0	0	1	0	0	0	0	0	0	0	0	0	0	0	0	0	0	2
241	NZ_CP018720.1	KP_Goe_828304	pKp_Goe_304-1	246.8	0	0	1	0	0	0	0	0	0	0	0	0	0	0	1	0	0	0	0	0	2
242	NZ_CP018721.1	KP_Goe_828304	pKp_Goe_304-5	73.6	0	0	1	0	0	0	0	0	0	0	0	0	0	0	0	0	0	0	0	0	1
243	NZ_CP018722.1	KP_Goe_828304	pKp_Goe_304-2	96.1	0	1	1	0	0	0	0	0	0	0	0	0	0	0	0	0	0	0	0	0	2
244	NZ_CP018723.1	KP_Goe_828304	pKp_Goe_304-3	63.6	0	0	0	0	0	0	0	0	0	0	1	0	0	0	0	0	0	0	0	0	1
245	NZ_CP018724.1	KP_Goe_828304	pKp_Goe_304-4	61	0	0	1	0	0	1	0	0	0	0	0	0	0	0	0	0	0	0	0	0	2
246	NZ_CP018672.1	CAV1217	pCAV1217-9294	9.3	0	0	1	0	0	0	0	0	0	0	0	0	0	0	0	0	0	0	0	0	1
247	NZ_CP018674.1	CAV1217	pCAV1217-71	70.6	0	0	0	0	0	0	0	0	1	0	0	0	0	0	0	0	0	0	0	1	2
248	NZ_CP018675.1	CAV1217	pKPC_CAV1217	181.4	0	1	1	1	0	0	0	0	0	1	0	0	0	0	0	0	0	0	0	0	4
249	NZ_CP018696.1	Kp_Goe_149832	pKp_Goe_832-1	246.8	0	0	1	0	0	0	0	0	0	0	0	0	0	0	1	0	0	0	0	0	2
250	NZ_CP018697.1	Kp_Goe_149832	pKp_Goe_832-5	79.8	0	0	1	0	0	0	0	0	0	0	0	0	0	0	0	0	0	0	0	0	1
251	NZ_CP018698.1	Kp_Goe_149832	pKp_Goe_832-2	96.1	0	1	1	0	0	0	0	0	0	0	0	0	0	0	0	0	0	0	0	0	2
252	NZ_CP018699.1	Kp_Goe_149832	pKp_Goe_832-4	61	0	0	1	0	0	1	0	0	0	0	0	0	0	0	0	0	0	0	0	0	2
253	NZ_CP018700.1	Kp_Goe_149832	pKp_Goe_832-3	63.6	0	0	0	0	0	0	0	0	0	0	1	0	0	0	0	0	0	0	0	0	1
254	NZ_CP018693.1	Kp_Goe_821588	pKp_Goe_588-1	180	0	0	0	1	0	0	0	0	0	1	0	0	0	0	0	0	0	0	0	0	2
255	NZ_CP018694.1	Kp_Goe_821588	pKp_Goe_588-2	50.6	0	0	0	0	0	0	0	0	0	0	0	0	0	0	0	0	0	0	0	0	0
256	NZ_CP018736.1	Kp_Goe_121641	pKp_Goe_641-2	63.6	0	0	0	0	0	0	0	0	0	0	1	0	0	0	0	0	0	0	0	0	1
257	NZ_CP018737.1	Kp_Goe_121641	pKp_Goe_641-1	73	0	1	0	0	0	1	0	0	0	0	0	0	0	0	0	0	0	0	0	0	2
258	NZ_CP018738.1	Kp_Goe_121641	pKp_Goe_641-3	5.3	0	0	0	0	0	0	0	0	0	0	0	0	0	0	0	0	0	0	0	0	0
259	NZ_CP018739.1	Kp_Goe_121641	pKp_Goe_641-5	3.5	0	0	0	0	0	0	0	0	0	0	0	0	0	0	0	0	0	0	0	0	0
260	NZ_CP018740.1	Kp_Goe_121641	pKp_Goe_641-4	4.1	0	0	0	0	0	0	0	0	0	0	0	0	0	0	0	0	0	0	0	0	0
261	NZ_CP018817.1	AR_0049	unitig_1	140.8	0	0	1	0	0	0	0	0	0	0	0	0	0	0	0	0	0	0	0	0	1
262	NZ_CP018818.1	AR_0049	unitig_2	117.8	0	0	0	1	0	0	0	0	0	0	0	0	0	0	0	0	0	0	0	0	1
263	NZ_CP018819.1	AR_0049	unitig_3	85.2	0	1	0	0	0	1	0	0	0	0	0	0	0	0	0	0	0	0	0	0	2
264	NZ_CP015135.1	ATCC 35657	p35657-1	158.7	0	1	1	1	0	0	0	0	0	1	0	0	0	0	0	0	0	0	0	0	4
265	NZ_CP019220.1	1756	pKp1756	74	0	0	0	0	0	0	0	0	0	0	0	0	0	0	0	0	0	0	0	0	0
266	NZ_CP015383.1	CN1	CN1_p1	182.8	0	0	0	0	0	0	0	0	0	1	0	0	0	0	0	0	0	0	0	0	1
267	NZ_CP015384.1	CN1	CN1_p2	15.1	0	1	1	0	0	0	0	0	0	0	0	0	0	0	0	0	0	0	0	0	2
268	NZ_CP015386.1	NY9	NY9_p1	199.5	0	1	1	1	0	0	0	0	0	1	0	0	0	0	0	0	0	0	0	0	4
269	NZ_CP015387.1	NY9	NY9_p2	139.9	0	1	0	0	0	1	0	0	0	0	0	0	0	0	0	0	0	0	0	0	2
270	NZ_CP015388.1	NY9	NY9_p3	89.1	0	0	0	0	0	0	0	0	0	0	0	0	0	0	0	0	0	0	0	0	0
271	NZ_CP015389.1	NY9	NY9_p4	53.3	0	0	0	0	0	0	0	0	0	0	0	1	0	0	0	0	0	0	0	0	1
272	NZ_CP015390.1	NY9	NY9_p5	39.4	0	0	0	0	0	0	0	0	0	0	0	0	0	0	0	0	0	0	0	0	0
273	NZ_CP015391.1	NY9	NY9_p6	11.1	0	0	1	0	0	0	0	0	0	0	0	0	0	0	0	0	0	0	0	0	1
274	NZ_CP015393.1	CR14	CR14_p1	202.7	0	1	1	1	0	0	0	0	0	1	0	0	0	0	0	0	0	0	0	0	4
275	NZ_CP015394.1	CR14	CR14_p2	154.3	0	0	1	0	0	0	0	0	0	0	0	0	0	0	0	0	0	0	0	0	1
276	NZ_CP015395.1	CR14	CR14_p3	116.4	0	0	0	0	0	1	0	0	0	0	0	0	0	0	0	0	0	0	0	0	1
277	NZ_CP015396.1	CR14	CR14_p4	110.1	0	1	2	0	0	0	0	0	0	0	0	1	0	0	0	0	0	0	0	0	4
278	NZ_CP015397.1	CR14	CR14_p5	9.5	0	1	0	0	0	0	0	0	0	0	0	0	0	0	0	0	0	0	0	1	2
279	NZ_CP017986.1	825795-1	unnamed1	244.7	0	0	1	0	0	0	0	0	0	0	0	0	0	0	1	0	0	0	0	0	2
280	NZ_CP017987.1	825795-1	unnamed2	117.2	0	1	1	0	0	0	0	0	0	0	1	0	0	0	0	0	0	0	0	0	3
281	NZ_CP017988.1	825795-1	unnamed3	73.2	0	0	1	0	0	0	0	0	0	0	0	0	0	0	0	0	0	0	0	0	1
282	NZ_CP017989.1	825795-1	unnamed4	61	0	0	1	0	0	1	0	0	0	0	0	0	0	0	0	0	0	0	0	0	2
283	NZ_CP018313.1	Kp_Goe_822579	pKp_Goe_579-1	246	0	0	1	0	0	0	0	0	0	0	0	0	0	0	1	0	0	0	0	0	2
284	NZ_CP018314.1	Kp_Goe_822579	pKp_Goe_579-6	68.6	0	0	1	0	0	0	0	0	0	0	0	0	0	0	0	0	0	0	0	0	1
285	NZ_CP018315.1	Kp_Goe_822579	pKp_Goe_579-3	63.6	0	0	0	0	0	0	0	0	0	0	1	0	0	0	0	0	0	0	0	0	1
286	NZ_CP018316.1	Kp_Goe_822579	pKp_Goe_579-4	61	0	0	1	0	0	1	0	0	0	0	0	0	0	0	0	0	0	0	0	0	2
287	NZ_CP018317.1	Kp_Goe_822579	pKp_Goe_579-5	4.2	0	0	0	0	0	0	0	0	0	0	0	0	0	0	0	0	0	0	0	0	0
288	NZ_CP018318.1	Kp_Goe_822579	pKp_Goe_579-2	96.1	0	1	1	0	0	0	0	0	0	0	0	0	0	0	0	0	0	0	0	0	2
289	NZ_CP014295.1	KP38731	unnamed1	137.3	0	0	1	0	0	0	0	0	0	0	0	0	0	0	0	0	0	0	0	0	1
290	NZ_CP014296.1	KP38731	unnamed11	76.2	0	0	0	0	0	0	0	0	0	0	0	0	0	0	0	0	0	0	0	0	0
291	NZ_CP014297.1	KP38731	unnamed13	90.3	0	0	1	0	0	0	0	0	0	0	0	0	0	0	0	0	0	0	0	0	1
292	NZ_CP014298.1	KP38731	unnamed2	70.4	0	0	0	0	0	0	0	0	0	0	0	0	0	0	0	0	0	0	0	0	0
293	NZ_CP014299.1	KP38731	unnamed3	39.3	0	0	0	0	0	1	0	0	0	0	0	0	0	0	0	0	0	0	0	0	1
294	NZ_CP014300.1	KP38731	unnamed5	4.7	0	0	0	0	0	0	0	0	0	0	0	0	0	0	0	0	0	0	0	0	0
295	NZ_LT216437.1	207M1D0-sc-2013-04-03T11:21:06Z-1606409	KPN207_p1	42.3	0	0	0	0	0	0	0	0	0	0	0	0	0	0	0	0	0	0	0	0	0
296	NZ_LT216438.1	207M1D0-sc-2013-04-03T11:21:06Z-1606409	KPN207_p2	117.9	0	0	0	0	0	1	0	0	0	0	0	0	0	0	0	0	0	0	0	0	1
297	NZ_LT216439.1	207M1D0-sc-2013-04-03T11:21:06Z-1606409	KPN207_p3	214.7	0	0	1	1	0	0	0	0	0	1	0	0	0	0	0	0	0	0	0	0	3
298	NZ_LT216440.1	207M1D0-sc-2013-04-03T11:21:06Z-1606409	KPN207_p4	18.6	0	1	1	0	0	0	0	0	0	0	0	0	0	0	0	0	0	0	0	0	2
299	NZ_CP020062.1	AR_0117	unitig_1	152.7	0	0	1	0	0	0	0	0	0	0	0	0	0	0	0	0	0	0	0	0	1
300	NZ_CP020063.1	AR_0117	unitig_2	109	0	0	0	0	0	0	0	0	0	0	0	0	0	0	0	0	0	0	0	0	0
301	NZ_CP020064.1	AR_0117	unitig_3	83.4	0	0	0	0	0	0	0	0	0	0	0	0	0	0	0	0	0	0	0	0	0
302	NZ_CP020065.1	AR_0117	unitig_4	74.5	0	0	0	0	0	0	0	0	0	1	0	1	0	0	0	0	0	0	0	0	2
303	NZ_CP020066.1	AR_0117	unitig_5	72.7	0	1	1	0	0	0	0	0	0	0	0	0	0	0	0	0	0	0	0	0	2
304	NZ_CP020068.1	AR_0068	unitig_1	276.5	0	0	1	1	0	0	0	0	0	0	0	0	0	0	1	0	0	0	0	0	3
305	NZ_CP020069.1	AR_0068	unitig_2	213	0	0	1	1	0	0	0	0	0	1	0	0	0	0	0	0	0	0	0	0	3
306	NZ_CP020070.1	AR_0068	unitig_4	37.9	0	1	0	0	0	1	0	0	0	0	0	0	0	0	0	0	0	0	0	0	2
307	NZ_CP020072.1	AR_0115	tig00000002	209.4	0	1	1	1	0	0	0	0	0	1	0	0	0	0	0	0	0	0	0	0	4
308	NZ_CP020073.1	AR_0115	tig00000003	39.8	0	0	0	0	0	1	0	0	0	0	0	0	0	0	0	0	0	0	0	0	1
309	NZ_CP020074.1	AR_0115	tig00000004	43.4	0	0	0	0	0	0	0	0	0	0	0	0	0	0	0	0	0	0	0	0	0
310	NZ_CP020075.1	AR_0115	tig00000005	22.1	0	0	1	0	0	0	0	0	0	0	0	0	0	0	0	0	0	0	0	0	1
311	NZ_CP020109.1	AR_0098	tig00000001	170	0	0	1	1	0	0	0	0	0	1	0	0	0	0	0	0	0	0	0	0	3
312	NZ_CP020110.1	AR_0098	tig00000002	73.5	0	1	0	0	0	1	0	0	0	0	0	0	0	0	0	0	0	0	0	0	2
313	NZ_CP020111.1	AR_0098	tig00000003	43.4	0	0	0	0	0	0	0	0	0	0	0	0	0	0	0	0	0	0	0	0	0
314	NZ_CP020112.1	AR_0098	tig00000004	13.8	0	1	1	0	0	0	0	0	0	0	0	0	0	0	0	0	0	0	0	0	2
315	NZ_CM007853.1	KPN_KPC_HUG_B4	p4	13.8	0	1	1	0	0	0	0	0	0	0	0	0	0	0	0	0	0	0	0	0	2
316	NZ_CP020902.1	K66-45	pK66-45-1	338.5	0	0	1	1	0	1	0	0	0	0	0	0	0	0	0	0	0	0	0	0	3
317	NZ_CP020903.1	K66-45	pK66-45-2	200.4	0	0	1	2	0	1	0	0	0	1	0	0	0	0	0	0	0	0	0	0	5
318	NZ_CP020904.1	K66-45	pK66-45-3	120.5	0	1	1	0	0	0	0	0	0	1	0	1	0	0	0	0	0	0	0	0	4
319	NZ_CP020905.1	K66-45	pK66-45-4	41.1	0	0	0	0	0	0	0	0	0	0	0	0	0	0	0	0	0	0	0	0	0
320	NZ_CP020838.1	BK13043	pBK13043-1	232.5	0	1	1	1	0	0	0	0	0	1	0	0	0	0	0	0	0	0	0	0	4
321	NZ_CP020839.1	BK13043	pBK13043-2	57.6	0	0	0	0	0	0	0	0	0	0	0	0	0	0	0	0	0	0	0	0	0
322	NZ_CP020840.1	BK13043	pBK13043-3	12	0	1	1	0	0	0	0	0	0	0	0	0	0	0	0	0	0	0	0	0	2
323	NZ_CP020842.1	KPN1482	pKPN1482-1	180.2	0	0	2	1	0	0	0	0	0	1	0	1	0	0	0	0	1	0	0	0	6
324	NZ_CP020843.1	KPN1482	pKPN1482-2	97.2	0	0	0	0	0	1	0	0	0	1	0	0	0	0	0	0	0	0	0	1	3
325	NZ_CP020844.1	KPN1482	pKPN1482-3	74.2	0	0	0	0	0	0	0	0	0	0	1	0	0	0	0	0	0	0	0	0	1
326	NZ_CP020845.1	KPN1482	pKPN1482-5	9.5	0	0	0	0	0	0	0	0	0	0	0	0	0	0	0	0	0	0	0	0	0
327	NZ_CP020846.1	KPN1482	pKPN1482-4	12.5	0	0	0	0	0	0	0	0	0	0	0	0	0	0	0	0	0	0	0	0	0
328	NZ_CP020854.1	KPN528	pKPN528-1	292.5	0	0	1	1	0	0	0	0	0	0	0	0	0	0	1	0	0	0	0	0	3
329	NZ_CP020855.1	KPN528	pKPN528-2	221.4	0	0	1	1	0	0	0	0	0	1	0	0	0	0	0	0	0	0	0	0	3
330	NZ_CP020856.1	KPN528	pKPN528-3	76.2	0	0	0	0	0	1	0	0	0	0	0	0	0	0	0	0	0	0	0	0	1
331	NZ_KX118608.1	145	pKp145/11b	68.6	0	1	0	0	0	0	0	0	0	0	1	0	0	0	0	0	0	0	0	0	2
332	NZ_KX154765.1	145	pKp145/11a	50.8	0	0	0	0	0	0	0	0	0	0	0	1	0	0	0	0	0	0	0	0	1
333	NZ_KX397572.1	196	pKp196; TIET-4200	55.9	0	0	0	0	0	0	0	0	0	0	0	1	0	0	0	0	0	0	0	0	1
334	NZ_KX062091.1	148	pKP148,PINH-4900	52.5	0	0	0	0	0	0	0	0	0	0	0	1	0	0	0	0	0	0	0	0	1
335	NZ_KX276209.1	314	pKp314/11a	54.6	0	0	0	0	0	0	0	0	0	0	0	1	0	0	0	0	0	0	0	0	1
336	NZ_CP021540.1	AR_0047	tig00000001	201.9	0	1	1	1	0	0	0	0	0	1	0	0	0	0	0	0	0	0	0	0	4
337	NZ_CP021541.1	AR_0047	tig00000002	111.5	0	0	0	0	0	0	0	0	0	1	0	1	0	0	0	0	0	0	0	0	2
338	NZ_CP021542.1	AR_0047	tig00000003	43.4	0	0	0	0	0	0	0	0	0	0	0	0	0	0	0	0	0	0	0	0	0
339	NZ_CP021543.1	AR_0047	tig00000004	15.3	0	1	1	0	0	0	0	0	0	0	0	0	0	0	0	0	0	0	0	0	2
340	NZ_CP021544.1	AR_0112	tig00000000	208.2	0	1	1	1	0	0	0	0	0	1	0	0	0	0	0	0	0	0	0	0	4
341	NZ_CP021545.1	AR_0112	tig00000001	125.5	0	0	0	0	0	0	0	0	0	0	0	1	0	0	0	0	0	0	0	1	2
342	NZ_CP021546.1	AR_0112	tig00000002	74.7	0	0	0	0	0	0	0	0	1	0	0	0	0	0	0	0	0	0	0	0	1
343	NZ_CP021547.1	AR_0112	tig00000003	45.7	0	1	0	0	0	1	0	0	0	0	0	0	0	0	0	0	0	0	0	0	2
344	NZ_CP021548.1	AR_0112	tig00000005	22.6	0	0	1	0	0	0	0	0	0	0	0	0	0	0	0	0	0	0	0	0	1
345	NZ_CP021686.1	AR_0146	tig00001160	183.4	0	0	1	1	0	0	0	0	0	1	0	0	0	0	0	0	0	0	0	0	3
346	NZ_CP021687.1	AR_0146	tig00001186	96.8	0	1	0	0	0	1	0	0	1	0	0	1	0	0	0	0	0	0	0	1	5
347	NZ_CP021688.1	AR_0146	tig00001189	90.2	0	0	0	0	0	0	0	0	0	0	0	0	0	0	0	0	0	0	0	0	0
348	NZ_CP021697.1	AR_0158	tig00000161	191.3	0	0	1	0	0	1	0	0	0	0	0	0	0	0	1	0	0	0	0	0	3
349	NZ_CP021698.1	AR_0158	tig00000183	87.4	0	0	0	0	0	0	0	0	0	0	0	1	0	0	0	0	0	0	0	1	2
350	NZ_CP021699.1	AR_0158	tig00000727	354.7	0	0	1	0	0	0	0	1	0	0	0	0	0	0	0	0	0	0	0	0	2
351	NZ_CP021700.1	AR_0158	tig00003569alt	8.4	0	0	0	0	0	0	0	0	0	0	0	0	0	0	0	0	0	0	0	0	0
352	NZ_CP021713.1	AR_0129	tig00000000	208.2	0	1	1	1	0	0	0	0	0	1	0	0	0	0	0	0	0	0	0	0	4
353	NZ_CP021714.1	AR_0129	tig00000001	106.5	0	0	0	0	0	0	0	0	0	0	0	0	0	0	0	0	0	0	0	0	0
354	NZ_CP021715.1	AR_0129	tig00000002	43.4	0	0	0	0	0	0	0	0	0	0	0	0	0	0	0	0	0	0	0	0	0
355	NZ_CP021716.1	AR_0129	tig00000003	43.5	0	0	0	0	0	0	0	0	0	0	0	0	0	0	0	0	0	2	0	0	2
356	NZ_CP021717.1	AR_0129	tig00000004	15.3	0	1	1	0	0	0	0	0	0	0	0	0	0	0	0	0	0	0	0	0	2
357	NZ_CP021709.1	AR_0143	tig00000001_p1	186.8	0	0	1	0	0	0	0	0	0	0	0	0	0	0	0	0	0	0	0	0	1
358	NZ_CP021710.1	AR_0143	tig00000853	214.1	0	1	1	1	0	0	0	0	0	1	0	0	0	0	0	0	0	0	0	0	4
359	NZ_CP021711.1	AR_0143	tig00000856	78.6	0	0	0	0	0	0	0	0	0	0	0	0	0	0	0	0	0	0	0	0	0
360	NZ_CP021712.1	AR_0143	tig00000857	70.5	0	1	0	0	0	1	0	0	0	0	0	0	0	0	0	0	0	0	0	0	2
361	NZ_CP021741.1	AR_0126	tig00000001	89.6	0	0	0	0	0	0	0	0	0	1	0	0	0	0	0	0	0	0	0	1	2
362	NZ_CP021742.1	AR_0126	tig00000002jNODE_23	76.2	0	0	0	0	0	0	0	0	0	0	0	0	0	0	0	0	0	2	0	0	2
363	NZ_CP021743.1	AR_0126	tig00000003	43.6	0	0	0	0	0	0	0	0	0	0	1	0	0	0	0	0	0	0	0	0	1
364	NZ_CP021752.1	AR_0113	unitig_1	209.6	0	1	1	1	0	0	0	0	0	1	0	0	0	0	0	0	0	0	0	0	4
365	NZ_CP021753.1	AR_0113	unitig_2	116.2	0	0	0	0	0	0	0	0	0	0	0	1	0	0	0	0	0	0	0	1	2
366	NZ_CP021754.1	AR_0113	unitig_3	74.8	0	0	0	0	0	0	0	0	1	0	0	0	0	0	0	0	0	0	0	0	1
367	NZ_CP021755.1	AR_0113	unitig_4	45.7	0	1	0	0	0	1	0	0	0	0	0	0	0	0	0	0	0	0	0	0	2
368	NZ_CP021756.1	AR_0113	unitig_5	22.6	0	1	1	0	0	0	0	0	0	0	0	0	0	0	0	0	0	0	0	0	2
369	NZ_CP021758.1	AR_0138	tig00000001	121.1	0	0	1	0	0	0	0	0	1	0	0	1	0	0	0	0	1	0	0	1	5
370	NZ_CP021759.1	AR_0138	tig00000002	46.2	0	0	0	0	0	0	0	0	0	0	0	0	0	0	0	0	0	0	0	0	0
371	NZ_CP021760.1	AR_0138	tig00000003	54.4	0	0	1	0	0	0	0	0	0	0	0	0	0	0	0	0	0	0	0	0	1
372	NZ_CP021761.1	AR_0138	tig00000004	79.8	0	0	0	0	0	1	0	0	0	0	0	0	0	0	0	0	0	0	0	0	1
373	NZ_CP021834.1	AR_0120	tig00000500_pilon	212.8	0	1	1	1	0	0	0	0	0	1	0	0	0	0	0	0	0	0	0	0	4
374	NZ_CP021835.1	AR_0120	tig00000516_pilon	210	0	1	1	0	0	1	0	0	0	0	0	0	0	0	0	0	0	0	0	0	3
375	NZ_CP021836.1	AR_0120	tig00000583_pilon	43.4	0	0	0	0	0	0	0	0	0	0	0	0	0	0	0	0	0	0	0	0	0
376	NZ_CP021837.1	AR_0120	tig00000601_pilon	15.3	0	1	1	0	0	0	0	0	0	0	0	0	0	0	0	0	0	0	0	0	2
377	NZ_CP021856.1	AR_0125	tig00000001_pilon	146.2	0	0	0	1	0	0	0	0	0	0	0	0	0	0	0	0	0	0	0	0	1
378	NZ_CP021857.1	AR_0125	tig00000002_pilon	106.3	0	0	0	0	0	0	0	0	0	0	0	1	0	0	0	0	0	0	0	1	2
379	NZ_CP021858.1	AR_0125	tig00000005_pilon	47.3	0	0	0	0	0	1	0	0	0	0	0	0	0	0	0	0	0	0	0	0	1
380	NZ_CP021860.1	AR_0125	tig00000007_pilon	24.7	0	1	1	0	0	0	0	0	0	0	0	0	0	0	0	0	0	0	0	0	2
381	NZ_CP021861.1	AR_0125	tig00000009_pilon	79.5	0	1	0	0	0	0	0	0	1	0	0	0	0	0	0	0	0	0	0	0	2
382	NZ_CP021958.1	AR_0139	tig00000002_u	128.9	0	0	0	0	0	0	0	0	0	0	0	1	0	0	0	0	0	0	0	0	1
383	NZ_CP021959.1	AR_0139	tig00000003	89.4	0	0	0	0	0	1	0	0	0	1	0	0	0	0	0	0	0	0	0	1	3
384	NZ_CP021961.1	AR_0139	tig00000006	97.4	0	0	0	0	0	0	0	0	0	0	0	0	0	0	1	0	0	0	0	0	1
385	NZ_CP021962.1	AR_0139	tig00000008	132.2	0	0	0	0	0	0	0	0	0	0	0	0	0	0	0	0	0	0	0	0	0
386	NZ_CP021940.1	AR_0145	tig00000209	112.9	0	0	0	0	0	0	0	0	0	0	0	0	0	0	0	0	0	0	0	0	0
387	NZ_CP021941.1	AR_0145	tig00000217	54.1	0	0	0	0	0	1	0	0	0	0	0	0	0	0	0	0	0	0	0	0	1
388	NZ_CP021942.1	AR_0145	tig00000218j2847_linear	76.7	0	0	1	0	0	0	0	0	0	0	0	0	0	0	0	0	0	0	0	0	1
389	NZ_CP021943.1	AR_0145	tig00000219	38.4	0	1	0	0	0	0	0	0	0	0	0	1	0	0	0	0	0	0	0	0	2
390	NZ_CP021945.1	AR_0152	tig00000194	112.9	0	0	0	0	0	0	0	0	0	0	0	0	0	0	0	0	0	0	0	0	0
391	NZ_CP021946.1	AR_0152	tig00000195	120.3	0	1	1	0	0	0	0	0	0	1	0	0	0	0	0	0	0	0	0	0	3
392	NZ_CP021947.1	AR_0152	tig00000200	54.1	0	0	0	0	0	1	0	0	0	0	0	0	0	0	0	0	0	0	0	0	1
393	NZ_CP021948.1	AR_0152	tig00000214	38.4	0	1	0	0	0	0	0	0	0	0	0	1	0	0	0	0	0	0	0	0	2
394	NZ_CP021949.1	AR_0152	tig00000216_u	81.7	0	0	1	0	0	0	0	0	0	0	0	0	0	0	0	0	0	0	0	0	1
395	NZ_CP021951.1	AR_0148	tig00000168_pilon	181.6	0	0	1	1	0	0	0	0	0	1	0	0	0	0	0	0	0	0	0	0	3
396	NZ_CP021952.1	AR_0148	tig00000169_pilon	176.3	0	0	1	0	0	0	0	0	0	0	0	0	0	0	0	0	0	0	0	0	1
397	NZ_CP021953.1	AR_0148	tig00000185_pilon	69.5	0	1	0	0	0	1	0	0	0	0	0	0	0	0	0	0	0	0	0	0	2
398	NZ_CP021954.1	AR_0148	tig00001025alt_u_pilon	42.8	0	0	0	0	0	0	0	0	0	1	0	0	0	0	0	0	0	0	0	0	1
399	NZ_CP021956.1	AR_0107	unitig_1_pilon	153.5	0	1	0	0	0	0	0	0	0	0	0	0	0	0	0	0	0	0	0	0	1
400	NZ_CP021957.1	AR_0107	unitig_3j2_linear_pilon	72.1	0	0	1	0	0	0	0	0	0	0	0	0	0	0	0	0	0	0	0	0	1
401	NZ_CP022125.1	DHQP1605752_NV	p1605752FIB	187.7	0	0	1	1	0	0	0	0	0	1	0	0	0	0	0	0	0	0	0	0	3
402	NZ_CP022126.1	DHQP1605752_NV	p1605752AC2	140.1	0	0	1	0	0	0	0	0	0	0	0	0	0	0	0	0	0	0	0	0	1
403	NZ_CP022128.1	DHQP1605752_NV	p1605752FIB_2	111.7	0	0	0	0	0	0	0	0	0	0	0	0	0	0	0	0	0	0	0	0	0
404	NZ_CP022144.1	704SK6	p704SK6_1	209.7	0	0	0	0	0	1	0	0	0	0	0	0	0	0	0	0	0	0	0	0	1
405	NZ_CP022145.1	704SK6	p704SK6_2	197.7	0	1	1	1	0	0	0	0	0	1	0	0	0	0	0	0	0	0	0	0	4
406	NZ_CP022146.1	704SK6	p704SK6_3	66	0	0	0	0	0	1	0	0	0	0	0	0	0	0	0	0	0	0	0	0	1
407	NZ_CP022147.1	704SK6	p704SK6_4	63.6	0	0	0	0	0	0	0	0	0	0	1	0	0	0	0	0	0	0	0	0	1
408	NZ_CP022574.1	BIC-1	pBIC-1a	170.4	0	1	1	1	0	0	0	0	0	1	0	0	0	0	0	0	0	0	0	0	4
409	NZ_CP022575.1	BIC-1	pBIC-1b	43.4	0	0	0	0	0	0	0	0	0	0	0	0	0	0	0	0	0	0	0	0	0
410	NZ_CP022576.1	BIC-1	pBIC-1c	13.8	0	0	1	0	0	0	0	0	0	0	0	0	0	0	0	0	0	0	0	0	1
411	NZ_CM008162.1	3111F	pPOAMCR-1KP	38.9	0	0	0	0	0	0	0	0	1	0	0	0	0	0	0	0	0	0	0	0	1
412	NZ_CP023940.1	FDAARGOS_444	unnamed	1.6	0	0	0	0	0	0	0	0	0	0	0	0	0	0	0	0	0	0	0	0	0
413	NZ_CP023942.1	FDAARGOS_444	unnamed2	187.9	0	0	0	0	0	1	0	0	0	1	0	0	0	0	0	0	0	0	0	0	2
414	NZ_CP023943.1	FDAARGOS_444	unnamed1	196.7	0	0	1	1	0	0	0	0	0	1	0	0	0	0	0	0	0	0	0	0	3
415	NZ_CP023944.1	FDAARGOS_444	unnamed3	10.1	0	1	0	0	0	0	0	0	0	0	0	0	0	0	0	1	0	0	0	0	2
416	NZ_CP023945.1	FDAARGOS_446	unnamed3	4.2	0	0	0	0	0	0	0	0	0	0	0	0	0	0	0	0	0	0	0	0	0
417	NZ_CP023947.1	FDAARGOS_446	unnamed2	153.4	0	0	0	1	0	0	0	0	0	0	0	0	0	0	0	0	0	0	0	0	1
418	NZ_CP023948.1	FDAARGOS_446	unnamed1	219.4	0	0	2	0	0	1	0	0	0	1	0	0	0	0	0	0	0	0	0	0	4
419	NZ_CP023914.1	FDAARGOS_439	unnamed3	106.9	0	0	0	1	0	0	0	0	0	0	0	0	0	0	0	0	0	0	0	0	1
420	NZ_CP023915.1	FDAARGOS_439	unnamed4	3.8	0	0	0	0	0	0	0	0	0	0	0	0	0	0	0	0	0	0	0	0	0
421	NZ_CP023916.1	FDAARGOS_439	unnamed2	130.3	0	0	0	0	0	1	0	0	0	1	0	0	0	0	0	0	0	0	0	0	2
422	NZ_CP023917.1	FDAARGOS_439	unnamed1	164.6	0	0	0	1	0	0	0	0	0	0	0	1	0	0	1	0	0	0	0	0	3
423	NZ_CP023918.1	FDAARGOS_439	unnamed	106.9	0	0	0	0	0	0	0	0	0	0	0	0	0	0	0	0	0	0	0	0	0
424	NZ_CP023922.1	FDAARGOS_440	unnamed2	129.1	0	1	0	0	0	0	0	0	0	0	0	1	0	0	0	0	0	0	0	0	2
425	NZ_CP023923.1	FDAARGOS_440	unnamed1	140.6	0	0	1	0	2	1	0	0	0	0	0	0	0	0	0	0	0	0	0	1	5
426	NZ_CP023924.1	FDAARGOS_440	unnamed3	12.3	0	0	0	0	0	0	0	0	0	0	0	0	0	0	0	0	0	0	0	0	0
427	NZ_CP023906.1	FDAARGOS_436	unnamed4	2.2	0	0	0	0	0	0	0	0	0	0	0	0	0	0	0	0	0	0	0	0	0
428	NZ_CP023908.1	FDAARGOS_436	unnamed3	4	0	0	0	0	0	0	0	0	0	0	0	0	0	0	0	0	0	0	0	0	0
429	NZ_CP023910.1	FDAARGOS_436	unnamed2	100.2	0	1	0	0	0	0	0	0	0	0	0	1	0	0	0	0	0	0	0	1	3
430	NZ_CP023912.1	FDAARGOS_436	unnamed1	167.8	0	1	1	1	0	0	0	0	0	1	0	0	0	0	0	0	0	0	0	0	4
431	NZ_CP023950.1	FDAARGOS_447	unnamed3	99.3	0	0	0	0	0	0	0	0	0	0	0	0	0	0	0	0	0	0	0	1	1
432	NZ_CP023951.1	FDAARGOS_447	unnamed4	38.2	0	0	0	0	0	0	0	0	0	0	0	0	0	0	0	0	0	0	0	0	0
433	NZ_CP023952.1	FDAARGOS_447	unnamed1	207.8	0	0	1	0	0	1	0	0	0	0	0	0	0	0	0	0	0	0	0	0	2
434	NZ_CP023953.1	FDAARGOS_447	unnamed2	197.7	0	0	1	1	0	0	0	0	0	1	0	1	0	0	0	0	0	0	0	0	4
435	NZ_CP023927.1	FDAARGOS_442	unnamed3	88	0	0	1	0	0	0	0	0	0	0	0	0	0	0	0	0	0	0	0	0	1
436	NZ_CP023928.1	FDAARGOS_442	unnamed1	113.6	0	0	0	0	0	1	0	0	0	0	0	0	0	0	0	0	0	0	0	0	1
437	NZ_CP023929.1	FDAARGOS_442	unnamed2	112.3	0	0	0	0	0	0	0	0	0	0	0	0	0	0	0	0	0	0	0	0	0
438	NZ_CP023930.1	FDAARGOS_442	unnamed4	4.2	0	0	0	0	0	0	0	0	0	0	0	0	0	0	0	0	0	0	0	0	0
439	NZ_CP023932.1	FDAARGOS_443	unnamed4	12	0	1	0	0	0	0	0	0	0	0	0	0	0	0	0	1	0	0	0	0	2
440	NZ_CP023934.1	FDAARGOS_443	unnamed3	78	0	0	0	0	0	0	0	0	0	1	0	0	0	0	0	0	0	0	0	0	1
441	NZ_CP023936.1	FDAARGOS_443	unnamed5	5.6	0	0	1	0	0	0	0	0	0	0	0	0	0	0	0	0	0	0	0	0	1
442	NZ_CP023937.1	FDAARGOS_443	unnamed1	279.1	0	0	2	1	0	1	0	0	0	1	0	0	0	0	0	0	0	0	0	0	5
443	NZ_CP023938.1	FDAARGOS_443	unnamed2	91.1	0	0	0	0	0	1	0	0	0	0	0	0	0	0	0	0	0	0	0	0	1
444	NZ_CP024192.1	KSB1_5D	unnamed1	221.6	0	0	2	0	0	0	0	0	0	0	0	0	0	0	0	0	0	0	0	0	2
445	NZ_CP024193.1	KSB1_5D	unnamed2	147.9	0	1	1	1	0	0	0	0	0	1	0	0	0	0	0	0	0	0	0	0	4
446	NZ_CP024194.1	KSB1_5D	unnamed3	89.3	0	0	0	0	0	1	0	0	0	0	0	0	0	0	0	0	0	0	0	0	1
447	NZ_CP024195.1	KSB1_5D	unnamed4	4.7	0	0	0	0	0	0	0	0	0	0	0	0	0	0	0	0	0	0	0	0	0
448	NZ_CP024196.1	KSB1_5D	unnamed5	4.5	0	0	0	0	0	0	0	0	0	0	0	0	0	0	0	0	0	0	0	0	0
449	NZ_CP024197.1	KSB1_5D	unnamed6	3.8	0	0	0	0	0	0	0	0	0	0	0	0	0	0	0	0	0	0	0	0	0
450	NZ_CP024490.1	INF249	unnamed1	71.1	0	0	1	1	0	1	0	0	0	0	0	0	0	0	0	0	0	0	0	1	4
451	NZ_CP024491.1	INF249	unnamed2	6.7	0	0	0	0	0	0	0	0	0	0	0	0	0	0	0	0	0	0	0	0	0
452	NZ_CP024492.1	INF249	unnamed3	5.8	0	0	0	0	0	0	0	0	0	0	0	0	0	0	0	0	0	0	0	0	0
453	NZ_CP024493.1	INF249	unnamed4	3.5	0	0	0	0	0	0	0	0	0	0	0	0	0	0	0	0	0	0	0	0	0
454	NZ_CP024494.1	INF249	unnamed5	3.2	0	0	0	0	0	0	0	0	0	0	0	0	0	0	0	0	0	0	0	0	0
455	NZ_CP024495.1	INF249	unnamed6	2.7	0	0	0	0	0	0	0	0	0	0	0	0	0	0	0	0	0	0	0	0	0
456	NZ_CP024483.1	INF322	unnamed1	243.6	0	1	0	1	0	0	0	0	0	0	0	0	0	0	0	0	0	0	0	0	2
457	NZ_CP024484.1	INF322	unnamed2	71.1	0	0	1	1	0	1	0	0	0	0	0	0	0	0	0	0	0	0	0	1	4
458	NZ_CP024485.1	INF322	unnamed3	4.2	0	0	0	0	0	0	0	0	0	0	0	0	0	0	0	0	0	0	0	0	0
459	NZ_CP024486.1	INF322	unnamed4	3.5	0	0	0	0	0	0	0	0	0	0	0	0	0	0	0	0	0	0	0	0	0
460	NZ_CP024487.1	INF322	unnamed5	3.2	0	0	0	0	0	0	0	0	0	0	0	0	0	0	0	0	0	0	0	0	0
461	NZ_CP024488.1	INF322	unnamed6	2.7	0	0	0	0	0	0	0	0	0	0	0	0	0	0	0	0	0	0	0	0	0
462	NZ_CP024497.1	KSB1_7E	unnamed1	212.1	0	0	0	0	0	0	0	0	0	0	0	0	0	0	1	0	0	0	0	0	1
463	NZ_CP024498.1	KSB1_7E	unnamed2	4.1	0	0	0	0	0	0	0	0	0	0	0	0	0	0	0	0	0	0	0	0	0
464	NZ_CP024459.1	QS17-0161	pMR0617aac	211.3	0	1	0	1	0	1	0	0	0	1	0	0	0	0	0	0	0	0	0	0	4
465	NZ_CP024460.1	QS17-0161	pMRSN480738_112.7	112.7	0	0	0	0	0	0	0	0	0	0	0	0	0	0	0	0	0	0	0	0	0
466	NZ_CP024461.1	QS17-0161	pMR0617tem	77.3	0	0	1	0	0	0	0	0	0	0	0	1	0	0	0	0	0	0	0	0	2
467	NZ_CP024462.1	QS17-0161	pMR0617mcr1	33.9	0	0	0	0	0	0	0	0	1	0	0	0	0	0	0	0	0	0	0	0	1
468	NZ_CP024463.1	QS17-0161	pMRSN480738_10.0	10	0	0	1	0	0	0	0	0	0	0	0	0	0	0	0	0	0	0	0	0	1
469	NZ_CP024464.1	QS17-0161	pMRSN480738_2.8	2.8	0	0	0	0	0	0	0	0	0	0	0	0	0	0	0	0	0	0	0	0	0
470	NZ_CP024465.1	QS17-0161	pMRSN480738_1.6	1.6	0	0	0	0	0	0	0	0	0	0	0	0	0	0	0	0	0	0	0	0	0
471	NZ_CP024564.1	INF278	unnamed1	187.6	0	0	2	0	0	0	0	0	0	0	0	0	0	0	0	0	0	0	0	0	2
472	NZ_CP024565.1	INF278	unnamed2	147.9	0	1	1	1	0	0	0	0	0	1	0	0	0	0	0	0	0	0	0	0	4
473	NZ_CP024566.1	INF278	unnamed3	89.3	0	0	0	0	0	1	0	0	0	0	0	0	0	0	0	0	0	0	0	0	1
474	NZ_CP024567.1	INF278	unnamed4	4.7	0	0	0	0	0	0	0	0	0	0	0	0	0	0	0	0	0	0	0	0	0
475	NZ_CP024568.1	INF278	unnamed5	4.5	0	0	1	0	0	0	0	0	0	0	0	0	0	0	0	0	0	0	0	0	1
476	NZ_CP024569.1	INF278	unnamed6	3.8	0	0	0	0	0	0	0	0	0	0	0	0	0	0	0	0	0	0	0	0	0
477	NZ_CP024543.1	INF042	unnamed1	110.4	0	0	2	1	0	1	0	0	0	1	0	0	0	0	0	0	0	0	0	0	5
478	NZ_CP024544.1	INF042	unnamed2	71.6	0	0	0	0	0	0	0	0	0	0	0	0	0	0	0	0	0	0	0	0	0
479	NZ_CP024505.1	KSB2_1B	unnamed9	3	0	0	0	0	0	0	0	0	0	0	0	0	0	0	0	0	0	0	0	0	0
480	NZ_CP024506.1	KSB2_1B	unnamed10	2.9	0	0	0	0	0	0	0	0	0	0	0	0	0	0	0	0	0	0	0	0	0
481	NZ_CP024507.1	KSB2_1B	unnamed1	310	0	0	0	0	0	0	0	0	0	0	0	0	0	0	1	0	0	0	0	0	1
482	NZ_CP024508.1	KSB2_1B	unnamed2	228.4	0	0	0	1	0	0	0	0	0	0	0	0	0	0	0	0	0	0	0	0	1
483	NZ_CP024509.1	KSB2_1B	unnamed3	140.7	0	0	0	0	0	0	0	0	0	0	0	0	0	0	0	0	0	0	0	0	0
484	NZ_CP024510.1	KSB2_1B	unnamed4	98.3	0	0	0	0	0	0	0	0	0	0	0	0	0	0	0	0	0	0	0	1	1
485	NZ_CP024511.1	KSB2_1B	unnamed5	3.5	0	0	0	0	0	0	0	0	0	0	0	0	0	0	0	0	0	0	0	0	0
486	NZ_CP024512.1	KSB2_1B	unnamed6	3.4	0	0	0	0	0	0	0	0	0	0	0	0	0	0	0	0	0	0	0	0	0
487	NZ_CP024513.1	KSB2_1B	unnamed7	3.3	0	0	0	0	0	0	0	0	0	0	0	0	0	0	0	0	0	0	0	0	0
488	NZ_CP024514.1	KSB2_1B	unnamed8	3.2	0	0	0	0	0	0	0	0	0	0	0	0	0	0	0	0	0	0	0	0	0
489	NZ_CP024516.1	KSB1_10J	unnamed1	227.8	0	1	0	1	0	0	0	0	0	0	0	0	0	0	0	0	0	0	0	0	2
490	NZ_CP024517.1	KSB1_10J	unnamed2	212.1	0	0	0	0	0	0	0	0	0	0	0	0	0	0	1	0	0	0	0	0	1
491	NZ_CP024518.1	KSB1_10J	unnamed3	4.1	0	0	0	0	0	0	0	0	0	0	0	0	0	0	0	0	0	0	0	0	0
492	NZ_CP024519.1	KSB1_10J	unnamed4	3.2	0	0	0	0	0	0	0	0	0	0	0	0	0	0	0	0	0	0	0	0	0
493	NZ_CP024520.1	KSB1_10J	unnamed5	1.9	0	0	0	0	0	0	0	0	0	0	0	0	0	0	0	0	0	0	0	0	0
494	NZ_CP024522.1	INF158	unnamed1	221.6	0	0	2	0	0	0	0	0	0	0	0	0	0	0	0	0	0	0	0	0	2
495	NZ_CP024523.1	INF158	unnamed2	147.9	0	1	1	1	0	0	0	0	0	1	0	0	0	0	0	0	0	0	0	0	4
496	NZ_CP024524.1	INF158	unnamed3	89.3	0	0	0	0	0	1	0	0	0	0	0	0	0	0	0	0	0	0	0	0	1
497	NZ_CP024525.1	INF158	unnamed4	4.7	0	0	0	0	0	0	0	0	0	0	0	0	0	0	0	0	0	0	0	0	0
498	NZ_CP024526.1	INF158	unnamed5	4.5	0	0	0	0	0	0	0	0	0	0	0	0	0	0	0	0	0	0	0	0	0
499	NZ_CP024527.1	INF158	unnamed6	3.8	0	0	0	0	0	0	0	0	0	0	0	0	0	0	0	0	0	0	0	0	0
500	NZ_CP024529.1	INF157	unnamed1	221.6	0	0	2	0	0	0	0	0	0	0	0	0	0	0	0	0	0	0	0	0	2
501	NZ_CP024530.1	INF157	unnamed2	147.9	0	1	1	1	0	0	0	0	0	1	0	0	0	0	0	0	0	0	0	0	4
502	NZ_CP024531.1	INF157	unnamed3	89.3	0	0	0	0	0	1	0	0	0	0	0	0	0	0	0	0	0	0	0	0	1
503	NZ_CP024532.1	INF157	unnamed4	4.7	0	0	0	0	0	0	0	0	0	0	0	0	0	0	0	0	0	0	0	0	0
504	NZ_CP024533.1	INF157	unnamed5	4.5	0	0	1	0	0	0	0	0	0	0	0	0	0	0	0	0	0	0	0	0	1
505	NZ_CP024534.1	INF157	unnamed6	3.8	0	0	0	0	0	0	0	0	0	0	0	0	0	0	0	0	0	0	0	0	0
506	NZ_CP024536.1	KSB1_9D	unnamed1	187.6	0	0	2	0	0	0	0	0	0	0	0	0	0	0	0	0	0	0	0	0	2
507	NZ_CP024537.1	KSB1_9D	unnamed2	147.9	0	1	1	1	0	0	0	0	0	1	0	0	0	0	0	0	0	0	0	0	4
508	NZ_CP024538.1	KSB1_9D	unnamed3	89.3	0	0	0	0	0	1	0	0	0	0	0	0	0	0	0	0	0	0	0	0	1
509	NZ_CP024539.1	KSB1_9D	unnamed4	4.7	0	0	0	0	0	0	0	0	0	0	0	0	0	0	0	0	0	0	0	0	0
510	NZ_CP024540.1	KSB1_9D	unnamed5	4.5	0	0	0	0	0	0	0	0	0	0	0	0	0	0	0	0	0	0	0	0	0
511	NZ_CP024541.1	KSB1_9D	unnamed6	3.8	0	0	0	0	0	0	0	0	0	0	0	0	0	0	0	0	0	0	0	0	0
512	NZ_CP024546.1	INF059	unnamed1	110.4	0	0	2	1	0	1	0	0	0	1	0	0	0	0	0	0	0	0	0	0	5
513	NZ_CP024547.1	INF059	unnamed2	71.6	0	0	0	0	0	0	0	0	0	0	0	0	0	0	0	0	0	0	0	0	0
514	NZ_CP024550.1	INF163	unnamed1	187.6	0	0	2	0	0	0	0	0	0	0	0	0	0	0	0	0	0	0	0	0	2
515	NZ_CP024551.1	INF163	unnamed2	147.9	0	1	1	1	0	0	0	0	0	1	0	0	0	0	0	0	0	0	0	0	4
516	NZ_CP024552.1	INF163	unnamed3	89.3	0	0	0	0	0	1	0	0	0	0	0	0	0	0	0	0	0	0	0	0	1
517	NZ_CP024553.1	INF163	unnamed4	4.7	0	0	0	0	0	0	0	0	0	0	0	0	0	0	0	0	0	0	0	0	0
518	NZ_CP024554.1	INF163	unnamed5	4.5	0	0	0	0	0	0	0	0	0	0	0	0	0	0	0	0	0	0	0	0	0
519	NZ_CP024555.1	INF163	unnamed6	3.8	0	0	0	0	0	0	0	0	0	0	0	0	0	0	0	0	0	0	0	0	0
520	NZ_CP024557.1	INF164	unnamed1	217.7	0	0	2	0	0	0	0	0	0	0	0	0	0	0	0	0	0	0	0	0	2
521	NZ_CP024558.1	INF164	unnamed2	147.9	0	1	1	1	0	0	0	0	0	1	0	0	0	0	0	0	0	0	0	0	4
522	NZ_CP024559.1	INF164	unnamed3	89.3	0	0	0	0	0	1	0	0	0	0	0	0	0	0	0	0	0	0	0	0	1
523	NZ_CP024560.1	INF164	unnamed4	4.7	0	0	0	0	0	0	0	0	0	0	0	0	0	0	0	0	0	0	0	0	0
524	NZ_CP024561.1	INF164	unnamed5	4.5	0	0	1	0	0	0	0	0	0	0	0	0	0	0	0	0	0	0	0	0	1
525	NZ_CP024562.1	INF164	unnamed6	3.8	0	0	0	0	0	0	0	0	0	0	0	0	0	0	0	0	0	0	0	0	0
526	NZ_CP024571.1	INF274	unnamed1	187.6	0	0	2	0	0	0	0	0	0	0	0	0	0	0	0	0	0	0	0	0	2
527	NZ_CP024572.1	INF274	unnamed2	147.9	0	1	1	1	0	0	0	0	0	1	0	0	0	0	0	0	0	0	0	0	4
528	NZ_CP024573.1	INF274	unnamed3	90.2	0	0	0	0	0	1	0	0	0	0	0	0	0	0	0	0	0	0	0	0	1
529	NZ_CP024574.1	INF274	unnamed4	9.3	0	0	0	0	0	0	0	0	0	0	0	0	0	0	0	0	0	0	0	0	0
530	NZ_CP024575.1	INF274	unnamed5	3.8	0	0	0	0	0	0	0	0	0	0	0	0	0	0	0	0	0	0	0	0	0
531	NZ_CP024500.1	KSB1_4E	unnamed1	243.6	0	1	0	1	0	0	0	0	0	0	0	0	0	0	0	0	0	0	0	0	2
532	NZ_CP024501.1	KSB1_4E	unnamed2	212.2	0	0	0	0	0	0	0	0	0	0	0	0	0	0	1	0	0	0	0	0	1
533	NZ_CP024502.1	KSB1_4E	unnamed3	4.1	0	0	0	0	0	0	0	0	0	0	0	0	0	0	0	0	0	0	0	0	0
534	NZ_CP024503.1	KSB1_4E	unnamed4	3.2	0	0	0	0	0	0	0	0	0	0	0	0	0	0	0	0	0	0	0	0	0
535	NZ_CP024839.1	CRKP-1215	pCRKP-1215_1	130.9	0	0	0	0	0	0	0	0	1	0	0	1	0	0	0	0	1	0	0	1	4
536	NZ_CP024840.1	CRKP-1215	pCRKP-1215_2	96.2	0	0	0	0	0	0	0	0	0	0	0	0	0	0	0	0	0	0	0	0	0
537	NZ_CP024841.1	CRKP-1215	pCRKP-1215_3	72.7	0	0	2	0	0	0	0	0	0	0	0	0	0	0	0	0	0	0	0	0	2
538	NZ_CP024835.1	CRKP-2297	pCRKP-2297_1	112.2	0	0	0	0	0	0	0	0	1	0	0	1	0	0	0	0	0	0	0	1	3
539	NZ_CP024836.1	CRKP-2297	pCRKP-2297_2	96.2	0	0	0	0	0	0	0	0	0	0	0	0	0	0	0	0	0	0	0	0	0
540	NZ_CP024837.1	CRKP-2297	pCRKP-2297_3	69.6	0	0	1	0	0	0	0	0	0	0	0	0	0	0	0	0	0	0	0	0	1
541	NZ_CP025006.1	AUSMDU00003562	pAUSMDU3562-1	167.4	0	1	1	1	0	0	0	0	0	1	0	0	0	0	0	0	0	0	0	0	4
542	NZ_CP025007.1	AUSMDU00003562	pAUSMDU3562-2	51.4	0	0	0	0	0	0	0	0	0	0	0	0	0	0	0	0	0	0	0	0	0
543	NZ_CP025009.1	AUSMDU00008119	pAUSMDU8119-1	176	0	2	2	1	0	0	0	0	0	1	0	0	0	0	0	0	0	0	0	0	6
544	NZ_CP025010.1	AUSMDU00008119	pAUSMDU8119-2	118.2	0	1	0	0	0	1	0	0	0	0	0	0	0	0	0	0	0	0	0	0	2
545	NZ_CP025038.1	NU-CRE047	pNU-CRE047_1	199.7	0	0	1	1	0	0	0	0	0	1	0	0	0	0	0	0	0	0	0	0	3
546	NZ_CP025039.1	NU-CRE047	pNU-CRE047_2	146.7	0	1	0	0	0	1	0	0	0	0	0	0	0	0	0	0	0	0	0	0	2
547	NZ_CP025040.1	NU-CRE047	pNU-CRE047_3	83.5	0	0	0	0	0	0	0	0	0	0	0	0	0	0	0	0	0	0	0	0	0
548	NZ_CP025041.1	NU-CRE047	pNU-CRE047_4	63.8	0	0	0	0	0	0	0	0	0	0	0	0	0	0	0	0	0	0	0	0	0
549	NZ_CP025042.1	NU-CRE047	pNU-CRE047_5	35.7	0	0	0	0	0	0	0	0	0	0	0	1	0	0	0	0	0	0	0	1	2
550	NZ_CP025081.1	SGH10	pSGH10	231.6	0	0	1	0	0	1	0	0	0	0	0	0	0	0	1	0	0	0	0	0	3
551	NZ_CP025144.1	NR5632	NR5632_p1	204.1	0	0	1	0	0	1	0	0	0	0	0	0	0	0	0	0	0	0	0	0	2
552	NZ_CP025145.1	NR5632	NR5632_p2	149.2	0	0	0	1	0	0	0	0	0	1	0	0	0	0	0	0	0	0	0	0	2
553	NZ_CP025141.1	KP1768	KP1768_p1	204.7	0	0	1	0	0	1	0	0	0	0	0	0	0	0	0	0	0	0	0	0	2
554	NZ_CP025142.1	KP1768	KP1768_p2	152.2	0	0	0	1	0	0	0	0	0	1	0	0	0	0	0	0	0	0	0	0	2
555	NZ_CP025147.1	KP1766	KP1766_p1	206	0	0	1	0	0	1	0	0	0	0	0	0	0	0	0	0	0	0	0	0	2
556	NZ_CP025148.1	KP1766	KP1766_p2	162	0	0	0	1	0	0	0	0	0	1	0	0	0	0	0	0	0	0	0	0	2
557	CM009032.1	Kp06-2017	pOXA-232	6.3	0	0	0	0	0	0	0	0	0	0	0	0	0	0	0	0	0	0	0	0	0
558	NZ_CM008881.1	18ES	p18ES-342	332.7	0	0	1	0	0	1	0	0	0	0	0	0	0	0	1	0	0	0	0	0	3
559	NZ_CM008882.1	18ES	pNDM_18ES	110.4	0	0	0	1	0	0	0	0	0	0	0	0	0	0	0	0	0	0	0	1	2
560	NZ_CP025457.1	KP69	p69-1	223.3	0	0	2	0	0	0	0	0	0	0	0	0	0	0	0	0	0	0	0	0	2
561	NZ_CP025458.1	KP69	p69-2	128.6	0	0	0	0	0	0	0	0	0	1	0	0	0	0	0	0	0	0	0	0	1
562	NZ_CP025459.1	KP69	p69-3	10.1	0	1	0	0	0	0	0	0	0	0	0	0	0	0	0	1	0	0	0	0	2
563	NZ_CP025460.1	KP69	p69-4	5.6	0	0	1	0	0	0	0	0	0	0	0	0	0	0	0	0	0	0	0	0	1
564	NZ_CP025467.1	JS187	p187-1	246.6	0	0	0	0	0	0	0	0	0	0	0	0	0	0	0	0	0	0	0	0	0
565	NZ_CP025468.1	JS187	p187-2	129.7	0	0	0	0	0	1	0	0	0	1	0	0	0	0	0	0	0	0	0	0	2
566	NZ_CP025469.1	JS187	p187-3	3.4	0	0	0	0	0	0	0	0	0	0	0	0	0	0	0	0	0	0	0	0	0
567	NZ_CP025470.1	JS187	p187-4	106.4	0	0	1	0	0	0	0	0	0	0	0	0	0	0	0	0	0	0	0	0	1
568	NZ_CP025462.1	F44	p44-1	261.7	0	0	2	0	0	1	0	0	0	0	0	0	0	0	1	0	0	0	0	0	4
569	NZ_CP025463.1	F44	p44-2	161.6	0	0	0	0	0	1	0	0	0	1	0	0	0	0	0	0	0	0	0	0	2
570	NZ_CP025464.1	F44	p44-3	10.1	0	1	0	0	0	0	0	0	0	0	0	0	0	0	0	1	0	0	0	0	2
571	NZ_CP025465.1	F44	p44-4	5.6	0	0	1	0	0	0	0	0	0	0	0	0	0	0	0	0	0	0	0	0	1
572	NZ_CP025516.1	002SK2	p002SK2_A	159.7	0	0	0	0	0	0	0	0	0	1	0	1	0	0	0	0	0	0	0	0	2
573	NZ_CP025517.1	002SK2	p002SK2_B	77.8	0	1	0	0	0	1	0	0	0	0	0	0	0	0	0	0	0	0	0	0	2
574	CP019078.1	DT1	pDT1	71	0	0	0	0	0	0	0	0	0	0	1	0	0	0	0	0	0	0	0	0	1
575	NZ_CP019080.1	DT12	pDT12	71	0	0	0	0	0	0	0	0	0	0	1	0	0	0	0	0	0	0	0	0	1
576	NZ_CP025637.1	LS356	pKP8-1	86.2	0	0	0	0	0	1	0	0	0	0	0	0	0	0	0	0	0	0	0	1	2
577	NZ_CP025638.1	LS356	pKP8-2	153.6	0	1	0	0	0	0	0	0	0	0	0	0	0	0	1	0	0	0	0	0	2
578	NZ_CP025640.1	LS357	pKP9	190.5	0	0	0	0	0	1	0	0	0	0	0	0	0	0	0	0	0	0	0	0	1
579	NZ_CP025632.1	HS09565	pKP	170	0	0	0	0	0	1	0	0	0	0	0	0	0	0	1	0	0	0	0	0	2
580	NZ_CP025634.1	HS102438	pKP6-1	172.8	0	0	0	0	0	1	0	0	0	0	0	0	0	0	1	0	0	0	0	0	2
581	NZ_CP025635.1	HS102438	pKP6-2	110.2	0	0	0	0	0	0	0	0	0	0	0	0	0	0	0	0	0	0	0	0	0
582	NZ_CP025642.1	LS355	pKP7	197.8	0	0	1	0	0	1	0	0	0	0	0	0	0	0	1	0	0	0	0	0	3
583	NZ_CP025817.1	Kp81	pKp81_1	101.6	0	1	0	1	0	0	0	0	0	1	0	0	0	0	0	0	0	0	0	0	3
584	NZ_CP025818.1	Kp81	pKp81_2	30.5	0	0	0	0	0	1	0	0	0	0	0	0	0	0	0	0	0	0	0	0	1
585	NZ_CP026172.1	KPNIH50	pKPN-bbef	244	1	0	0	0	0	0	0	0	0	0	0	0	0	0	1	0	0	0	0	0	2
586	NZ_CP026173.1	KPNIH50	pKPN-c4ac	64.3	0	0	0	0	0	0	0	0	0	0	0	0	0	0	0	0	0	0	0	0	0
587	NZ_CP026174.1	KPNIH50	pKPN-0d7f	93.7	0	0	0	0	0	0	0	0	0	0	0	0	0	0	0	0	0	0	0	0	0
588	NZ_CP026175.1	KPNIH50	pKPC-0cc9	172.3	0	0	1	1	0	2	0	0	0	1	0	1	0	0	0	0	0	0	0	1	7	re-confirmed by downloawding single seperated file for analysis
589	NZ_CP026176.1	KPNIH50	pKPN-bb08	19	0	0	0	0	0	0	0	0	0	0	0	0	0	0	0	0	0	0	0	0	0
590	NZ_CP026397.1	KPNIH49	pKPC-224e	237.6	0	2	2	1	0	2	0	0	0	0	0	1	0	0	0	0	0	0	0	0	8	re-confirmed by downloawding single seperated file for analysis
591	NZ_CP026180.1	KPNIH49	pKPN-9729	97.2	0	0	0	0	0	0	0	0	0	0	0	0	0	0	0	0	0	0	0	0	0
592	NZ_CP026181.1	KPNIH49	pKPN-6a23	94.4	0	0	0	0	0	0	0	0	0	0	0	0	0	0	0	0	0	0	0	0	0
593	NZ_CP026182.1	KPNIH49	pKPN-0c4e	61.2	0	0	0	0	0	0	0	0	0	0	0	0	0	0	0	0	0	0	0	1	1
594	NZ_CP026183.1	KPNIH49	pKPN-dfda	7	0	0	0	0	0	0	0	0	0	0	0	0	0	0	0	0	0	0	0	0	0
595	NZ_CP026184.1	KPNIH49	pKPN-af73	60	0	0	0	0	0	0	0	0	0	0	0	0	0	0	0	0	0	0	0	0	0
596	NZ_CP026185.1	KPNIH49	pKPN-9a0d	40.8	0	0	0	0	0	2	0	0	0	0	0	0	0	0	0	0	0	0	0	1	3
597	NZ_CP026186.1	KPNIH49	pKPN-3967	373.2	0	0	2	0	0	0	0	0	0	0	0	0	0	0	1	0	0	0	0	0	3
598	NZ_CP026393.1	KPNIH48	pKPN-8171	6.8	0	0	0	0	0	0	0	0	0	0	0	0	0	0	0	0	0	0	0	0	0
599	NZ_CP026394.1	KPNIH48	pKPC-e937	63.7	0	0	0	0	0	0	0	0	0	0	0	1	0	0	0	0	0	0	0	0	1
600	NZ_CP026395.1	KPNIH48	pKPC-edb7	80.6	0	0	0	0	0	0	0	0	0	0	1	0	0	0	0	0	0	0	0	0	1
601	NZ_CP026396.1	KPNIH48	pKPN-8c6e	144.1	0	0	1	0	0	0	0	0	0	0	0	0	0	0	0	0	0	0	0	1	2
602	NZ_CP026397.1	KPNIH48	pKPN-10f7	220.4	0	0	3	1	0	2	0	0	0	1	0	1	0	0	0	0	0	0	0	0	8	re-confirmed by downloawding single seperated file for analysis
603	NZ_CP026398.1	KPNIH48	pKPN-edaa	249.2	1	0	0	0	0	0	0	0	0	0	0	0	0	0	1	0	0	0	0	0	2
604	NZ_CP026587.1	NUHL30457	p1	215.7	0	0	0	1	0	1	0	0	0	0	0	0	0	0	1	0	0	0	0	0	3
605	NZ_CP026588.1	NUHL30457	p2	126.1	0	1	2	0	0	0	0	0	0	1	0	0	0	0	0	0	0	0	0	1	5
606	NZ_CP026589.1	NUHL30457	p3	89.2	0	0	0	0	0	0	0	0	0	0	0	0	0	0	0	0	0	0	0	0	0
607	NZ_CP026590.1	NUHL30457	p4	49.2	0	0	0	0	0	0	0	0	0	0	0	0	0	0	0	0	0	0	0	0	0
608	NZ_CP026752.1	AR_0066	tig00000080_pilon	211.8	0	0	1	1	0	0	0	0	0	1	0	0	0	0	0	0	0	0	0	0	3
609	NZ_CP026753.1	AR_0066	tig00000084_pilon	70.7	0	1	0	0	0	1	0	0	0	0	0	0	0	0	0	0	0	0	0	0	2
610	NZ_CP014121.1	FDAARGOS_156	unnamed1	200.2	0	0	1	1	0	0	0	0	0	1	0	0	0	0	0	0	0	0	0	0	3
611	NZ_CP014122.1	FDAARGOS_156	unnamed4	25.9	0	0	1	0	0	0	0	0	0	0	0	0	0	0	0	0	0	0	0	0	1
612	NZ_CP014124.1	FDAARGOS_156	unnamed2	38.3	0	0	0	0	0	0	0	0	0	0	0	0	0	0	0	0	0	0	0	0	0
613	NZ_CP014125.1	FDAARGOS_156	unnamed3	21.7	0	0	0	0	0	0	0	0	0	0	0	1	0	0	0	0	0	0	0	0	1
614	NZ_CP019161.1	GN-2	pGN-2	262	0	0	0	1	0	2	0	0	0	0	0	0	0	0	2	0	0	0	0	1	6
615	NZ_CP025212.1	HZW25	unnamed1	145.8	0	0	1	1	0	0	0	0	0	2	0	0	0	0	0	0	0	0	0	0	4
616	NZ_CP025213.1	HZW25	unnamed2	104	0	0	0	0	0	1	0	0	0	0	0	0	0	0	0	0	0	0	0	1	2
617	NZ_CP025214.1	HZW25	unnamed3	87.4	0	0	0	0	0	0	0	0	1	0	0	0	0	0	0	0	0	0	0	1	2
618	NZ_CP025215.1	HZW25	unnamed4	68.6	0	0	0	0	0	0	0	0	0	0	0	0	0	0	0	0	0	0	0	0	0
619	NZ_CP027147.1	AR_0363	unnamed2	4.2	0	0	0	0	0	0	0	0	0	0	0	0	0	0	0	0	0	0	0	0	0
620	NZ_CP027148.1	AR_0363	unnamed5	47.3	0	1	0	0	0	0	0	0	0	0	1	0	0	0	0	0	0	0	0	0	2
621	NZ_CP027149.1	AR_0363	unnamed8	33.8	0	1	0	0	0	0	0	0	0	0	0	0	0	0	0	0	0	0	0	0	1
622	NZ_CP027150.1	AR_0363	unnamed3	65.7	0	1	0	0	0	1	0	0	0	0	0	0	0	0	0	0	0	0	0	0	2
623	NZ_CP027151.1	AR_0363	unnamed10	6.5	0	0	0	0	0	0	0	0	0	0	0	0	0	0	0	0	0	0	0	0	0
624	NZ_CP027152.1	AR_0363	unnamed1	208.8	0	0	1	1	0	0	0	0	0	1	0	0	0	0	0	0	0	0	0	0	3
625	NZ_CP027153.1	AR_0363	unnamed7	6.5	0	0	0	0	0	0	0	0	0	0	0	0	0	0	0	0	0	0	0	0	0
626	NZ_CP027154.1	AR_0363	unnamed9	11.6	0	0	0	0	0	0	0	0	0	0	0	0	0	0	0	0	0	0	0	0	0
627	NZ_CP027155.1	AR_0363	unnamed6	49	0	0	0	0	0	0	0	0	0	0	0	0	0	0	0	0	0	0	0	0	0
628	NZ_CP027156.1	AR_0363	unnamed4	184.5	0	1	0	0	0	0	0	0	0	0	0	0	0	0	1	0	0	0	0	0	2
629	NZ_CP027157.1	AR_0361	unnamed6	27.5	0	0	0	0	0	0	0	0	0	0	0	0	0	0	0	0	0	0	0	0	0
630	NZ_CP027158.1	AR_0361	unnamed2	113.6	0	0	0	0	0	1	0	0	0	0	0	0	0	0	0	0	0	0	0	0	1
631	NZ_CP027159.1	AR_0361	unnamed7	5.6	0	0	0	0	0	0	0	0	0	0	0	0	0	0	0	0	0	0	0	0	0
632	NZ_CP027161.1	AR_0361	unnamed1	207.5	0	1	1	1	0	0	0	0	0	1	0	0	0	0	0	0	0	0	0	0	4
633	NZ_CP027162.1	AR_0361	unnamed3	42.4	0	1	0	0	0	0	0	0	0	0	0	0	0	0	0	0	0	0	0	0	1
634	NZ_CP027163.1	AR_0361	unnamed5	1.2	0	0	0	0	0	0	0	0	0	0	0	0	0	0	0	0	0	0	0	0	0
635	NZ_CP027164.1	AR_0361	unnamed4	5.4	0	0	0	0	0	0	0	0	0	0	0	0	0	0	0	0	0	0	0	0	0
636	NZ_CP024430.1	DA48896	p48896_1	131.2	0	0	0	0	0	1	0	0	0	0	0	0	0	0	0	0	0	0	0	0	1
637	NZ_CP024431.1	DA48896	p48896_2	114.8	0	0	0	0	0	0	0	0	1	0	0	1	0	0	0	0	1	0	0	1	4
638	NZ_CP024432.1	DA48896	p48896_3	45.3	0	0	2	0	0	0	0	0	0	0	0	0	0	0	0	0	0	0	0	0	2
639	NZ_CP024433.1	DA48896	p48896_4	55.1	0	0	1	0	0	0	0	0	0	0	0	0	0	0	0	0	0	0	0	0	1
640	NZ_CP024434.1	DA48896	p48896_5	4.7	0	0	0	0	0	0	0	0	0	0	0	0	0	0	0	0	0	0	0	0	0
641	NZ_CP024435.1	DA48896	p48896_6	4.2	0	0	0	0	0	0	0	0	0	0	0	0	0	0	0	0	0	0	0	0	0
642	NZ_CP024436.1	DA48896	p48896_7	2.1	0	0	0	0	0	0	0	0	0	0	0	0	0	0	0	0	0	0	0	0	0
643	NZ_CP027065.2	WCHKP8F4	p1_095084	10.1	0	1	0	0	0	0	0	0	0	0	0	0	0	0	0	1	0	0	0	0	2
644	NZ_CP027066.2	WCHKP8F4	p2_095084	5.6	0	0	1	0	0	0	0	0	0	0	0	0	0	0	0	0	0	0	0	0	1
645	NZ_CP027067.1	WCHKP8F4	pKPC2_095084	120.1	0	0	0	0	0	1	0	0	0	1	0	0	0	0	0	0	0	0	0	0	2
646	NZ_CP024579.1	FDAARGOS_445	unnamed2	4.2	0	0	0	0	0	0	0	0	0	0	0	0	0	0	0	0	0	0	0	0	0
647	NZ_CP024580.1	FDAARGOS_445	unnamed1	4.7	0	0	0	0	0	0	0	0	0	0	0	0	0	0	0	0	0	0	0	0	0
648	NZ_CP028181.1	CFSAN054110	pGMI16-005_01	228	0	1	1	1	0	0	0	0	0	1	0	0	0	0	0	0	0	0	0	0	4
649	NZ_CP028182.1	CFSAN054110	pGMI16-005_02	43.4	0	0	0	0	0	0	0	0	0	0	0	0	0	0	0	0	0	0	0	0	0
650	NZ_CP028177.1	CFSAN054111	pGMI16-006_1	116.8	0	1	0	0	0	1	0	0	0	1	0	0	0	0	0	0	0	0	0	0	3
651	NZ_CP028178.1	CFSAN054111	pGMI16-006_2	100.2	0	1	0	0	0	0	0	0	0	0	0	1	0	0	0	0	0	0	0	0	2
652	NZ_CP028179.1	CFSAN054111	pGMI16-006_3	38.7	0	0	0	0	0	1	0	0	0	0	0	0	0	0	0	0	0	0	0	0	1
653	NZ_CP024875.1	NH25	pNH25.1	227.7	0	0	1	0	0	1	0	0	0	0	0	0	0	0	1	0	0	0	0	0	3
654	NZ_CP024876.1	NH25	pNH25.2	129.3	0	0	1	0	0	0	0	0	0	1	0	0	0	0	0	0	0	0	0	1	3
655	NZ_CP024877.1	NH25	pNH25.3	109.7	0	0	0	0	0	0	0	0	0	0	0	0	0	0	0	0	0	0	0	0	0
656	NZ_CP024878.1	NH25	pNH25.4	73.3	0	0	0	0	0	0	0	0	0	0	1	0	0	0	0	0	0	0	0	0	1
657	NZ_CP024879.1	NH25	pNH25.5	38.4	0	0	0	0	0	0	0	0	0	0	0	0	0	0	0	0	0	0	0	0	0
658	NZ_CP024917.1	NH54	pKPNH54.1	126	0	0	1	0	0	0	0	0	0	1	0	0	0	0	0	0	0	0	0	1	3
659	NZ_CP024918.1	NH54	pKPNH54.2	81.3	0	0	0	0	0	0	0	0	0	0	0	0	0	0	0	0	0	0	0	0	0
660	NZ_CP024919.1	NH54	pKPNH54.3	33.9	0	0	0	0	0	0	0	0	1	0	0	0	0	0	0	0	0	0	0	0	1
661	NZ_CP028717.1	SCM96	pSCM96-1	134.9	0	1	2	0	0	0	0	0	0	1	0	0	0	0	0	0	0	0	0	1	5
662	NZ_CP028718.1	SCM96	pSCM96-2	46.2	0	0	0	0	0	0	0	0	0	0	0	0	0	0	0	0	0	0	0	0	0
663	NZ_CP028818.1	Kp589	pKp589-46	46.9	0	0	0	0	0	0	0	0	0	0	1	0	0	0	0	0	0	0	0	0	1
664	NZ_CP028929.1	AR_0153	unnamed1	283.4	0	0	1	1	0	0	0	0	0	0	0	0	0	0	1	0	0	0	0	0	3
665	NZ_CP028930.1	AR_0153	unnamed2	103.7	0	0	1	0	0	0	0	0	0	1	0	0	0	0	0	0	0	0	0	0	2
666	NZ_CP028931.1	AR_0153	unnamed3	70.8	0	1	0	0	0	1	0	0	0	0	0	0	0	0	0	0	0	0	0	0	2
667	NZ_CP028801.1	WCHKP7E2	p1_085072	10.1	0	1	0	0	0	0	0	0	0	0	0	0	0	0	0	1	0	0	0	0	2
668	NZ_CP028802.1	WCHKP7E2	p2_085072	6.4	0	0	0	0	0	0	0	0	0	0	0	0	0	0	0	0	0	0	0	0	0
669	NZ_CP028803.1	WCHKP7E2	p3_085072	5.9	0	0	1	0	0	0	0	0	0	0	0	0	0	0	0	0	0	0	0	0	1
670	NZ_CP028804.1	WCHKP7E2	pCMY2_085072	323.9	0	1	2	1	0	0	0	0	0	1	0	0	0	0	0	0	0	0	0	0	5
671	NZ_CP028805.1	WCHKP7E2	pKPC2_085072	131	0	0	0	0	0	1	0	0	0	1	0	0	0	0	0	0	0	0	0	0	2
672	NZ_CP028579.1	WCHKP36	p1_020036	28.7	0	0	0	0	0	0	0	0	0	0	0	0	0	0	0	0	0	0	0	0	0
673	NZ_CP028580.1	WCHKP36	p2_020036	12.7	0	1	0	0	0	0	0	0	0	0	0	0	0	0	0	1	0	0	0	0	2
674	NZ_CP028581.1	WCHKP36	p3_020036	5.6	0	0	1	0	0	0	0	0	0	0	0	0	0	0	0	0	0	0	0	0	1
675	NZ_CP028582.1	WCHKP36	pKPC2_020036	149.3	0	0	0	0	0	1	0	0	0	1	0	0	0	0	0	0	0	0	0	0	2
676	NZ_CP028794.1	WCHKP040035	p1_040035	54.8	0	0	1	0	0	0	0	0	0	0	0	0	0	0	0	0	0	0	0	0	1
677	NZ_CP028795.1	WCHKP040035	p2_040035	5.6	0	0	0	0	0	0	0	0	0	0	0	0	0	0	0	0	0	0	0	0	0
678	NZ_CP028796.1	WCHKP040035	pKPC2_040035	112.5	0	0	0	0	0	1	0	0	0	1	0	0	0	0	0	0	0	0	0	0	2
679	NZ_CP028788.1	WCHKP020030	p1_020030	10.1	0	1	0	0	0	0	0	0	0	0	0	0	0	0	0	1	0	0	0	0	2
680	NZ_CP028789.1	WCHKP020030	p2_020030	5.6	0	0	0	0	0	0	0	0	0	0	0	0	0	0	0	0	0	0	0	0	0
681	NZ_CP028790.1	WCHKP020030	pKPC2_020030	104.8	0	0	0	0	0	0	0	0	0	0	0	0	0	0	0	0	0	0	0	0	0
682	NZ_CP028791.1	WCHKP020030	pOXA1_020030	288.2	0	0	1	1	0	1	0	0	0	0	0	0	0	0	1	0	0	0	0	0	4
683	NZ_CP028792.1	WCHKP020030	pQnrS1_020030	125	0	0	3	0	0	0	0	0	0	0	0	0	0	0	0	0	0	0	0	0	3
684	NZ_CP028954.1	AR_0141	unnamed1	214.7	0	1	0	1	0	0	0	0	0	1	0	1	0	0	0	0	0	0	0	0	4
685	NZ_CP028955.1	AR_0141	unnamed2	134.3	0	0	0	0	0	1	0	0	0	0	0	0	0	0	0	0	0	0	0	0	1
686	NZ_CP024039.1	QS17-0029	pMR0617ndm	125.3	0	0	1	0	2	1	0	0	0	0	0	0	0	0	0	0	0	0	0	1	5
687	NZ_CP024040.1	QS17-0029	pMR0617ctx	122.1	0	1	0	0	0	0	0	0	0	0	0	1	0	0	0	0	0	0	0	0	2
688	NZ_CP024041.1	QS17-0029	pMR0617mcr	33.9	0	0	0	0	0	0	0	0	1	0	0	0	0	0	0	0	0	0	0	0	1
689	NZ_CP024042.1	QS17-0029	pMR0617oxa	6.1	0	0	0	0	0	0	0	0	0	0	0	0	0	0	0	0	0	0	0	0	0
690	NZ_CP024043.1	QS17-0029	pMRSN479404_5.3	5.3	0	0	0	0	0	0	0	0	0	0	0	0	0	0	0	0	0	0	0	0	0
691	NZ_CP024044.1	QS17-0029	pMRSN479404_4.7	4.7	0	0	0	0	0	0	0	0	0	0	0	0	0	0	0	0	0	0	0	0	0
692	NZ_CP028991.1	AR_0142	unnamed1	85.7	0	0	0	0	0	1	0	0	0	0	0	0	0	0	0	0	0	0	0	0	1
693	NZ_CP028992.1	AR_0142	unnamed2	69	0	0	1	0	0	0	0	0	0	0	0	0	0	0	0	0	0	0	2	0	3
694	NZ_CP028993.1	AR_0142	unnamed3	49.5	0	0	0	0	0	0	0	0	0	0	0	0	0	0	0	0	0	0	0	0	0
695	NZ_CP028995.1	AR_0079	unnamed6	152.2	0	0	1	1	0	0	0	0	0	1	0	0	0	0	0	0	0	0	0	0	3
696	NZ_CP028996.1	AR_0079	unnamed5	176.3	0	0	1	0	0	0	0	0	0	0	0	0	0	0	0	0	0	0	0	0	1
697	NZ_CP028997.1	AR_0079	unnamed4	109.9	0	0	0	0	0	0	0	0	0	0	0	0	0	0	0	0	0	0	0	0	0
698	NZ_CP028998.1	AR_0079	unnamed3	10.1	0	1	0	0	0	0	0	0	0	0	0	0	0	0	0	1	0	0	0	0	2
699	NZ_CP028999.1	AR_0079	unnamed2	46.5	0	0	0	0	0	0	0	0	0	0	0	0	0	0	0	0	0	0	0	0	0
700	NZ_CP029000.1	AR_0079	unnamed1	125.9	0	0	0	0	0	0	0	0	0	0	0	0	0	0	0	0	0	0	0	0	0
701	NZ_CP029098.1	AR438	unnamed1	11.6	0	0	0	0	0	0	0	0	0	0	0	0	0	0	0	0	0	0	0	0	0
702	NZ_CP029100.1	AR438	unnamed2	29.6	0	0	0	0	0	0	0	0	0	0	0	0	0	0	0	0	0	0	0	0	0
703	NZ_CP029101.1	AR438	unnamed3	208	0	1	1	1	0	0	0	0	0	1	0	0	0	0	0	0	0	0	0	0	4
704	NZ_CP029102.1	AR438	unnamed4	135.7	0	0	0	0	0	1	0	0	0	0	0	0	0	0	0	0	0	0	0	0	1
705	NZ_CP029135.1	AR376	unnamed1	70.6	0	0	0	0	0	1	0	0	0	0	0	0	0	0	0	0	0	0	0	0	1
706	NZ_CP029136.1	AR376	unnamed2	190.4	0	0	1	1	0	0	0	0	0	1	0	0	0	0	0	0	0	0	0	0	3
707	NZ_CP029138.1	AR376	unnamed3	81.1	0	0	0	0	0	0	0	0	0	0	1	0	0	0	0	0	0	0	0	0	1
708	NZ_CP029139.1	AR376	unnamed4	2.1	0	0	0	0	0	0	0	0	0	0	0	0	0	0	0	0	0	0	0	0	0
709	NZ_CP026496.1	616	pKp616_1	58.1	0	0	0	0	0	0	0	0	0	0	0	0	0	0	0	0	0	0	0	0	0
710	NZ_CP026497.1	616	pKp616_2	55.1	0	0	0	0	0	0	0	0	0	0	0	0	0	0	0	0	0	0	0	0	0
711	CP028916.1	NCTC 418	unnamed1	148.4	0	0	0	2	0	0	0	0	0	0	0	0	0	0	0	0	0	0	0	0	2
712	NZ_CP028389.2	WCHKP13F2	pKPC2_095132	166	0	1	2	0	0	0	0	0	0	1	0	0	0	0	0	0	0	0	0	1	5
713	NZ_CP028390.1	WCHKP13F2	pVir_095132	208.2	0	0	0	1	0	1	0	0	0	0	0	0	0	0	1	0	0	0	0	0	3
714	NZ_CP029221.1	L388	p1-L388	217.9	0	0	1	0	0	1	0	0	0	0	0	0	0	0	1	0	0	0	0	0	3
715	NZ_CP029222.1	L388	p3-L388	142.8	0	0	0	0	0	0	0	0	0	0	0	0	0	0	0	0	0	0	0	0	0
716	NZ_CP029223.1	L388	p4-L388	87.1	0	0	1	0	0	0	0	0	0	0	0	0	0	0	0	0	0	0	0	0	1
717	NZ_CP029224.1	L388	p5-L388	12	0	1	0	0	0	0	0	0	0	0	0	0	0	0	0	1	0	0	0	0	2
718	NZ_CP029225.1	L388	pKPC-L388	145.9	0	0	0	0	0	1	0	0	0	1	0	0	0	0	0	0	0	0	0	0	2
719	NZ_CP026582.2	WCHKP649	p1_095649	10.1	0	1	0	0	0	0	0	0	0	0	0	0	0	0	0	1	0	0	0	0	2
720	NZ_CP026583.2	WCHKP649	p2_095649	5.6	0	0	1	0	0	0	0	0	0	0	0	0	0	0	0	0	0	0	0	0	1
721	NZ_CP026584.1	WCHKP649	pKPC2_095649	156.1	0	0	0	0	0	1	0	0	0	1	0	0	0	0	0	0	0	0	0	0	2
722	NZ_CP029583.1	DA33140	pDA33140-112	112.1	0	0	0	0	0	0	0	0	0	0	0	0	0	0	0	0	0	0	0	1	1
723	NZ_CP029584.1	DA33140	pDA33140-2	2	0	0	0	0	0	0	0	0	0	0	0	0	0	0	0	0	0	0	0	0	0
724	NZ_CP029585.1	DA33140	pDA33140-9	8.8	0	0	0	0	0	0	0	0	0	0	0	0	0	0	0	0	0	0	0	0	0
725	NZ_CP029586.1	DA33140	pDA33140-96	96.2	0	0	1	0	0	1	0	0	0	0	0	0	0	0	0	0	0	0	0	0	2
726	NZ_CP029588.1	DA33141	pDA33141-217	216.8	0	1	1	2	0	1	0	0	0	1	0	0	0	0	0	0	0	0	0	0	6
727	NZ_CP029589.1	DA33141	pDA33141-5	5.3	0	0	0	0	0	0	0	0	0	0	0	0	0	0	0	0	0	0	0	0	0
728	NZ_CP029591.1	DA33144	pDA33144-220	220	0	0	1	2	0	1	0	0	0	1	0	0	0	0	0	0	0	0	0	0	5
729	NZ_CP029592.1	DA33144	pDA33144-5	5.3	0	0	0	0	0	0	0	0	0	0	0	0	0	0	0	0	0	0	0	0	0
730	NZ_CP021166.1	203	p203	177.1	0	0	2	0	0	1	0	0	0	1	0	0	0	0	0	0	0	0	0	0	4
731	NZ_CP023250.1	CCUG 70742	pKpn70742_1	65.3	0	0	0	0	0	0	0	0	0	0	0	0	0	0	0	0	0	0	0	0	0
732	NZ_CP023251.1	CCUG 70742	pKpn70742_2	63.1	0	0	0	0	0	0	0	0	0	0	1	0	0	0	0	0	0	0	0	0	1
733	NZ_CP023252.1	CCUG 70742	pKpn70742_3	4.4	0	0	0	0	0	0	0	0	0	0	0	0	0	0	0	0	0	0	0	0	0
734	NZ_CP023253.1	CCUG 70742	pKpn70742_4	1.9	0	0	0	0	0	0	0	0	0	0	0	0	0	0	0	0	0	0	0	0	0
735	NZ_CP023442.1	CCUG 70747	pKpn70747_1	186.4	0	1	1	1	0	0	0	0	0	0	0	1	0	0	0	0	0	0	0	0	4
736	NZ_CP023443.1	CCUG 70747	pKpn70747_2	117.9	0	0	0	0	0	1	0	0	0	1	0	0	0	0	0	0	0	0	0	1	3
737	NZ_CP023444.1	CCUG 70747	pKpn70747_3	32.9	0	0	1	0	0	0	0	0	0	0	0	0	0	0	0	0	0	0	0	0	1
738	NZ_CP023723.1	TVGHCRE225	unnamed1	298	0	0	0	0	0	1	0	0	0	0	0	0	0	0	2	0	0	0	0	0	3
739	NZ_CP023724.1	TVGHCRE225	unnamed2	159.1	0	0	1	0	0	0	0	0	0	0	0	0	0	0	0	0	0	0	0	0	1
740	NZ_CP023725.1	TVGHCRE225	unnamed3	103.5	0	0	0	0	0	1	0	0	0	1	0	0	0	0	0	0	0	0	0	0	2
741	NZ_CP029739.1	AR_0087	unnamed1	175.7	0	0	1	0	0	0	0	0	0	0	0	0	0	0	1	0	0	0	0	0	2
742	NZ_CP029740.1	AR_0087	unnamed2	103.3	0	0	1	0	0	1	0	0	0	0	0	0	0	0	0	0	0	0	0	1	3
743	NZ_CP029723.1	AR_0140	unnamed1	183.7	0	0	0	0	0	1	0	0	0	0	0	1	0	0	0	0	0	0	0	0	2
744	NZ_CP029724.1	AR_0140	unnamed2	178.6	0	1	0	1	0	0	0	0	0	1	0	0	0	0	0	0	0	0	0	0	3
745	NZ_CP028539.2	WCHKP2	p1_020002	10.1	0	1	0	0	0	0	0	0	0	0	0	0	0	0	0	1	0	0	0	0	2
746	NZ_CP028540.2	WCHKP2	p2_020002	5.6	0	0	1	0	0	0	0	0	0	0	0	0	0	0	0	0	0	0	0	0	1
747	NZ_CP028541.2	WCHKP2	pKPC2_020002	177.5	0	0	0	0	0	1	0	0	0	1	0	0	0	0	0	0	0	0	0	0	2
748	NZ_CP025964.2	WCHKP34	pIMP4_LL34	261	0	0	0	0	0	1	0	0	0	0	0	0	0	0	0	0	0	0	0	0	1
749	NZ_CP025965.2	WCHKP34	pNDM1_LL34	59.7	0	0	0	0	0	0	0	0	0	0	0	0	0	0	0	0	0	0	0	0	0
750	NZ_CP025966.2	WCHKP34	pQnrB_LL34	130.7	0	1	2	0	0	0	0	0	0	0	0	0	0	0	0	0	0	0	0	1	4
751	NZ_CP029779.1	WCHKP34	p1_020034	9.1	0	0	0	0	0	0	0	0	0	0	0	0	0	0	0	0	0	0	0	0	0
752	NZ_CP022612.1	CDC 0106	unnamed1	335	0	1	1	1	0	1	0	0	0	0	0	0	0	0	1	0	0	0	0	0	5
753	NZ_CP022613.1	CDC 0106	unnamed2	102.9	0	0	1	0	0	0	0	0	0	1	0	0	0	0	0	0	0	0	0	0	2
754	NZ_CP030342.1	AR_362	unnamed2	113.6	0	0	0	0	0	1	0	0	0	0	0	0	0	0	0	0	0	0	0	0	1
755	NZ_CP030343.1	AR_362	unnamed1	207.5	0	0	1	1	0	0	0	0	0	1	0	0	0	0	0	0	0	0	0	0	3
756	NZ_CP030344.1	AR_362	unnamed3	8.7	0	0	0	0	0	0	0	0	0	0	0	0	0	0	0	0	0	0	0	0	0
757	NZ_CP026131.1	F1	pF1_1	164.5	0	0	0	0	0	1	0	0	0	1	0	0	0	0	0	0	0	0	0	0	2
758	CP027695.1	KP30835	unnamed2	177.5	0	0	1	0	0	0	0	0	0	0	0	0	0	0	0	0	0	0	0	0	1
759	CP027696.1	KP30835	unnamed1	207.5	0	0	1	1	0	0	0	0	0	1	0	0	0	0	0	0	0	0	0	0	3
760	CP027698.1	KP30835	unnamed3	9.3	0	0	1	0	0	0	0	0	0	0	0	0	0	0	0	0	0	0	0	0	1
761	CP027699.1	KP30835	unnamed4	71.7	0	1	0	0	0	0	0	0	0	0	0	0	0	0	0	0	0	0	0	0	1
762	CP027700.1	KP30835	unnamed5	46.6	0	0	0	0	0	0	0	0	0	0	0	0	0	0	0	0	0	0	0	0	0
763	NZ_CP030876.1	JNM10C3	pKJNM10C3.1	190.2	0	0	0	0	0	0	0	0	0	0	0	0	0	0	0	0	0	0	0	0	0
764	NZ_CP030878.1	JNM10C3	pKJNM10C3.2	276.5	0	0	1	1	0	0	0	0	0	0	0	0	0	0	1	0	0	0	0	0	3
765	NZ_CP031578.1	N4b	p1502320-1	60.5	0	0	0	0	0	0	0	0	0	0	0	0	0	0	0	0	0	0	0	0	0
766	NZ_CP031579.1	N4b	p1502320-2	44.2	0	0	0	0	0	0	0	0	0	0	0	0	0	0	0	0	0	0	0	0	0
767	NZ_CP031580.1	N4b	p1502320-3	86.8	0	0	0	0	0	0	0	0	0	0	0	0	0	0	1	0	0	0	0	0	1
768	NZ_CP031581.1	N4b	pIncFIA-1502320	71.3	0	1	0	0	0	1	0	0	0	0	0	0	0	0	0	0	0	0	0	0	2
769	NZ_CP031582.1	N4b	pIncHI1B-1502320	206.2	0	0	2	0	0	0	0	0	0	0	0	0	0	0	0	0	0	0	0	0	2
770	NZ_CP031583.1	N4b	pIncFII-1502320	198.7	0	0	1	1	0	0	0	0	0	1	0	0	0	0	0	0	0	0	0	0	3
771	NZ_CP031584.1	N4b	pIncAC2-1502320	164.1	0	0	1	0	0	0	0	0	0	0	0	0	0	0	0	0	0	0	0	0	1
772	NZ_CP030130.1	160111	p10K_L111	10.1	0	1	0	0	0	0	0	0	0	0	0	0	0	0	0	1	0	0	0	0	2
773	NZ_CP030131.1	160111	p5.6K_L111	5.6	0	0	1	0	0	0	0	0	0	0	0	0	0	0	0	0	0	0	0	0	1
774	NZ_CP030132.1	160111	pIncAC2_L111	194.2	0	0	1	0	0	0	0	0	0	0	0	0	0	0	0	0	0	0	0	0	1
775	NZ_CP030133.1	160111	pIncFII_L111	39.2	0	0	0	0	0	0	0	0	0	0	0	0	0	0	0	0	0	0	0	0	0
776	NZ_CP030134.1	160111	pKPC2_L111	60.3	0	0	0	0	0	1	0	0	0	0	0	0	0	0	0	0	0	0	0	0	1
777	NZ_CP030135.1	160111	pOXA48_L111	65.5	0	0	0	0	0	0	0	0	0	0	1	0	0	0	0	0	0	0	0	0	1
778	NZ_CP031790.1	KSB1_1I-sc-2280289	unnamed1	213.1	0	0	0	1	0	1	0	0	0	0	0	0	0	0	1	0	0	0	0	0	3
779	NZ_CP031791.1	KSB1_1I-sc-2280289	unnamed2	109.7	0	0	0	0	0	0	0	0	0	0	0	0	0	0	0	0	0	0	0	0	0
780	NZ_CP031801.1	MSB1_8A-sc-2280397	unnamed1	161.3	0	0	0	0	0	1	0	0	0	0	0	0	0	0	0	0	0	0	0	0	1
781	NZ_CP031802.1	MSB1_8A-sc-2280397	unnamed2	128.2	0	1	1	0	0	0	0	0	0	0	0	0	0	0	0	0	0	0	0	0	2
782	NZ_CP031803.1	MSB1_8A-sc-2280397	unnamed3	111.1	0	0	0	0	0	0	0	0	0	0	0	0	0	0	0	0	0	0	0	0	0
783	NZ_CP031804.1	MSB1_8A-sc-2280397	unnamed4	70.7	0	0	0	0	0	0	0	0	0	0	0	0	0	0	0	0	0	0	0	0	0
784	NZ_CP031805.1	MSB1_8A-sc-2280397	unnamed5	65.5	0	0	0	0	0	0	0	0	0	0	1	0	0	0	0	0	0	0	0	0	1
785	NZ_CP031806.1	MSB1_8A-sc-2280397	unnamed6	53.9	0	0	1	0	0	0	0	0	0	0	0	0	0	0	0	0	0	0	1	0	2
786	NZ_CP031807.1	MSB1_8A-sc-2280397	unnamed7	9.3	0	0	0	0	0	0	0	0	0	0	0	0	0	0	0	0	0	0	0	0	0
787	NZ_CP031809.1	INF206-sc-2280074	unnamed	233.5	0	0	1	0	0	0	0	0	0	0	0	0	0	0	1	0	0	0	0	0	2
788	NZ_CP031815.1	KSB1_7F-sc-2280268	unnamed1	139.3	0	0	0	0	0	0	0	0	0	0	0	0	0	0	1	0	0	0	0	0	1
789	NZ_CP031816.1	KSB1_7F-sc-2280268	unnamed2	4.1	0	0	0	0	0	0	0	0	0	0	0	0	0	0	0	0	0	0	0	0	0
790	NZ_CP031811.1	INF014-sc-2279884	unnamed1	169.5	0	0	0	0	0	0	0	0	0	0	0	0	0	0	0	0	0	0	0	0	0
791	NZ_CP031812.1	INF014-sc-2279884	unnamed2	3.4	0	0	0	0	0	0	0	0	0	0	0	0	0	0	0	0	0	0	0	0	0
792	NZ_CP031813.1	INF014-sc-2279884	unnamed3	2.7	0	0	0	0	0	0	0	0	0	0	0	0	0	0	0	0	0	0	0	0	0
793	NZ_CP031793.1	INF116-sc-2279924	unnamed1	141.7	0	1	0	2	0	0	0	0	0	1	0	0	0	0	0	0	0	0	0	0	4
794	NZ_CP031794.1	INF116-sc-2279924	unnamed2	53.8	0	0	1	0	0	0	0	0	0	0	0	0	0	0	0	0	0	0	0	0	1
795	NZ_CP031799.1	QMP B2-170	unnamed	133.3	0	0	0	0	0	0	0	0	0	0	0	0	0	0	0	0	0	0	0	0	0
796	NZ_CP031796.1	INF125-sc-2279943	unnamed1	169.8	0	0	0	2	0	0	0	0	0	0	0	0	0	0	1	0	0	0	0	0	3
797	NZ_CP031797.1	INF125-sc-2279943	unnamed2	4.3	0	0	0	0	0	0	0	0	0	0	0	0	0	0	0	0	0	0	0	0	0
798	NZ_CP031614.1	ZYST1	pZYST1C1	196.4	0	0	1	1	0	0	0	0	0	1	0	0	0	0	0	0	0	0	0	0	3
799	NZ_CP031615.1	ZYST1	pZYST1C2	107.5	0	0	0	0	0	0	0	0	0	0	0	0	0	0	0	0	0	0	0	0	0
800	NZ_CP031616.1	ZYST1	pZYST1C3	36.6	0	0	0	0	0	0	0	0	0	0	0	0	0	0	0	0	0	0	0	0	0
801	NZ_CP031717.1	WCHKP3	p1_020003	18.2	0	0	0	0	0	0	0	0	0	0	0	0	0	0	0	0	0	0	0	0	0
802	NZ_CP031718.1	WCHKP3	p2_020003	10.1	0	1	0	0	0	0	0	0	0	0	0	0	0	0	0	1	0	0	0	0	2
803	NZ_CP031719.1	WCHKP3	p3_020003	5.6	0	0	1	0	0	0	0	0	0	0	0	0	0	0	0	0	0	0	0	0	1
804	NZ_CP031720.1	WCHKP3	pKPC2_020003	155	0	0	0	0	0	1	0	0	0	1	0	0	0	0	0	0	0	0	0	0	2
805	NZ_CP023417.1	1050	pKp1050-1	311.6	0	0	1	0	0	1	0	0	0	0	0	0	0	0	1	0	0	0	0	0	3
806	NZ_CP023418.1	1050	pKp1050-2	138.9	0	0	0	0	0	0	0	0	0	0	0	1	0	0	0	0	0	0	0	0	1
807	NZ_CP023419.1	1050	pKp1050-3	70.9	0	0	0	0	0	0	0	0	0	0	1	0	0	0	0	0	0	0	0	0	1
808	NZ_CP023420.1	1050	pKp1050-4	64.9	0	0	0	0	0	0	0	0	0	0	0	0	0	0	0	0	0	0	0	0	0
809	NZ_CP023421.1	1050	unnamed	53.1	0	0	1	0	0	0	0	0	0	0	0	0	0	0	0	0	0	0	0	0	1
810	NZ_CP031882.1	WCHKP095845	p1_095845	5.7	0	0	0	0	0	0	0	0	0	0	0	0	0	0	0	0	0	0	0	0	0
811	NZ_CP031883.1	WCHKP095845	pMCR8_095845	111	0	0	0	0	0	0	0	0	0	0	0	0	0	0	0	0	0	0	0	1	1
812	NZ_CP031884.1	WCHKP095845	pNDM1_095845	105.3	0	0	0	0	0	0	0	0	0	0	0	0	0	0	0	0	0	0	0	0	0
813	NZ_CM010665.1	KP16932	pKPC-KP16932	158.3	0	0	0	0	0	1	0	0	0	1	0	0	0	0	0	0	0	0	0	0	2
814	NZ_CM010666.1	KP16932	pvir-KP16932	177.8	0	0	1	0	0	1	0	0	0	0	0	0	0	0	0	0	0	0	0	0	2
815	NZ_CM010663.1	N2b	pIncAC2-1502267	164.9	0	0	1	0	0	0	0	0	0	0	0	0	0	0	0	0	0	0	0	0	1
816	NZ_CM010664.1	N2b	pIncFIB-1502267	201.2	0	0	1	0	0	2	0	0	0	1	0	0	0	0	0	0	0	0	0	1	5
817	NZ_CM010661.1	Kp_SE1_NDM_10_2017	pKp_SE1_2017_2	187.5	0	0	0	1	0	1	0	0	0	2	0	1	0	0	0	0	0	0	0	0	5
818	NZ_CM010662.1	Kp_SE1_NDM_10_2017	pKp_SE1_NDM	75.6	0	0	0	0	0	0	0	0	0	0	0	0	0	0	0	0	0	0	0	0	0
819	NZ_CP032168.1	AR_0076	unnamed1	159	0	0	1	0	0	0	0	0	0	0	0	0	0	0	0	0	0	0	0	0	1
820	NZ_CP032169.1	AR_0076	unnamed2	171.6	0	0	2	1	0	1	0	0	0	0	0	0	0	0	0	0	0	0	0	1	5
821	NZ_CP032170.1	AR_0076	unnamed3	65.7	0	0	0	0	0	0	0	0	0	0	0	0	0	0	0	0	0	0	0	0	0
822	NZ_CP032171.1	AR_0076	unnamed4	25.5	0	0	0	0	0	0	0	0	0	0	0	0	0	0	0	0	0	0	0	0	0
823	NZ_CP032172.1	AR_0076	unnamed5	25.9	0	0	0	0	0	0	0	0	0	0	0	0	0	0	0	0	0	0	0	1	1
824	NZ_CP032176.1	AR_0135	unnamed1	90.7	0	1	0	0	0	3	0	0	0	0	0	0	0	0	0	0	0	0	0	0	4
825	NZ_CP032177.1	AR_0135	unnamed2	9.3	0	0	1	0	0	0	0	0	0	0	0	0	0	0	0	0	0	0	0	0	1
826	NZ_CP032173.1	AR_0160	unnamed1	153.5	0	1	1	1	0	0	0	0	0	0	0	0	0	0	0	0	0	0	0	0	3
827	NZ_CP032174.1	AR_0160	unnamed2	63.6	0	0	0	0	0	0	0	0	0	0	1	0	0	0	0	0	0	0	0	0	1
828	NZ_CP032186.1	AR_0075	unnamed1	202.4	0	0	1	2	0	1	0	0	0	1	0	0	0	0	0	0	0	0	0	0	5
829	NZ_CP032187.1	AR_0075	unnamed2	110.9	0	0	0	0	0	0	0	0	0	0	0	0	0	0	0	0	0	0	0	0	0
830	NZ_CP032188.1	AR_0075	unnamed3	93.9	0	0	1	0	0	1	0	0	1	0	0	0	0	0	0	0	0	0	0	1	4
831	NZ_CP032189.1	AR_0075	unnamed4	127.3	0	0	0	0	0	0	0	0	0	1	0	1	0	0	0	0	0	0	0	0	2
832	NZ_CP032190.1	AR_0075	unnamed5	36.9	0	0	0	0	0	0	0	0	0	0	0	0	0	0	0	0	0	0	0	0	0
833	NZ_CP032191.1	AR_0075	unnamed6	78.2	0	0	1	0	0	0	0	0	0	0	0	0	0	0	0	0	0	0	0	0	1
834	NZ_CP032195.1	AR_0097	unnamed1	143.5	0	0	1	0	0	0	0	0	0	1	0	1	0	0	0	0	0	0	0	0	3
835	NZ_CP032196.1	AR_0097	unnamed2	109.4	0	0	0	0	0	0	0	0	0	0	0	0	0	0	0	0	0	0	0	0	0
836	NZ_CP032197.1	AR_0097	unnamed3	73.5	0	1	0	0	0	1	0	0	0	0	0	0	0	0	0	0	0	0	0	0	2
837	NZ_CP032198.1	AR_0097	unnamed4	58	0	0	0	0	0	0	0	0	0	0	0	0	0	0	0	0	0	0	0	0	0
838	NZ_CP032199.1	AR_0097	unnamed5	9.3	0	0	1	0	0	0	0	0	0	0	0	0	0	0	0	0	0	0	0	0	1
839	NZ_CP032206.1	AR_0109	unnamed1	42.2	0	0	0	0	0	0	0	0	0	1	0	0	0	0	0	0	0	0	0	0	1
840	NZ_CP032208.1	AR_0109	unnamed2	310.9	0	0	1	0	0	1	0	0	0	0	0	0	0	0	1	0	0	0	0	0	3
841	NZ_CP032209.1	AR_0109	unnamed3	161.6	0	1	1	1	0	0	0	0	0	1	0	0	0	0	0	0	0	0	0	0	4
842	NZ_CP032210.1	AR_0109	unnamed4	40.4	0	0	0	0	0	0	0	0	0	0	0	0	0	0	0	0	0	0	0	0	0
843	NZ_CP032211.1	AR_0109	unnamed5	5.9	0	0	0	0	0	0	0	0	0	0	0	0	0	0	0	0	0	0	0	0	0
844	NZ_CP032212.1	AR_0109	unnamed6	83	0	0	0	0	0	0	0	0	0	0	0	0	0	0	0	0	0	0	0	0	0
845	NZ_CP032223.1	AR_0046	unnamed1	201.1	0	0	0	0	0	0	0	0	0	0	0	0	0	0	1	0	0	0	0	0	1
846	NZ_CP032224.1	AR_0046	unnamed2	73.1	0	0	1	0	0	0	0	0	0	0	0	0	0	0	0	0	0	0	0	0	1
847	NZ_CP032225.1	AR_0046	unnamed3	108.9	0	0	0	0	0	0	0	0	0	0	0	0	0	0	0	0	0	0	0	0	0
848	NZ_CP032226.1	AR_0046	unnamed4	85.4	0	0	0	0	0	0	0	0	0	0	0	0	0	0	0	0	0	0	0	0	0
849	NZ_CP032227.1	AR_0046	unnamed5	49.7	0	0	0	0	0	1	0	0	0	0	0	0	0	0	0	0	0	0	0	0	1
850	NZ_AP018748.1	KP33	pKP3301	296.8	0	1	1	1	0	0	0	0	0	0	0	0	0	0	1	0	0	0	0	0	4
851	NZ_AP018749.1	KP33	pKP3302	102.9	0	0	1	0	0	0	0	0	0	1	0	0	0	0	0	0	0	0	0	0	2
852	NZ_AP018751.1	KP64	pKP6401	102.9	0	0	1	0	0	0	0	0	0	1	0	0	0	0	0	0	0	0	0	0	2
853	NZ_AP018752.1	KP64	pKP6402	31.8	0	1	0	0	0	1	0	0	0	0	0	0	0	0	0	0	0	0	0	0	2
854	NZ_AP018754.1	KP67	pKP6701	102.9	0	0	1	0	0	0	0	0	0	1	0	0	0	0	0	0	0	0	0	0	2
855	NZ_AP018755.1	KP67	pKP6702	31.8	0	1	0	0	0	1	0	0	0	0	0	0	0	0	0	0	0	0	0	0	2
856	NZ_AP018672.1	GSU10-3	pGSU10-3-1	159.1	0	0	1	0	0	0	0	0	0	0	0	0	0	0	0	0	0	0	0	0	1
857	NZ_AP018673.1	GSU10-3	pGSU10-3-2	134.9	0	0	1	1	0	0	0	0	0	1	0	0	0	0	0	0	0	0	0	1	4
858	NZ_AP018674.1	GSU10-3	pGSU10-3-3	66.3	0	0	0	0	0	0	0	0	0	1	0	0	0	0	0	0	0	0	0	0	1
859	NZ_AP018675.1	GSU10-3	pGSU10-3-4	10.1	0	1	0	0	0	0	0	0	0	0	0	0	0	0	0	1	0	0	0	0	2
860	NZ_CP031818.1	INF235-sc-2280127	unnamed1	430.8	0	0	2	1	0	0	0	0	0	0	0	0	0	0	1	0	0	0	0	0	4
861	NZ_CP031819.1	INF235-sc-2280127	unnamed2	7	0	0	0	0	0	0	0	0	0	0	0	0	0	0	0	0	0	0	0	0	0
862	NZ_CP031820.1	INF235-sc-2280127	unnamed3	6.2	0	0	1	0	0	0	0	0	0	0	0	0	0	0	0	0	0	0	0	0	1
863	NZ_CP031821.1	INF235-sc-2280127	unnamed4	3.5	0	0	0	0	0	0	0	0	0	0	0	0	0	0	0	0	0	0	0	0	0
864	NZ_CP031822.1	INF235-sc-2280127	unnamed5	3.3	0	0	0	0	0	0	0	0	0	0	0	0	0	0	0	0	0	0	0	0	0
865	NZ_CP022917.1	ST307PT04	pJYC04A	246.6	0	1	1	0	0	1	0	0	0	1	0	0	0	0	0	0	0	0	0	0	4
866	NZ_CP022918.1	ST307PT04	pJYC04B	9.1	0	0	1	0	0	0	0	0	0	0	0	0	0	0	0	0	0	0	0	0	1
867	NZ_CP022923.1	ST307PT02	pJYC02A	246.6	0	1	1	1	0	1	0	0	0	1	0	0	0	0	0	0	0	0	0	0	5
868	NZ_CP022920.1	ST307PT03	pJYC03A	246.6	0	0	1	1	0	1	0	0	0	1	0	0	0	0	0	0	0	0	0	0	4
869	NZ_CP022921.1	ST307PT03	pJYC03B	9.3	0	0	1	0	0	0	0	0	0	0	0	0	0	0	0	0	0	0	0	0	1
870	NZ_CP022925.1	ST307PT01	pJYC01B	25.1	0	0	0	0	0	0	0	0	0	0	0	0	0	0	0	0	0	0	0	0	0
871	NZ_CP022926.1	ST307PT01	pJYC01A	258.2	0	1	1	1	0	1	0	0	0	1	0	0	0	0	0	0	0	0	0	0	5
872	NZ_CP028784.1	SCKP020049	p1_020049	182.1	0	0	1	1	0	0	0	0	0	1	0	0	0	0	0	0	0	0	0	0	3
873	NZ_CP028785.2	SCKP020049	p2_020049	5.7	0	0	0	0	0	0	0	0	0	0	0	0	0	0	0	0	0	0	0	0	0
874	NZ_CP028786.2	SCKP020049	pNDM1_020049	54	0	0	0	0	0	0	0	0	0	0	0	0	0	0	0	0	0	0	0	0	0
875	NZ_CP032832.1	INF078	pINF078-VP	399.9	0	0	2	0	0	1	0	0	0	1	0	0	0	0	0	0	0	0	0	0	4	Have error in first prediction (predicted 28 TA), re-predicted with re-dwled single gb file from genbank (not Batch Entrez)
876	NZ_CP032834.1	INF237	pINF237_01-VP	133.7	0	0	0	0	0	1	0	0	0	0	0	0	0	0	1	0	0	0	0	0	2
877	NZ_CP032835.1	INF237	pINF237_02	93.6	0	0	3	0	0	0	0	0	1	0	0	0	0	0	0	0	0	0	0	1	5
878	NZ_CP032836.1	INF237	pINF237_03	76.8	0	0	0	1	0	0	0	0	0	0	0	0	0	0	0	0	0	0	0	0	1
879	NZ_CP032837.1	INF237	pINF237_04	45	0	1	2	0	0	0	0	0	0	0	0	0	0	0	0	1	0	0	0	0	4
880	NZ_CP032838.1	INF237	pINF237_05	6.7	0	0	0	0	0	0	0	0	0	0	0	0	0	0	0	0	0	0	0	0	0
881	NZ_CP028479.1	2e	unnamed1	129.9	0	0	1	0	0	1	0	0	0	1	0	0	0	0	0	0	0	0	0	1	4
882	NZ_CP028480.1	2e	unnamed2	77.9	0	0	1	0	0	0	0	0	0	0	0	0	0	0	0	0	0	0	0	0	1
883	NZ_CP033402.1	WCHKP115069	p1_115069	208.3	0	1	1	2	0	1	0	0	0	1	0	0	0	0	0	0	0	0	0	0	6
884	NZ_CP033403.1	WCHKP115069	p2_115069	10.1	0	1	0	0	0	0	0	0	0	0	0	0	0	0	0	1	0	0	0	0	2
885	NZ_CP033404.1	WCHKP115069	pKPC2_115069	155	0	0	0	0	0	1	0	0	0	1	0	0	0	0	0	0	0	0	0	0	2
886	NZ_CP033392.1	WCHKP015625	p1_015625	11.9	0	1	0	0	0	0	0	0	0	0	0	0	0	0	0	1	0	0	0	0	2
887	NZ_CP033393.1	WCHKP015625	p2_015625	5.6	0	0	1	0	0	0	0	0	0	0	0	0	0	0	0	0	0	0	0	0	1
888	NZ_CP033394.1	WCHKP015625	pCTXM65_015625	142.2	0	0	0	0	0	0	0	0	0	1	0	0	0	0	0	0	0	0	0	0	1
889	NZ_CP033395.1	WCHKP015625	pKPC12_015625	55.4	0	0	0	0	0	1	0	0	0	0	0	0	0	0	0	0	0	0	0	0	1
890	NZ_CP033624.1	4743	unnamed6	54.8	0	0	1	0	0	0	0	0	0	0	0	0	0	0	0	0	0	0	0	0	1
891	NZ_CP033626.1	4743	unnamed1	22.9	0	0	0	0	0	0	0	0	0	0	0	0	0	0	0	0	0	0	0	0	0
892	NZ_CP033627.1	4743	unnamed2	184.1	0	0	1	1	0	0	0	0	0	1	0	0	0	0	0	0	0	0	0	0	3
893	NZ_CP033628.1	4743	unnamed3	110	0	0	0	0	0	1	0	0	0	0	0	0	0	0	0	0	0	0	0	0	1
894	NZ_CP033629.1	4743	unnamed4	67.9	0	0	0	0	0	0	0	0	0	0	0	0	0	0	0	0	0	0	0	0	0
895	NZ_CP033630.1	4743	unnamed5	23.2	0	0	2	0	0	0	0	0	0	0	0	0	0	0	0	0	0	0	0	0	2
896	NZ_CP033755.1	FDAARGOS_566	unnamed1	103.9	0	0	1	0	0	0	0	0	0	0	0	0	0	0	0	0	0	0	0	1	2
897	NZ_CP033758.1	FDAARGOS_566	unnamed2	232.8	0	0	1	0	0	0	0	0	0	0	0	0	0	0	1	0	0	0	0	0	2
898	NZ_CP033759.1	FDAARGOS_566	unnamed3	3.5	0	0	0	0	0	0	0	0	0	0	0	0	0	0	0	0	0	0	0	0	0
899	NZ_CP033774.1	FDAARGOS_531	unnamed1	184.3	0	1	1	1	0	0	0	0	0	1	0	0	0	0	0	0	0	0	0	0	4
900	NZ_CP033775.1	FDAARGOS_531	unnamed2	74.5	0	0	1	0	0	0	0	0	0	0	0	0	0	0	0	0	0	0	0	0	1
901	NZ_CP033776.1	FDAARGOS_531	unnamed3	73.9	0	0	0	0	0	0	0	0	0	0	0	0	0	0	0	0	0	0	0	0	0
902	NZ_CP033778.1	FDAARGOS_531	unnamed4	4.6	0	0	0	0	0	0	0	0	0	0	0	0	0	0	0	0	0	0	0	0	0
903	NZ_CP033779.1	FDAARGOS_531	unnamed5	3	0	0	0	0	0	0	0	0	0	0	0	0	0	0	0	0	0	0	0	0	0
904	NZ_CP034046.1	KP_NORM_BLD_2014_104014	unnamed1	345.8	0	0	1	0	0	1	0	0	0	0	0	0	0	0	1	0	0	0	0	0	3
905	NZ_CP034047.1	KP_NORM_BLD_2014_104014	unnamed2	113.1	0	0	0	0	0	0	0	0	0	0	0	0	0	0	0	0	0	0	0	0	0
906	NZ_CP034048.1	KP_NORM_BLD_2014_104014	unnamed3	76.8	0	0	0	0	0	0	0	0	0	0	0	0	0	0	0	0	0	0	0	0	0
907	NZ_CP034049.1	KP_NORM_BLD_2014_104014	unnamed4	54.9	0	0	1	0	0	0	0	0	0	0	0	0	0	0	0	0	0	0	0	0	1
908	NZ_CP034050.1	KP_NORM_BLD_2014_104014	unnamed5	4.6	0	0	0	0	0	0	0	0	0	0	0	0	0	0	0	0	0	0	0	0	0
909	NZ_CP034051.1	KP_NORM_BLD_2014_104014	unnamed6	3.2	0	0	0	0	0	0	0	0	0	0	0	0	0	0	0	0	0	0	0	0	0
910	NZ_CP034052.1	KP_NORM_BLD_2014_104014	unnamed7	2.1	0	0	0	0	0	0	0	0	0	0	0	0	0	0	0	0	0	0	0	0	0
911	NZ_CP034054.1	KP_NORM_BLD_2015_112126	unnamed1	299.2	0	0	1	0	0	1	0	0	0	0	0	0	0	0	1	0	0	0	0	0	3
912	NZ_CP034055.1	KP_NORM_BLD_2015_112126	unnamed2	113.1	0	0	0	0	0	0	0	0	0	0	0	0	0	0	0	0	0	0	0	0	0
913	NZ_CP034056.1	KP_NORM_BLD_2015_112126	unnamed3	89.7	0	0	0	0	0	0	0	0	0	0	0	0	0	0	0	0	0	0	0	0	0
914	NZ_CP034057.1	KP_NORM_BLD_2015_112126	unnamed4	54.9	0	0	1	0	0	0	0	0	0	0	0	0	0	0	0	0	0	0	0	0	1
915	NZ_CP034124.1	BJCFK909	p1b1	200.2	0	0	1	0	0	2	0	0	0	0	0	0	0	0	1	0	0	0	0	0	4
916	NZ_CP034125.1	BJCFK909	p2b2	109.2	0	0	0	0	0	1	0	0	0	1	0	0	0	0	0	0	0	0	0	0	2
917	NZ_CP034126.1	BJCFK909	p3s1	85.7	0	0	1	0	0	0	0	0	0	0	0	0	0	0	0	0	0	0	0	0	1
918	NZ_CP034127.1	BJCFK909	p4s2	5.6	0	0	1	0	0	0	0	0	0	0	0	0	0	0	0	0	0	0	0	0	1
919	NZ_CP023840.1	2002-04-01	p4_1_2.1	112.1	0	0	0	0	0	0	0	0	0	0	0	0	0	0	0	0	0	0	0	1	1
920	NZ_CP023841.1	2002-04-01	p4_1_2.2	96.2	0	0	1	0	0	1	0	0	0	0	0	0	0	0	0	0	0	0	0	0	2
921	NZ_CP023842.1	2002-04-01	p4_1_2.3	8.8	0	0	0	0	0	0	0	0	0	0	0	0	0	0	0	0	0	0	0	0	0
922	NZ_CP023843.1	2002-04-01	p4_1_2.4	2	0	0	0	0	0	0	0	0	0	0	0	0	0	0	0	0	0	0	0	0	0
923	NZ_CP024708.1	cr-hvkp3	pPUTH1	237.2	0	0	0	1	0	1	0	0	0	0	0	0	0	0	1	0	0	0	0	0	3
924	NZ_CP024709.1	cr-hvkp3	pPUTH2	47.1	0	0	0	0	0	0	0	0	0	0	0	0	0	0	0	0	0	0	0	0	0
925	NZ_CP027043.1	1_GR_13	IncAC2	192.8	0	0	1	0	0	0	0	0	0	0	0	0	0	0	0	0	0	0	0	0	1
926	NZ_CP027044.1	1_GR_13	IncFIB IncFII	168.9	0	0	0	1	0	0	0	0	0	1	0	0	0	0	0	0	0	0	0	0	2
927	NZ_CP027045.1	1_GR_13	IncFIB	108.9	0	0	0	0	0	0	0	0	0	0	0	0	0	0	0	0	0	0	0	0	0
928	NZ_CP027046.1	1_GR_13	unnamed	55	0	0	1	0	0	0	0	0	0	0	0	0	0	0	0	0	0	0	0	0	1
929	NZ_CP027047.1	1_GR_13	IncR IncN	53.5	0	0	0	0	0	1	0	0	0	0	0	0	0	0	0	0	0	0	0	0	1
930	NZ_CP034282.1	I72	p72_FIBkpn	193.2	0	0	0	1	0	0	0	0	0	0	0	0	0	0	0	0	0	0	0	0	1
931	NZ_CP034283.1	I72	p72_LM_OXA48	63.6	0	0	0	0	0	0	0	0	0	0	1	0	0	0	0	0	0	0	0	0	1
932	NZ_CP034284.1	I72	p72_OXA181_X3	51.5	0	0	0	0	0	0	0	0	0	0	0	0	0	0	0	0	0	0	0	0	0
933	NZ_CP034323.1	KSH203	pKSH203-NDM	53.1	0	0	0	0	0	0	0	0	0	0	0	0	0	0	0	0	0	0	0	0	0
934	NZ_CP034324.1	KSH203	pKSH203-KPC	159.5	0	0	0	0	0	1	0	0	0	1	0	0	0	0	0	0	0	0	0	0	2
935	NZ_CP034325.1	KSH203	pKSH203-CTX-M-3	156.9	0	1	2	0	0	0	0	0	0	1	1	0	0	0	0	0	0	0	0	0	5
936	NZ_CP034326.1	KSH203	pKSH203-qnrS	253.7	0	0	3	0	0	0	0	0	0	0	0	0	0	0	0	0	0	0	0	0	3
937	NZ_CP027037.1	16_GR_13	IncFIB IncFII	187.7	0	0	1	1	0	0	0	0	0	1	0	0	0	0	0	0	0	0	0	0	3
938	NZ_CP027038.1	16_GR_13	IncAC2	155.2	0	0	1	0	0	0	0	0	0	0	0	0	0	0	0	0	0	0	0	0	1
939	NZ_CP027039.1	16_GR_13	IncLM	63.6	0	0	0	0	0	0	0	0	0	0	1	0	0	0	0	0	0	0	0	0	1
940	NZ_CP027040.1	16_GR_13	unnamed	5.2	0	0	0	0	0	0	0	0	0	0	0	0	0	0	0	0	0	0	0	0	0
941	NZ_CP027041.1	16_GR_13	ColRNAI	4.9	0	0	0	0	0	0	0	0	0	0	0	0	0	0	0	0	0	0	0	0	0
942	NZ_CP027049.1	20_GR_12	unnamed	170.5	0	0	1	1	0	0	0	0	0	1	0	0	0	0	0	0	0	0	0	0	3
943	NZ_CP027050.1	20_GR_12	IncN	51	0	0	0	0	0	0	0	0	0	0	0	0	0	0	0	0	0	0	0	0	0
944	NZ_CP027051.1	20_GR_12	IncX3	43.4	0	0	0	0	0	0	0	0	0	0	0	0	0	0	0	0	0	0	0	0	0
945	NZ_CP027052.1	20_GR_12	ColRNAI	13.8	0	0	1	0	0	0	0	0	0	0	0	0	0	0	0	0	0	0	0	0	1
946	NZ_CP026022.1	11492	p11492-CTXM	193.2	0	0	0	0	0	1	0	0	0	0	0	0	0	0	0	0	0	0	0	0	1
947	NZ_CP031939.1	TOP52_1721_U1	unnamed1	171	0	0	1	1	0	0	0	0	0	0	0	0	0	0	0	0	0	0	0	0	2
948	NZ_CP031940.1	TOP52_1721_U1	unnamed2	65.4	0	0	0	0	0	1	0	0	0	0	0	0	0	0	0	0	0	0	0	0	1
949	NZ_CP034761.1	NB5306	unnamed2	81.1	0	1	1	0	0	1	0	0	0	0	0	0	0	0	0	0	0	0	0	0	3
950	NZ_CP034762.1	NB5306	unnamed3	6.1	0	0	0	0	0	0	0	0	0	0	0	0	0	0	0	0	0	0	0	0	0
951	NZ_CP034763.1	NB5306	unnamed4	5	0	0	1	0	0	0	0	0	0	0	0	0	0	0	0	0	0	0	0	0	1
952	NZ_CP034764.1	NB5306	unnamed5	3.7	0	0	0	0	0	0	0	0	0	0	0	0	0	0	0	0	0	0	0	0	0
953	NZ_CP034765.1	NB5306	unnamed6	2.9	0	0	0	0	0	0	0	0	0	0	0	0	0	0	0	0	0	0	0	0	0
954	NZ_CP025577.1	08EU827	p08EU827_1	215.9	0	0	2	0	0	0	0	0	0	0	0	0	0	0	0	0	0	0	0	0	2
955	NZ_CP025578.1	08EU827	p08EU827_2	80.3	0	0	0	0	0	0	0	0	0	0	0	1	0	0	0	0	0	0	0	0	1
956	NZ_CP025579.1	08EU827	p08EU827_3	4.6	0	0	0	0	0	0	0	0	0	0	0	0	0	0	0	0	0	0	0	0	0
957	NZ_CP025580.1	08EU827	p08EU827_4	4.2	0	0	0	0	0	0	0	0	0	0	0	0	0	0	0	0	0	0	0	0	0
958	NZ_CP025683.1	L5-2	pL5201	139.2	0	0	1	1	0	0	0	0	0	0	0	0	0	0	0	0	0	0	0	0	2
959	NZ_CP035180.1	BA33875	pBA33875_IncFIB	282.7	0	1	2	1	0	0	0	0	0	1	0	0	0	0	0	0	0	0	0	0	5
960	NZ_CP035181.1	BA33875	pBA33875_KPC2	99.1	0	0	0	0	0	0	0	0	0	0	0	0	0	0	0	0	0	0	0	0	0
961	NZ_CP035182.1	BA33875	pBA33875_IncR	79.6	0	0	0	0	0	0	0	0	0	0	0	0	0	0	0	0	0	0	0	0	0
962	NZ_CP035384.1	AP8555	pAP855	357.8	1	0	1	0	0	1	0	0	0	0	0	0	0	0	1	0	0	0	0	1	5
963	NZ_CP026133.1	F5	pF5_1	105.1	0	0	0	0	0	1	0	0	0	1	0	0	0	0	0	0	0	0	0	0	2
964	NZ_CP026134.1	F5	pF5_2	112.5	0	0	0	0	0	0	0	0	0	0	0	0	0	0	0	0	0	0	0	0	0
965	NZ_CP026135.1	F5	pF5_3	161.6	0	0	1	1	0	0	0	0	0	1	0	0	0	0	0	0	0	0	0	0	3
966	NZ_CP026137.1	F77	pF77_1	104.9	0	0	0	0	0	1	0	0	0	0	0	0	0	0	0	0	0	0	0	0	1
967	NZ_CP026138.1	F77	pF77_2	113.2	0	0	0	0	0	0	0	0	0	0	0	0	0	0	0	0	0	0	0	0	0
968	NZ_CP026139.1	F77	pF77_3	86.6	0	0	1	0	0	0	0	0	0	1	0	0	0	0	0	0	0	0	0	0	2
969	NZ_CP026141.1	F127	pF127_1	164.5	0	0	0	0	0	1	0	0	0	1	0	0	0	0	0	0	0	0	0	0	2
970	NZ_CP026142.1	F127	pF127_2	59.4	0	0	0	0	0	0	0	0	0	0	0	0	0	0	0	0	0	0	0	0	0
971	NZ_CP026154.1	F10(AN)	pF10AN_1	305.6	0	0	1	0	0	1	0	0	0	0	0	0	0	0	1	0	0	0	0	0	3
972	NZ_CP026161.1	F93-1	pF93-1_1	165.5	0	0	0	1	0	1	0	0	0	0	0	0	0	0	0	0	0	0	0	1	3
973	NZ_CP026163.1	F13	pF13_1	120.1	0	0	0	1	0	1	0	0	0	1	0	0	0	0	0	0	0	0	0	0	3
974	NZ_CP026146.1	F132	pF132_1	113.3	0	0	0	0	0	0	0	0	0	0	0	0	0	0	0	0	0	0	0	0	0
975	NZ_CP026147.1	F132	pF132_2	71.9	0	0	0	0	0	1	0	0	0	0	0	0	0	0	0	0	0	0	0	0	1
976	NZ_CP026148.1	F132	pF132_3	86.6	0	0	1	0	0	0	0	0	0	1	0	0	0	0	0	0	0	0	0	0	2
977	NZ_CP026150.1	F138	pF138_1	112.5	0	0	0	0	0	0	0	0	0	0	0	0	0	0	0	0	0	0	0	0	0
978	NZ_CP026151.1	F138	pF138_2	147	0	1	1	1	0	0	0	0	0	1	0	0	0	0	0	0	0	0	0	0	4
979	NZ_CP026152.1	F138	pF138_3	83.3	0	0	0	0	0	1	0	0	0	0	0	0	0	0	0	0	0	0	0	0	1
980	NZ_CP026156.1	B12(AN)	pB12AN_1	77.4	0	0	1	0	0	0	0	0	0	0	0	0	0	0	0	0	0	0	0	0	1
981	NZ_CP026165.1	F81	pF81_1	111.3	0	0	0	0	0	0	0	0	0	0	0	0	0	0	0	0	0	0	0	0	0
982	NZ_CP026166.1	F81	pF81_2	211.4	0	0	0	1	0	1	0	0	0	0	0	0	0	0	1	0	0	0	0	0	3
983	NZ_CP026158.1	F93-2	pF93-2_1	95.6	0	0	1	0	0	0	0	0	0	0	0	0	0	0	0	0	0	0	0	0	1
984	NZ_CP034406.1	NH34	pNH34.1	300.3	0	1	1	1	0	0	0	0	0	0	0	0	0	0	1	0	0	0	0	0	4
985	NZ_CP034407.1	NH34	pNH34.2	103.2	0	0	1	0	0	0	0	0	0	1	0	0	0	0	0	0	0	0	0	0	2
986	NZ_CP031563.1	2020-02-01	pKP21HI1	245.5	0	0	1	0	0	1	0	0	0	0	0	0	0	0	1	0	0	0	0	0	3
987	NZ_CP031564.1	2020-02-01	pKP21AC2	89.5	0	1	1	0	0	0	0	0	0	0	0	0	0	0	0	0	0	0	0	0	2
988	NZ_LR130542.1	AJ218	2	202.4	0	1	1	1	0	0	0	0	0	1	0	0	0	0	0	0	0	0	0	0	4
989	NZ_LR130549.1	KPC2	2	207.2	0	1	1	1	0	0	0	0	0	1	0	0	0	0	0	0	0	0	0	0	4
990	NZ_LR130550.1	KPC2	3	43.4	0	0	0	0	0	0	0	0	0	0	0	0	0	0	0	0	0	0	0	0	0
991	NZ_LR130551.1	KPC2	4	13.8	0	1	1	0	0	0	0	0	0	0	0	0	0	0	0	0	0	0	0	0	2
992	NZ_LR025093.1	KP9201	2	231.7	0	1	1	2	0	1	0	0	0	1	0	0	0	0	0	0	0	0	0	0	6
993	NZ_LR025094.1	KP9201	4	55.4	0	0	1	0	0	0	0	0	0	0	0	0	0	0	0	0	0	0	0	0	1
994	NZ_LR025095.1	KP9201	pOXA-48_920	63.6	0	0	0	0	0	0	0	0	0	0	1	0	0	0	0	0	0	0	0	0	1
995	NZ_CP027054.1	2_GR_12	IncFIB IncFII	197.9	0	0	1	1	0	0	0	0	0	1	0	0	0	0	0	0	0	0	0	0	3
996	NZ_CP027055.1	2_GR_12	IncAC2	175.6	0	0	1	0	0	0	0	0	0	0	0	0	0	0	0	0	0	0	0	0	1
997	NZ_CP027056.1	2_GR_12	IncFIB	95.5	0	0	0	0	0	1	0	0	0	0	0	0	0	0	0	0	0	0	0	0	1
998	NZ_CP027057.1	2_GR_12	IncX3	43.4	0	0	0	0	0	0	0	0	0	0	0	0	0	0	0	0	0	0	0	0	0
999	NZ_CP027058.1	2_GR_12	ColRNAI	13.8	0	0	1	0	0	0	0	0	0	0	0	0	0	0	0	0	0	0	0	0	1
1000	NZ_CP035774.1	R46	pR46-27	27.1	0	1	1	0	0	0	0	0	0	0	0	0	0	0	0	0	0	0	0	0	2
1001	NZ_CP035775.1	R46	pR46-42	42.6	0	0	3	0	0	0	0	0	1	0	0	0	0	0	0	0	0	0	0	0	4
1002	NZ_CP035776.1	R46	pR46-270	270.6	0	1	2	1	0	1	0	0	0	1	0	0	0	0	0	0	0	0	0	0	6
1003	NZ_CP035906.1	BA4656	unnamed1	216.6	0	0	1	0	0	1	0	0	0	0	0	0	0	0	1	0	0	0	0	0	3
1004	NZ_CP035907.1	BA4656	pIncFIBpQil	164.2	0	0	1	0	0	0	0	0	0	1	0	1	0	0	0	0	1	0	0	0	4
1005	NZ_CP035908.1	BA4656	pIncAC2	163.2	0	0	1	0	0	0	0	0	0	0	0	0	0	0	0	0	0	0	0	0	1
1006	NZ_CP035909.1	BA4656	unnamed2	109	0	0	0	0	0	0	0	0	0	0	0	0	0	0	0	0	0	0	0	0	0
1007	NZ_CP035910.1	BA4656	pIncX3	38.9	0	0	0	0	0	0	0	0	0	0	0	0	0	0	0	0	0	0	0	0	0
1008	NZ_CP035911.1	BA4656	pColRNAI	9.7	0	0	1	0	0	0	0	0	0	0	0	0	0	0	0	0	0	0	0	0	1
1009	NZ_CP035912.1	BA4656	pCol440II	4.2	0	0	0	0	0	0	0	0	0	0	0	0	0	0	0	0	0	0	0	0	0
1010	NZ_CP036188.1	BA1559	pIncFIBK	251.3	0	0	1	1	0	1	0	0	0	1	0	0	0	0	0	0	0	0	0	0	4
1011	NZ_CP036189.1	BA1559	pCol440I	9.3	0	0	0	0	0	0	0	0	0	0	0	0	0	0	0	0	0	0	0	0	0
1012	NZ_CP036191.1	BA34918	pvirulence_VBA34918	216.6	0	0	1	0	0	1	0	0	0	0	0	0	0	0	1	0	0	0	0	0	3
1013	NZ_CP036192.1	BA34918	pIncAC2	165.1	0	0	1	0	0	0	0	0	0	0	0	0	0	0	0	0	0	0	0	0	1
1014	NZ_CP036193.1	BA34918	pIncFIBpQil	164.2	0	0	1	0	0	0	0	0	0	1	0	1	0	0	0	0	1	0	0	0	4
1015	NZ_CP036194.1	BA34918	pIncFIB	109	0	0	0	0	0	0	0	0	0	0	0	0	0	0	0	0	0	0	0	0	0
1016	NZ_CP036195.1	BA34918	pIncX3	67.2	0	0	0	0	0	0	0	0	0	0	0	0	0	0	0	0	0	0	0	0	0
1017	NZ_CP036196.1	BA34918	pColRNAI	9.7	0	0	0	0	0	0	0	0	0	0	0	0	0	0	0	0	0	0	0	0	0
1018	NZ_CP036197.1	BA34918	pColKP3	6.1	0	0	0	0	0	0	0	0	0	0	0	0	0	0	0	0	0	0	0	0	0
1019	NZ_CP036198.1	BA34918	pCol440II	3.6	0	0	0	0	0	0	0	0	0	0	0	0	0	0	0	0	0	0	0	0	0
1020	NZ_CP036362.1	WCHKP2080	pKPC2_095080	120.2	0	0	0	0	0	1	0	0	0	1	0	0	0	0	0	0	0	0	0	0	2
1021	NZ_CP036363.1	WCHKP2080	p1_095080	54.1	0	0	0	0	0	0	0	0	0	0	0	0	0	0	0	0	0	0	0	0	0
1022	NZ_CP036364.1	WCHKP2080	p2_095080	5.6	0	0	1	0	0	0	0	0	0	0	0	0	0	0	0	0	0	0	0	0	1
1023	NZ_CP036321.1	VBA2172	pIncFIBpQil	127.3	0	0	1	0	0	0	0	0	0	1	0	0	0	0	0	0	1	0	0	0	3
1024	NZ_CP036322.1	VBA2172	pCol440I	7.8	0	0	0	0	0	0	0	0	0	0	0	0	0	0	0	0	0	0	0	0	0
1025	NZ_CP036323.1	VBA2172	pColKP3	6.1	0	0	0	0	0	0	0	0	0	0	0	0	0	0	0	0	0	0	0	0	0
1026	NZ_CP036324.1	VBA2172	p4_VBA2172	5	0	0	0	0	0	0	0	0	0	0	0	0	0	0	0	0	0	0	0	0	0
1027	NZ_CP036325.1	VBA2172	p5_VBA2172	4	0	0	0	0	0	0	0	0	0	0	0	0	0	0	0	0	0	0	0	0	0
1028	NZ_CP036326.1	VBA2172	p6_VBA2172	4	0	0	0	0	0	0	0	0	0	0	0	0	0	0	0	0	0	0	0	0	0
1029	NZ_CP036328.1	BA28434	pIncFIBpQil	130.8	0	0	2	0	0	0	0	0	0	1	0	0	0	0	0	0	1	0	0	0	4
1030	NZ_CP036329.1	BA28434	pIncFIA	71.2	0	0	0	0	0	2	0	0	0	0	0	0	0	0	0	0	0	0	0	1	3
1031	NZ_CP036330.1	BA28434	punnamed_1_VBA28434	47.4	0	0	1	0	0	0	0	0	0	0	0	0	0	0	0	0	0	0	0	0	1
1032	NZ_CP036331.1	BA28434	pColKP3	10.1	0	0	0	0	0	0	0	0	0	0	0	0	0	0	0	0	0	0	0	0	0
1033	NZ_CP036332.1	BA28434	punnamed_3_VBA28434	8.5	0	0	0	0	0	0	0	0	0	0	0	0	0	0	0	0	0	0	0	0	0
1034	NZ_CP036333.1	BA28434	punnamed_2_VBA28434	7.4	0	0	0	0	0	0	0	0	0	0	0	0	0	0	0	0	0	0	0	0	0
1035	NZ_CP036334.1	BA28434	punnamed_4_VBA28434	5	0	0	0	0	0	0	0	0	0	0	0	0	0	0	0	0	0	0	0	0	0
1036	NZ_CP036306.1	WCHKP020098	pKPC2_020098	149.5	0	0	0	0	0	1	0	0	0	1	0	0	0	0	0	0	0	0	0	1	3
1037	NZ_CP036307.1	WCHKP020098	p1_020098	229.5	0	0	3	0	0	0	0	0	0	0	0	0	0	0	0	0	0	0	0	0	3
1038	NZ_CP036308.1	WCHKP020098	p2_020098	12	0	1	0	0	0	0	0	0	0	0	0	0	0	0	0	1	0	0	0	0	2
1039	NZ_CP036309.1	WCHKP020098	p3_020098	5.6	0	0	1	0	0	0	0	0	0	0	0	0	0	0	0	0	0	0	0	0	1
1040	NZ_CP036336.1	BP327	pIncHIB	242.6	0	0	1	0	0	0	0	0	0	0	0	0	0	0	1	0	0	0	0	0	2
1041	NZ_CP036337.1	BP327	pIncFIBK	225.6	0	0	1	1	0	1	0	0	0	1	0	0	0	0	0	0	0	0	0	0	4
1042	NZ_CP036338.1	BP327	pCol440I	9.3	0	0	0	0	0	0	0	0	0	0	0	0	0	0	0	0	0	0	0	0	0
1043	NZ_CP036366.1	WCHKP115068	pCTXM65_115068	82.6	0	0	0	0	0	0	0	0	0	1	0	0	0	0	0	0	0	0	0	0	1
1044	NZ_CP036367.1	WCHKP115068	pKPC12_115068	55.4	0	0	0	0	0	1	0	0	0	0	0	0	0	0	0	0	0	0	0	0	1
1045	NZ_CP036368.1	WCHKP115068	p1_115068	59.8	0	0	0	0	0	0	0	0	0	0	0	0	0	0	0	0	0	0	0	0	0
1046	NZ_CP036369.1	WCHKP115068	p2_115068	12.7	0	1	0	0	0	0	0	0	0	0	0	0	0	0	0	1	0	0	0	0	2
1047	NZ_CP036370.1	WCHKP115068	p3_115068	5.6	0	0	1	0	0	0	0	0	0	0	0	0	0	0	0	0	0	0	0	0	1
1048	NZ_CP036443.1	ABFPV	tig00001208_pilon	207.9	0	0	0	1	0	0	0	0	0	0	0	0	0	0	0	0	0	0	0	0	1
1049	NZ_CP036444.1	ABFPV	tig00001255_pilon	53.6	0	0	1	0	0	0	0	0	0	0	0	0	0	0	0	0	0	0	1	0	2
1050	NZ_CP036445.1	ABFPV	tig00001273_pilon	9.3	0	0	1	0	0	0	0	0	0	0	0	0	0	0	0	0	0	0	0	0	1
1051	NZ_CP036439.1	ABFQB	unnamed1	115.3	0	0	1	1	0	0	0	0	0	0	0	0	0	0	0	0	0	0	0	0	2
1052	NZ_CP036440.1	ABFQB	pKPC-e4b7	51.6	0	0	0	0	0	0	0	0	0	0	0	0	0	0	0	0	0	2	0	0	2
1053	NZ_CP036441.1	ABFQB	pKPC-5fbf	19.3	0	0	1	0	0	0	0	0	0	0	0	0	0	0	0	0	0	0	0	0	1
1054	NZ_CP036372.1	WCHKP020037	pKPC2_020037	172.8	0	0	0	0	0	1	0	0	0	1	0	0	0	0	0	0	0	0	0	0	2
1055	NZ_CP036373.1	WCHKP020037	p1_020037	108.3	0	0	0	0	0	0	0	0	0	0	0	0	0	0	0	0	0	0	0	0	0
1056	NZ_CP036374.1	WCHKP020037	p2_020037	10.1	0	1	0	0	0	0	0	0	0	0	0	0	0	0	0	1	0	0	0	0	2
1057	NZ_CP036375.1	WCHKP020037	p3_020037	5.6	0	0	1	0	0	0	0	0	0	0	0	0	0	0	0	0	0	0	0	0	1
1058	NZ_CP034776.1	18CPO060	phvKP060	218.1	0	0	0	1	0	1	0	0	0	0	0	0	0	0	1	0	0	0	0	0	3
1059	NZ_CP034777.1	18CPO060	pKPCKP060	109.5	0	0	0	0	0	1	0	0	0	1	0	0	0	0	0	0	0	0	0	1	3
1060	NZ_CM014762.1	53	pKp_EN53_4_IncFIIK	95.8	0	1	0	0	0	1	0	0	0	0	0	0	0	0	0	0	0	0	0	0	2
1061	NZ_CM014763.1	53	pKp_EN53_9_IncLM	66	0	0	0	0	0	0	0	0	0	0	1	0	0	0	0	0	0	0	0	0	1
1062	NZ_CM014764.1	K28	unnamed1	200	0	0	1	0	0	2	0	0	0	0	0	0	0	0	1	0	0	0	0	0	4
1063	NZ_CM014765.1	K28	unnamed2	133.4	0	0	0	0	0	0	0	0	0	1	0	0	0	0	0	0	0	0	0	0	1
1064	NZ_CP036446.1	KPNIH45	unnamed1	96.4	0	0	0	0	0	0	0	0	1	0	0	0	0	0	0	0	0	0	0	1	2
1065	NZ_CP036447.1	KPNIH45	unnamed2	87.5	0	0	0	0	0	1	0	0	0	0	0	0	0	0	0	0	0	0	0	0	1
1066	NZ_CP036448.1	KPNIH45	pKPC-e4b7	51.6	0	0	0	0	0	0	0	0	0	0	0	0	0	0	0	0	0	2	0	0	2
1067	NZ_CP036449.1	KPNIH45	pKPC-610e	19.3	0	0	1	0	0	0	0	0	0	0	0	0	0	0	0	0	0	0	0	0	1
1068	NZ_CP037964.1	SCKP020135	pMCR8_020135	131.8	0	0	0	0	0	0	0	0	0	0	0	0	0	0	0	0	0	0	0	1	1
1069	NZ_CP037965.1	SCKP020135	pNDM1_020135	54	0	0	0	0	0	0	0	0	0	0	0	0	0	0	0	0	0	0	0	0	0
1070	NZ_CP037966.1	SCKP020135	p1_020135	179.8	0	0	1	1	0	0	0	0	0	1	0	0	0	0	0	0	0	0	0	0	3
1071	NZ_CP037967.1	SCKP020135	p2_020135	5.7	0	0	0	0	0	0	0	0	0	0	0	0	0	0	0	0	0	0	0	0	0
1072	NZ_LR025089.1	KP980	2	220.2	0	0	1	2	0	1	0	0	0	1	0	0	0	0	0	0	0	0	0	0	5
1073	NZ_LR025090.1	KP980	4	53.3	0	0	1	0	0	0	0	0	0	0	0	0	0	0	0	0	0	0	0	0	1
1074	NZ_LR025091.1	KP980	pOXA-48_980	63.6	0	0	0	0	0	0	0	0	0	0	1	0	0	0	0	0	0	0	0	0	1
1075	NZ_CP031850.1	121	pKP121-1-mcr	239	1	1	0	0	0	0	0	0	0	0	0	0	0	0	0	0	0	0	0	0	2
1076	NZ_CP031851.1	121	pKP121-2	134.2	0	0	1	1	0	1	0	0	0	0	0	0	0	0	0	0	0	0	0	0	3
1077	NZ_CP031852.1	121	pKP121-3	70.5	0	0	0	0	0	0	0	0	0	0	0	0	0	0	0	0	0	0	0	0	0
1078	NZ_CP031853.1	121	pKP121-4	4.7	0	0	0	0	0	0	0	0	0	0	0	0	0	0	0	0	0	0	0	0	0
1079	NZ_CP037743.1	ST23	pDHQP1701672_hv	227.2	0	0	1	0	0	1	0	0	0	0	0	0	0	0	1	0	0	0	0	0	3
1080	NZ_CP037744.1	ST23	pDHQP1701672_amr	121.2	0	0	0	0	0	1	0	0	0	1	0	0	0	0	0	0	0	0	0	0	2
1081	NZ_CP039969.1	R1701	p1701_01	168.4	0	1	1	1	0	0	0	0	0	1	0	0	0	0	0	0	0	0	0	0	4
1082	NZ_CP039970.1	R1701	p1701_02	148.1	0	0	0	0	0	0	0	0	0	0	0	1	0	0	0	0	0	0	0	1	2
1083	NZ_CP039971.1	R1701	p1701_03	114	0	0	0	0	0	1	0	0	0	0	0	0	0	0	0	0	0	0	0	0	1
1084	NZ_CP039975.1	R1761	p1761_01	283	0	1	1	1	0	1	0	0	0	1	0	0	0	0	0	0	0	0	0	0	5
1085	NZ_CP039976.1	R1761	p1761_02	148.8	0	0	1	0	0	0	0	0	0	0	0	0	0	0	0	0	0	0	0	0	1
1086	NZ_CP039977.1	R1761	p1761_03	111.2	0	0	0	0	0	0	0	0	0	0	0	0	0	0	0	0	0	0	0	0	0
1087	NZ_CP039978.1	R1761	p1761_04	37.8	0	0	0	0	0	0	0	0	0	0	0	1	0	0	0	0	0	0	0	1	2
1088	NZ_CP039979.1	R1761	p1761_05	11.2	0	0	0	0	0	0	0	0	0	0	0	0	0	0	0	0	0	0	0	0	0
1089	NZ_CP040176.1	2e	unnamed1	247.1	0	0	3	0	0	0	0	0	0	0	0	0	0	0	0	0	0	0	0	0	3
1090	NZ_CP040177.1	2e	unnamed2	28.6	0	0	0	0	0	1	0	0	0	0	0	0	0	0	0	0	0	0	0	0	1
1091	NZ_CP040178.1	2e	unnamed3	60	0	0	0	0	0	0	0	0	0	0	0	0	0	0	0	0	0	0	0	0	0
1092	NZ_CP040534.1	CR-HvKP1	pCR-HvKP1-VIR	177.8	0	0	0	0	0	1	0	0	0	0	0	0	0	0	0	0	0	0	0	0	1
1093	NZ_CP040535.1	CR-HvKP1	pCR-HvKP1-KPC	177.6	0	0	0	0	0	0	0	0	0	1	0	0	0	0	0	0	0	0	0	0	1
1094	NZ_CP040536.1	CR-HvKP1	pCR-HvKP1-p3	99.7	0	0	0	0	0	0	0	0	0	0	0	0	0	0	0	0	0	0	0	0	0
1095	NZ_CP040537.1	CR-HvKP1	pCR-HvKP1-p4	12	0	1	0	0	0	0	0	0	0	0	0	0	0	0	0	1	0	0	0	0	2
1096	NZ_CP040538.1	CR-HvKP1	pCR-HvKP1-p5	5.6	0	0	1	0	0	0	0	0	0	0	0	0	0	0	0	0	0	0	0	0	1
1097	NZ_CP040546.1	CR-HvKP5	pCR-HvKP5-VIR	177.7	0	0	1	0	0	1	0	0	0	0	0	0	0	0	0	0	0	0	0	0	2
1098	NZ_CP040547.1	CR-HvKP5	pCR-HvKP5-KPC	177.6	0	0	0	0	0	0	0	0	0	1	0	0	0	0	0	0	0	0	0	0	1
1099	NZ_CP040548.1	CR-HvKP5	pCR-HvKP5-p3	99.7	0	0	0	0	0	0	0	0	0	0	0	0	0	0	0	0	0	0	0	0	0
1100	NZ_CP040549.1	CR-HvKP5	pCR-HvKP5-p4	12	0	1	0	0	0	0	0	0	0	0	0	0	0	0	0	1	0	0	0	0	2
1101	NZ_CP040550.1	CR-HvKP5	pCR-HvKP5-p5	5.6	0	0	1	0	0	0	0	0	0	0	0	0	0	0	0	0	0	0	0	0	1
1102	NZ_CP040540.1	CR-HvKP4	pCR-HvKP4-VIR	178.2	0	0	1	0	0	1	0	0	0	0	0	0	0	0	0	0	0	0	0	0	2
1103	NZ_CP040541.1	CR-HvKP4	pCR-HvKP4-pKPC	177.6	0	0	0	0	0	0	0	0	0	1	0	0	0	0	0	0	0	0	0	0	1
1104	NZ_CP040542.1	CR-HvKP4	pCR-HvKP4-p3	99.7	0	0	0	0	0	0	0	0	0	0	0	0	0	0	0	0	0	0	0	0	0
1105	NZ_CP040543.1	CR-HvKP4	pCR-HvKP4-p4	12	0	1	0	0	0	0	0	0	0	0	0	0	0	0	0	1	0	0	0	0	2
1106	NZ_CP040544.1	CR-HvKP4	pCR-HvKP4-p5	5.6	0	0	1	0	0	0	0	0	0	0	0	0	0	0	0	0	0	0	0	0	1
1107	NZ_CM016731.1	KpvST48_NDM	pKpvST48_1	302.2	0	1	1	0	0	1	0	0	0	0	0	0	0	0	1	0	0	0	0	0	4
1108	NZ_CM016732.1	KpvST48_NDM	pKpvST48_2	226.8	0	0	1	2	0	1	0	0	0	1	0	0	0	0	0	0	0	0	0	0	5
1109	NZ_CM016733.1	KpvST48_NDM	unnamed1	2.6	0	0	0	0	0	0	0	0	0	0	0	0	0	0	0	0	0	0	0	0	0
1110	NZ_CM016734.1	KpvST48_NDM	unnamed2	5.1	0	0	0	0	0	0	0	0	0	0	0	0	0	0	0	0	0	0	0	0	0
1111	NZ_CM016735.1	KpvST48_NDM	unnamed3	4.4	0	0	0	0	0	0	0	0	0	0	0	0	0	0	0	0	0	0	0	0	0
1112	NZ_CM016736.1	KpvST48_NDM	unnamed4	4	0	0	0	0	0	0	0	0	0	0	0	0	0	0	0	0	0	0	0	0	0
1113	NZ_CP040725.1	KpvST147B_SE1_1_NDM	pKpvST147B_3	31.6	0	0	0	0	0	0	0	0	1	0	0	0	0	0	0	0	0	0	0	0	1
1114	NZ_CP040726.1	KpvST147B_SE1_1_NDM	pKpvST147B_virulence	339.1	0	0	1	0	0	0	0	0	0	0	0	0	0	0	1	0	0	0	0	0	2
1115	NZ_CP040727.1	KpvST147B_SE1_1_NDM	pKpvST147B_4	3.8	0	0	0	0	0	0	0	0	0	0	0	0	0	0	0	0	0	0	0	0	0
1116	NZ_CP040728.1	KpvST147B_SE1_1_NDM	pKpvST147B_NDM-1	54	0	0	0	0	0	1	0	0	0	0	0	0	0	0	0	0	0	0	0	0	1
1117	NZ_CP040729.1	KpvST147B_SE1_1_NDM	pKpvST147B_5	112.7	0	0	0	0	0	0	0	0	0	0	0	0	0	0	0	0	0	0	0	0	0
1118	NZ_CP040730.1	KpvST147B_SE1_1_NDM	unnamed1	79.2	0	0	0	0	0	0	0	0	0	0	0	2	0	0	0	0	0	0	0	0	2
1119	NZ_CP040731.1	KpvST147B_SE1_1_NDM	unnamed2	56.3	0	1	0	0	0	0	0	0	0	0	0	1	0	0	0	0	0	0	0	0	2
1120	NZ_CP032164.1	XJ-K1	unnamed1	207.4	0	0	1	0	0	1	0	0	0	0	0	0	0	0	0	0	0	0	0	0	2
1121	NZ_CP032165.1	XJ-K1	unnamed2	130.6	0	0	1	0	0	0	0	0	0	0	0	0	0	0	0	0	0	0	0	0	1
1122	NZ_CP032166.1	XJ-K1	unnamed3	99	0	0	0	0	0	1	0	0	0	1	0	0	0	0	0	0	0	0	0	0	2
1123	NZ_CP040992.1	FDAARGOS_775	unnamed1	26.7	0	1	3	0	0	0	0	0	0	0	0	0	0	0	0	1	0	0	0	0	5
1124	NZ_CP040994.1	FDAARGOS_775	unnamed2	96.1	0	0	0	0	0	1	0	0	0	0	0	0	0	0	0	0	0	0	0	1	2
1125	NZ_CP040995.1	FDAARGOS_775	unnamed3	105.9	0	0	0	0	0	1	0	0	0	0	0	0	0	0	0	0	0	0	0	0	1
1126	NZ_CP040996.1	FDAARGOS_775	unnamed4	42.1	0	0	1	0	0	0	0	0	0	0	0	0	0	0	0	0	0	0	0	0	1
1127	NZ_CP031369.1	KpvST101_OXA-48	pKpvST101	292.7	0	0	1	1	0	1	0	0	0	1	0	0	0	0	0	0	0	0	0	0	4
1128	NZ_CP031370.1	KpvST101_OXA-48	pKpvST101_3	19.2	0	0	0	0	0	0	0	0	0	0	0	0	0	0	0	0	0	0	0	0	0
1129	NZ_CP031371.1	KpvST101_OXA-48	pKpvST101_4	21.8	0	0	0	0	0	0	0	0	0	0	0	0	0	0	0	0	0	0	0	0	0
1130	NZ_CP031372.1	KpvST101_OXA-48	pKpvST101_5	210.7	0	0	1	0	0	0	0	0	0	0	0	0	0	0	1	0	0	0	0	0	2
1131	NZ_CP031373.1	KpvST101_OXA-48	pKpvST101_6	43.7	0	0	0	0	0	0	0	0	0	0	0	0	0	0	0	0	0	0	0	0	0
1132	NZ_CP031374.1	KpvST101_OXA-48	pKpvOXA-48	65.4	0	0	0	0	0	0	0	0	0	0	1	0	0	0	0	0	0	0	0	0	1
1133	NZ_CP031375.1	KpvST101_OXA-48	pKpvST101_7	8.4	0	0	0	0	0	0	0	0	0	0	0	0	0	0	0	0	0	0	0	0	0
1134	NZ_CP041083.1	Kp202	pKp202_1	179.3	0	1	1	0	0	0	0	0	0	0	0	0	0	0	0	0	0	0	0	0	2
1135	NZ_CP041084.1	Kp202	pKp202_2	158.4	0	0	1	1	0	0	0	0	0	1	0	0	0	0	0	0	0	0	0	0	3
1136	NZ_CP041085.1	Kp202	pKp202_3	63.5	0	0	0	0	0	0	0	0	0	0	1	0	0	0	0	0	0	0	0	0	1
1137	NZ_CP041086.1	Kp202	pKp202_4	61.7	0	0	0	0	0	1	0	0	0	0	0	0	0	0	0	0	0	0	0	0	1
1138	NZ_CP041087.1	Kp202	pKp202_5	5.4	0	0	0	0	0	0	0	0	0	0	0	0	0	0	0	0	0	0	0	0	0
1139	NZ_CP041088.1	Kp202	pKp202_6	4.1	0	0	0	0	0	0	0	0	0	0	0	0	0	0	0	0	0	0	0	0	0
1140	NZ_CP041089.1	Kp202	pKp202_7	3.5	0	0	0	0	0	0	0	0	0	0	0	0	0	0	0	0	0	0	0	0	0
1141	NZ_CP033955.1	L39_2	p2_L39	198.1	0	0	1	0	0	2	0	0	0	0	0	0	0	0	1	0	0	0	0	0	4
1142	NZ_CP033956.1	L39_2	p3_L39	133.8	0	0	0	0	0	0	0	0	0	1	0	0	0	0	0	0	0	0	0	0	1
1143	NZ_CP033957.1	L39_2	p4_L39	87.1	0	0	1	0	0	0	0	0	0	0	0	0	0	0	0	0	0	0	0	0	1
1144	NZ_CP033958.1	L39_2	p5_L39	12	0	1	0	0	0	0	0	0	0	0	0	0	0	0	0	1	0	0	0	0	2
1145	NZ_CP033959.1	L39_2	p6_L39	5.6	0	0	1	0	0	0	0	0	0	0	0	0	0	0	0	0	0	0	0	0	1
1146	NZ_CP033961.1	L482	p2_L382	145.7	0	0	1	0	0	1	0	0	0	0	0	0	0	0	0	0	0	0	0	0	2
1147	NZ_CP033962.1	L482	p3_L382	136.2	0	0	0	0	0	0	0	0	0	1	0	0	0	0	0	0	0	0	0	0	1
1148	NZ_CP033963.1	L482	p4_L382	102.9	0	0	0	0	0	0	0	0	0	0	0	0	0	0	0	0	0	0	0	0	0
1149	NZ_CP033964.1	L482	p5_L382	12	0	1	0	0	0	0	0	0	0	0	0	0	0	0	0	1	0	0	0	0	2
1150	NZ_CP033965.1	L482	p6_L382	5.6	0	0	1	0	0	0	0	0	0	0	0	0	0	0	0	0	0	0	0	0	1
1151	NZ_CM017266.1	F64	pRYC-OXA48	74.7	0	0	0	0	0	0	0	0	0	0	1	0	0	0	0	0	0	0	0	0	1
1152	NZ_CP040362.1	R50	pR50-74	74	0	0	0	0	0	0	0	0	0	0	0	0	0	0	0	0	0	0	0	0	0
1153	NZ_CP041645.1	NKU_Kleb8A7	pKleb8A7	114.4	0	1	1	1	0	0	0	0	0	0	0	0	0	0	0	0	0	0	0	0	3
1154	NZ_CP030066.1	IA565	pDA11912.1	165.7	0	0	1	1	0	0	0	0	0	0	0	0	0	0	0	0	0	0	0	0	2
1155	NZ_CP030067.1	IA565	pDA11912.2	97.9	0	0	1	0	0	0	0	0	0	1	0	0	0	0	0	0	0	0	0	1	3
1156	NZ_CP030068.1	IA565	pDA11912.3	60	0	0	0	0	0	0	0	0	0	0	0	1	0	0	0	0	0	0	0	0	1
1157	NZ_CP030069.1	IA565	pDA11912.4	42.1	0	0	2	0	0	0	0	0	0	0	0	0	0	0	0	0	0	0	0	0	2
1158	NZ_CP030071.1	DA12090	pDA12090.1	185.5	0	0	0	1	0	0	0	0	0	1	0	0	0	0	0	0	0	0	0	0	2
1159	NZ_CP041935.1	KP14003	unnamed1	287.8	0	0	1	0	0	0	0	0	0	0	0	0	0	0	1	0	0	0	0	0	2
1160	NZ_CP041936.1	KP14003	unnamed2	239.2	0	0	2	1	0	0	0	0	0	1	0	0	0	0	0	0	0	0	0	0	4
1161	NZ_CP041937.1	KP14003	unnamed3	70.2	0	0	0	0	0	0	0	0	0	0	0	0	0	0	0	0	0	0	0	0	0
1162	NZ_CP041938.1	KP14003	pNDM-KP14003	60.1	0	0	0	0	0	0	0	0	0	0	0	0	0	0	0	0	0	0	0	0	0
1163	NZ_CP041640.1	PIMB15ND2KP27	pKP27-MPH	222.3	0	0	1	2	0	1	0	0	0	0	0	0	0	0	0	0	0	0	0	0	4
1164	NZ_CP041641.1	PIMB15ND2KP27	pKP27-MCR1	144.1	0	1	1	0	0	0	0	0	0	0	0	0	0	0	0	0	0	0	0	0	2
1165	NZ_CP041642.1	PIMB15ND2KP27	pKP27-NDM4	121.9	0	1	0	0	0	0	0	0	0	1	0	1	0	0	0	0	0	0	0	1	4
1166	CP041648.1	NKU_KlebA1	pKlebA1	164.8	0	0	0	0	0	1	0	0	0	0	0	0	0	0	0	0	0	0	0	0	1
1167	NZ_CP041928.1	18-2374	pSECR18-2374A	202.6	0	0	0	0	0	0	0	0	0	0	0	0	0	0	0	0	0	0	0	0	0
1168	NZ_CP041929.1	18-2374	pSECR18-2374B	110.6	0	0	0	0	0	0	0	0	0	0	0	0	0	0	0	0	0	0	0	0	0
1169	NZ_CP041930.1	18-2374	pSECR18-2374C	86	0	0	0	0	0	0	0	0	0	0	0	0	0	0	0	0	0	0	0	0	0
1170	NZ_CP041931.1	18-2374	pSECR18-2374D	51.5	0	0	0	0	0	0	0	0	0	0	0	0	0	0	0	0	0	0	0	0	0
1171	NZ_CP020499.1	BWHC1	unnamed1	178.3	0	0	1	1	0	0	0	0	0	1	0	0	0	0	0	0	0	0	0	0	3
1172	NZ_CP020500.1	BWHC1	unnamed2	73.5	0	1	0	0	0	1	0	0	0	0	0	0	0	0	0	0	0	0	0	0	2
1173	CP029217.1	L201	p1-L201	289	0	0	0	0	0	0	1	0	0	0	0	0	0	0	0	0	0	0	0	0	1
1174	CP029218.2	L201	p3-L201	178	0	0	1	0	0	1	0	0	0	0	0	0	0	0	0	0	0	0	0	0	2
1175	CP029219.1	L201	pKPC-L201	128.7	0	0	0	0	0	0	0	0	0	1	1	0	0	0	0	0	0	0	0	0	2
1176	CM017776.1	HEE2017	pOXA48	59.9	0	0	0	0	0	0	0	0	0	0	1	0	0	0	0	0	0	0	0	0	1
1177	NZ_CP029227.1	L491	p2-L491	130.9	0	0	1	0	0	1	0	0	0	0	0	0	0	0	0	0	0	0	0	0	2
1178	NZ_CP029228.2	L491	p3-L491	177.6	0	0	1	0	0	1	0	0	0	0	0	0	0	0	0	0	0	0	0	0	2
1179	NZ_CP029229.1	L491	p4-L491	12	0	1	0	0	0	0	0	0	0	0	0	0	0	0	0	1	0	0	0	0	2
1180	NZ_CP029230.1	L491	pKPC-L491	249.5	0	0	0	0	0	0	0	0	0	1	0	0	0	0	0	0	0	0	0	0	1
1181	NZ_CP043048.1	KLP268	pKLP268-2	71.8	0	1	0	0	0	1	0	0	0	0	0	0	0	0	0	0	0	0	0	0	2
1182	NZ_CP043049.1	KLP268	pKLP268-3	212.4	0	0	1	1	0	0	0	0	0	1	0	0	0	0	0	0	0	0	0	0	3
1183	NZ_CP043050.1	KLP268	pKLP268-1	43.4	0	0	0	0	0	0	0	0	0	0	0	0	0	0	0	0	0	0	0	0	0
1184	CP041024.1	KP1692	pKP1692	202.5	0	0	0	1	0	1	0	0	0	0	0	0	0	0	1	0	0	0	0	0	3
1185	NZ_AP018557.1	TUM14373	pMTY14343_IncN	51.8	0	0	0	0	0	0	0	0	0	0	0	0	0	0	0	0	0	0	0	0	0
1186	NZ_CP043933.1	555	pSCKLB555-1	247.9	0	0	0	0	0	0	0	0	0	0	0	0	0	0	1	0	0	0	0	0	1
1187	NZ_CP043934.1	555	pSCKLB555-2	172.6	0	0	1	0	0	1	0	0	0	0	0	0	0	0	1	0	0	0	0	0	3
1188	NZ_CP043935.1	555	pSCKLB555-3	179.2	0	1	1	0	0	1	0	0	0	0	0	0	0	0	0	0	0	0	0	0	3
1189	NZ_CP043936.1	555	pSCKLB555-4	82.8	0	0	0	0	0	0	0	0	0	0	0	0	0	0	0	0	0	0	0	0	0
1190	NZ_CP044043.1	FDAARGOS_629	unnamed1	72.6	0	0	0	0	0	2	0	0	0	0	0	0	0	0	0	0	0	0	0	1	3
1191	NZ_CP044044.1	FDAARGOS_629	unnamed2	7.8	0	0	0	0	0	0	0	0	0	0	0	0	0	0	0	0	0	0	0	0	0
1192	NZ_CP044045.1	FDAARGOS_629	unnamed3	138.6	0	0	1	0	0	0	0	0	0	1	0	0	0	0	0	0	1	0	0	0	3
1193	NZ_CP044046.1	FDAARGOS_629	unnamed4	109.9	0	0	0	0	0	0	0	0	0	0	0	0	0	0	0	0	0	0	0	0	0
1194	NZ_CP044048.1	FDAARGOS_629	unnamed5	1.8	0	0	0	0	0	0	0	0	0	0	0	0	0	0	0	0	0	0	0	0	0
1195	NZ_CP044032.1	FDAARGOS_631	unnamed1	63.6	0	0	0	0	0	0	0	0	0	0	1	0	0	0	0	0	0	0	0	0	1
1196	NZ_CP044034.1	FDAARGOS_631	unnamed2	114.7	0	0	0	0	0	0	0	0	0	0	0	0	0	0	0	0	0	0	0	0	0
1197	NZ_CP044035.1	FDAARGOS_630	unnamed1	114.3	0	0	0	1	0	0	0	0	0	0	0	0	0	0	0	0	0	0	0	1	2
1198	NZ_CP044036.1	FDAARGOS_630	unnamed2	151	0	0	0	1	0	0	0	0	0	0	0	0	0	0	0	0	0	0	0	0	1
1199	NZ_CP044037.1	FDAARGOS_630	unnamed3	23.4	0	0	0	0	0	0	0	0	0	0	0	0	0	0	0	0	0	0	0	0	0
1200	NZ_CP044038.1	FDAARGOS_630	unnamed4	77.5	0	0	0	0	0	0	0	0	0	0	0	0	0	0	0	0	0	0	0	1	1
1201	NZ_CP044040.1	FDAARGOS_630	unnamed5	3.2	0	0	0	0	0	0	0	0	0	0	0	0	0	0	0	0	0	0	0	0	0
1202	NZ_CP044041.1	FDAARGOS_630	unnamed6	3.7	0	0	0	0	0	0	0	0	0	0	0	0	0	0	0	0	0	0	0	0	0
1203	NZ_CP044042.1	FDAARGOS_630	unnamed7	3.4	0	0	0	0	0	0	0	0	0	0	0	0	0	0	0	0	0	0	0	0	0
1204	NZ_CP041374.1	KP58	pKP58-1	197.4	0	0	1	0	0	2	0	0	0	0	0	0	0	0	1	0	0	0	0	0	4
1205	NZ_CP041375.1	KP58	pKP58-2	135	0	0	0	0	0	0	0	0	0	1	0	0	0	0	0	0	0	0	0	0	1
1206	NZ_CP041376.1	KP58	pKP58-3	87.1	0	0	1	0	0	0	0	0	0	0	0	0	0	0	0	0	0	0	0	0	1
1207	NZ_CP041377.1	KP58	pKP58-4	12	0	0	0	0	0	0	0	0	0	0	0	0	0	0	0	1	0	0	0	0	1
1208	NZ_CP041378.1	KP58	pKP58-5	5.6	0	0	1	0	0	0	0	0	0	0	0	0	0	0	0	0	0	0	0	0	1
1209	NZ_CP044259.1	KP65	pKPC-2-KP65	144.4	0	0	0	0	0	1	0	0	0	1	0	0	0	0	0	0	0	0	0	0	2
1210	NZ_CP044260.1	KP65	p3	10.1	0	1	0	0	0	0	0	0	0	0	0	0	0	0	0	1	0	0	0	0	2
1211	NZ_CP044029.1	RJY9645	pY9645-166	166.3	0	0	2	1	0	1	0	0	0	0	0	0	0	0	0	0	0	0	0	0	4
1212	NZ_CP044030.1	RJY9645	pY9645-105	105.7	0	0	0	0	0	0	0	0	0	0	0	0	0	0	0	0	0	0	0	0	0
1213	NZ_CP042521.1	C2	pC2_001	169.2	0	0	1	0	0	1	0	0	0	1	0	0	0	0	0	0	0	0	0	0	3
1214	NZ_CP042522.1	C2	pC2_002	87.7	0	0	0	0	0	0	0	0	0	0	0	0	0	0	0	0	0	0	0	0	0
1215	NZ_CP042523.1	C2	pC2_003	3.5	0	0	0	0	0	0	0	0	0	0	0	0	0	0	0	0	0	0	0	0	0
1216	NZ_CP042482.1	C51	pC51_001	216.9	0	0	2	0	0	0	0	0	0	0	0	0	0	0	2	0	0	0	0	0	4
1217	NZ_CP042483.1	C51	pC51_002	209	0	0	2	1	0	2	0	0	0	0	0	0	0	0	0	0	0	0	0	0	5
1218	NZ_CP042484.1	C51	pC51_003	15	0	0	0	0	0	0	0	0	0	0	0	0	0	0	0	0	0	0	0	0	0
1219	NZ_CP042485.1	C51	pC51_004	11	0	0	0	0	0	0	0	0	0	0	0	0	0	0	0	0	0	0	0	0	0
1220	NZ_CP042486.1	C51	pC51_005	7	0	0	0	0	0	0	0	0	0	0	0	0	0	0	0	0	0	0	0	0	0
1221	NZ_CP042487.1	C51	pC51_006	5.2	0	0	0	0	0	0	0	0	0	0	0	0	0	0	0	0	0	0	0	0	0
1222	NZ_CP035211.1	TH164	pTH164-2	132.2	0	0	0	0	0	0	0	0	0	0	0	0	0	0	0	0	0	0	0	0	0
1223	NZ_CP035212.1	TH164	pTH164-1	69.6	0	1	0	0	0	1	0	0	0	0	0	0	0	0	0	0	0	0	0	0	2
1224	NZ_CP035213.1	TH164	pTH164-3	73.7	0	0	1	0	0	0	0	0	0	0	0	0	0	0	0	0	0	0	0	0	1
1225	NZ_CP035203.1	LH94	pLH94-1	202.8	0	1	1	0	0	1	0	0	0	0	0	0	0	0	1	0	0	0	0	0	4
1226	NZ_CP035204.1	LH94	pLH94-8	141.7	0	1	0	0	0	0	0	0	0	2	0	0	0	0	0	0	0	0	0	1	4
1227	NZ_CP035205.1	LH94	pLH94-3	58.5	0	0	1	0	0	0	0	0	0	0	0	0	0	0	0	0	0	0	0	0	1
1228	NZ_CP035206.1	LH94	pLH94-2	6.4	0	0	0	0	0	0	0	0	0	0	0	0	0	0	0	0	0	0	0	0	0
1229	NZ_CP035197.1	LH375	pLH375_1	52.3	0	0	1	0	0	1	0	0	0	0	0	0	0	0	0	0	0	0	0	1	3
1230	NZ_CP035198.1	LH375	pLH375-2_incR	46.9	0	0	0	0	0	0	0	0	0	0	0	0	0	0	0	0	0	0	0	0	0
1231	NZ_CP035199.1	LH375	pLH375-4	43.4	0	0	0	0	0	0	0	0	0	2	0	0	0	0	0	0	0	0	0	0	2
1232	NZ_CP035200.1	LH375	pLH375-3	40.3	0	0	1	0	0	0	0	0	0	0	0	0	0	0	0	0	0	0	0	0	1
1233	NZ_CP035201.1	LH375	pLH375-5	14.1	0	0	0	0	0	0	0	0	0	0	0	0	0	0	0	0	0	0	0	0	0
1234	NZ_CP035195.1	LH102-A	pLH102-A	60.1	0	0	1	0	0	0	0	0	0	0	0	0	0	0	0	0	0	0	0	0	1
1235	NZ_CP026024.1	11420	p11420-HVKP	229.8	0	0	1	0	0	1	0	0	0	0	0	0	0	0	1	0	0	0	0	0	3
1236	NZ_CP026025.1	11420	p11420-KPC	81.2	0	0	0	0	0	0	0	0	0	0	0	0	0	0	0	0	0	0	0	0	0
1237	NZ_CP026018.1	13190	p13190-2	76.3	0	1	0	0	0	0	0	0	0	0	0	0	0	0	0	0	0	0	0	0	1
1238	NZ_CP026019.1	13190	p13190-1	305.4	0	0	0	0	0	1	0	0	0	0	0	0	0	0	0	0	0	0	0	0	1
1239	NZ_CP026020.1	13190	p13190-3	41.9	0	0	0	0	0	0	0	0	0	0	0	0	0	0	0	0	0	0	0	0	0
1240	NZ_CP026012.1	K2044	pK2044	224.2	0	0	1	0	0	1	0	0	0	0	0	0	0	0	1	0	0	0	0	0	3
1241	NZ_CP045662.1	SMU18037509	unnamed1	143.3	0	0	1	0	0	0	0	0	0	0	0	0	0	0	0	0	0	0	0	0	1
1242	NZ_CP045663.1	SMU18037509	unnamed2	5.7	0	0	0	0	0	0	0	0	0	0	0	0	0	0	0	0	0	0	0	0	0
1243	NZ_CP045691.1	TK421	pTK421_1	130.3	0	0	0	0	0	2	0	0	0	0	0	0	0	0	0	0	0	0	0	1	3
1244	NZ_CP045692.1	TK421	pTK421_2	127.4	0	0	0	0	0	0	0	0	0	0	0	0	0	0	1	0	0	0	0	0	1
1245	NZ_CP045693.1	TK421	pTK421_3	30.1	0	0	1	0	0	0	0	0	0	0	0	0	0	0	0	0	0	0	0	0	1
1246	NZ_CP034416.1	C789	pVir-CR-hvKP-C789	216	0	0	1	0	0	1	0	0	0	0	0	0	0	0	1	0	0	0	0	0	3
1247	NZ_CP034417.1	C789	pKPC-CR-hvKP-C789	128.3	0	0	0	0	0	1	0	0	0	1	0	0	0	0	0	0	0	0	0	0	2
1248	NZ_CP034418.1	C789	unnamed1	10.1	0	1	0	0	0	0	0	0	0	0	0	0	0	0	0	1	0	0	0	0	2
1249	NZ_CP034419.1	C789	unnamed2	5.6	0	0	1	0	0	0	0	0	0	0	0	0	0	0	0	0	0	0	0	0	1
1250	NZ_CP034421.1	C1398	pVir-CR-hvKP-C1398	274.5	0	0	1	0	0	1	0	0	0	0	0	0	0	0	1	0	0	0	0	1	4
1251	NZ_CP034422.1	C1398	unnamed1	21.7	0	0	0	0	0	0	0	0	0	0	0	0	0	0	0	0	0	0	0	0	0
1252	NZ_CP034423.1	C1398	unnamed2	11.2	0	0	0	0	0	0	0	0	0	0	0	0	0	0	0	0	0	0	0	0	0
1253	NZ_CP034424.1	C1398	pKPC-CR-hvKP-C1398	57.9	0	0	0	0	0	0	0	0	0	1	0	0	0	0	0	0	0	0	0	0	1
1254	NZ_CP041947.1	KP2	pKP2_1	48	0	0	0	0	0	0	0	0	0	0	0	0	0	0	0	0	0	0	0	0	0
1255	NZ_CP041948.1	KP2	pKP2_2	75.3	0	0	0	0	0	0	0	0	0	0	0	0	0	0	0	0	0	0	0	0	0
1256	NZ_CP041949.1	KP2	pKP2_3	174.7	0	0	1	1	0	1	0	0	0	1	0	0	0	0	0	0	0	0	0	0	4
1257	NZ_CP041950.1	KP2	pKP2_4	5.4	0	0	0	0	0	0	0	0	0	0	0	0	0	0	0	0	0	0	0	0	0
1258	NZ_CP041951.1	KP2	pKP2_5	3.7	0	0	2	0	0	0	0	0	0	0	0	0	0	0	0	0	0	0	0	0	2
1259	NZ_CP041952.1	KP2	pKP2_6	4.5	0	0	0	0	0	0	0	0	0	0	0	0	0	0	0	0	0	0	0	0	0
1260	NZ_CP041953.1	KP2	pKP2_7	55.1	0	0	1	0	0	0	0	0	0	0	0	0	0	0	0	0	0	0	0	0	1
1261	NZ_CP041954.1	KP2	pKP2_8	22.4	0	0	0	0	0	0	0	0	0	1	0	0	0	0	0	0	0	0	0	0	1
1262	NZ_CP046382.1	BD_DM_782	punnamed1	204.1	0	0	0	0	0	0	0	0	0	1	0	0	0	0	0	0	0	0	0	0	1
1263	NZ_CP046383.1	BD_DM_782	punnamed2	150.2	0	0	0	0	0	0	0	0	0	0	0	0	0	0	0	0	0	0	0	0	0
1264	NZ_CP046384.1	BD_DM_782	pKP782	113.1	0	0	0	0	0	0	0	0	0	0	0	0	0	0	0	0	0	0	0	0	0
1265	NZ_CP046385.1	BD_DM_782	punnamed4	2.8	0	0	0	0	0	0	0	0	0	0	0	0	0	0	0	0	0	0	0	0	0
1266	CP044377.1	2018S06-082	p2018S06-082-1_MCR1	310.1	0	0	2	0	0	0	0	0	0	0	0	0	0	0	0	0	0	0	0	0	2
1267	CP044378.1	2018S06-082	p2018S06-082-2	150	0	0	0	0	0	1	0	0	0	1	0	0	0	0	0	0	0	0	0	0	2
1268	CP044379.1	2018S06-082	p2018S06-082-3	4.7	0	0	0	0	0	0	0	0	0	0	0	0	0	0	0	0	0	0	0	0	0
1269	CP044390.1	2018N17-066	p2018N17-066-1	148.7	0	2	0	1	0	1	0	0	0	1	0	0	0	0	0	0	0	0	0	0	5
1270	CP044391.1	2018N17-066	p2018N17-066-2_MCR8	109.8	0	0	0	0	0	0	0	0	0	1	0	0	0	0	0	0	0	0	0	1	2
1271	CP044392.1	2018N17-066	p2018N17-066-3	3.9	0	0	0	0	0	0	0	0	0	0	0	0	0	0	0	0	0	0	0	0	0
1272	CP044369.1	2018C01-046	p2018C01-046-1_MCR8	151.9	0	0	0	1	0	0	0	0	0	0	0	0	0	0	0	0	0	0	0	0	1
1273	CP044370.1	2018C01-046	p2018C01-046-2	111.2	0	0	0	0	0	0	0	0	0	0	0	0	0	0	0	0	0	0	0	0	0
1274	CP044371.1	2018C01-046	p2018C01-046-3	44.1	0	0	1	0	0	0	0	0	0	0	0	0	0	0	0	0	0	0	0	0	1
1275	CP044372.1	2018C01-046	p2018C01-046-4	5.7	0	0	0	0	0	0	0	0	0	0	0	0	0	0	0	0	0	0	0	0	0
1276	CP044373.1	2018C01-046	p2018C01-046-5	5.4	0	0	0	0	0	0	0	0	0	0	0	0	0	0	0	0	0	0	0	0	0
1277	CP044374.1	2018C01-046	p2018C01-046-6	4.2	0	0	0	0	0	0	0	0	0	0	0	0	0	0	0	0	0	0	0	0	0
1278	CP044375.1	2018C01-046	p2018C01-046-7	2.9	0	0	0	0	0	0	0	0	0	0	0	0	0	0	0	0	0	0	0	0	0
1279	CP044386.1	2018C01-239	p2018C01-239-1_MCR1	317.8	0	0	1	0	0	0	0	0	0	0	0	0	0	0	0	0	0	0	0	0	1
1280	CP044387.1	2018C01-239	p2018C01-239-2	144.4	0	0	0	0	0	0	0	0	0	1	0	0	0	0	0	0	0	0	0	0	1
1281	CP044388.1	2018C01-239	p2018C01-239-3	3.4	0	0	0	0	0	0	0	0	0	0	0	0	0	0	0	0	0	0	0	0	0
1282	CP044394.1	2018N16-148	p2018N16-148-1	147.7	0	1	0	1	0	0	0	0	0	1	0	0	0	0	0	0	0	0	0	0	3
1283	CP044395.1	2018N16-148	p2018N16-148-2_MCR8	92.5	0	0	0	0	0	0	0	0	0	1	0	0	0	0	0	0	0	0	0	1	2
1284	CP044396.1	2018N16-148	p2018N16-148-3	4.8	0	0	0	0	0	0	0	0	0	0	0	0	0	0	0	0	0	0	0	0	0
1285	CP044397.1	2018N16-148	p2018N16-148-4	4.8	0	0	0	0	0	0	0	0	0	0	0	0	0	0	0	0	0	0	0	0	0
1286	CP044381.1	2018S07-013	p2018S07-013-1	312.6	0	1	2	0	0	0	0	0	0	0	0	0	0	0	1	0	0	0	0	0	4
1287	CP044382.1	2018S07-013	p2018S07-013-2	123.2	0	0	0	1	0	0	0	0	0	1	0	0	0	0	0	0	0	0	0	0	2
1288	CP044383.1	2018S07-013	p2018S07-013-3_MCR3	50.6	0	0	1	0	0	0	0	0	0	0	0	0	0	0	0	0	0	0	0	0	1
1289	CP044384.1	2018S07-013	p2018S07-013-4	4.2	0	0	0	0	0	0	0	0	0	0	0	0	0	0	0	0	0	0	0	0	0
1290	NZ_CP046613.1	WCGKP294	pWCGKP294-1	237.1	0	0	1	0	0	1	0	0	0	0	0	0	0	0	1	0	0	0	0	0	3
1291	NZ_CP046614.1	WCGKP294	pWCGKP294-2	230.9	0	0	0	0	0	1	0	0	0	0	0	0	0	0	0	0	0	0	0	0	1
1292	NZ_WMHT01000002.1	CPKp1825	unnamed1	198.5	0	1	0	1	0	0	0	0	0	0	0	0	0	0	0	0	0	0	0	0	2
1293	NZ_WMHR01000003.1	CPKp171210	unnamed1	100.4	0	0	0	0	0	0	0	0	0	0	0	0	0	0	0	0	0	0	0	0	0
1294	NZ_CP046950.1	BD_DM_914	punnamed1	204	0	0	0	0	0	0	0	0	0	1	0	0	0	0	0	0	0	0	0	0	1
1295	NZ_CP046951.1	BD_DM_914	punnamed2	150.3	0	0	0	0	0	0	0	0	0	0	0	0	0	0	0	0	0	0	0	0	0
1296	NZ_CP046952.1	BD_DM_914	pKP914	113.1	0	0	0	0	0	0	0	0	0	0	0	0	0	0	0	0	0	0	0	0	0
1297	NZ_CP046953.1	BD_DM_914	punnamed4	2.8	0	0	0	0	0	0	0	0	0	0	0	0	0	0	0	0	0	0	0	0	0
1298	NZ_CP046940.1	BD_DM_697	punnamed1	153.7	0	0	0	0	0	0	0	0	0	0	0	0	0	0	0	0	0	0	0	0	0
1299	NZ_CP046941.1	BD_DM_697	punnamed2	150.2	0	0	0	0	0	0	0	0	0	0	0	0	0	0	0	0	0	0	0	0	0
1300	NZ_CP046942.1	BD_DM_697	pKP697	102.8	0	0	0	0	0	0	0	0	0	0	0	0	0	0	0	0	0	0	0	0	0
1301	NZ_CP046943.1	BD_DM_697	punnamed4	39.4	0	0	0	0	0	0	0	0	0	0	0	0	0	0	0	0	0	0	0	0	0
1302	NZ_CP046944.1	BD_DM_697	punnamed5	18.7	0	0	0	0	0	0	0	0	0	0	0	0	0	0	0	0	0	0	0	0	0
1303	NZ_CP046945.1	BD_DM_697	punnamed6	7.1	0	0	0	0	0	0	0	0	0	0	0	0	0	0	0	0	0	0	0	0	0
1304	NZ_CP046946.1	BD_DM_697	punnamed7	2.8	0	0	0	0	0	0	0	0	0	0	0	0	0	0	0	0	0	0	0	0	0
1305	NZ_CP046947.1	BD_DM_697	punnamed8	1	0	0	0	0	0	0	0	0	0	0	0	0	0	0	0	0	0	0	0	0	0
1306	NZ_CP047161.1	KP19-2029	pKP19-2029-KPC2	127.2	0	0	0	0	0	1	0	0	0	1	0	0	0	0	0	0	0	0	0	0	2
1307	NZ_CP047162.1	KP19-2029	pKP19-2029-Col	10.1	0	1	0	0	0	0	0	0	0	0	0	0	0	0	0	1	0	0	0	0	2
1308	NZ_CP032241.1	XJ-K2	unnamed1	219.8	0	0	1	0	0	1	0	0	0	0	0	0	0	0	1	0	0	0	0	0	3
1309	NZ_CP032242.1	XJ-K2	unnamed2	96	0	0	0	0	0	1	0	0	0	1	0	0	0	0	0	0	0	0	0	0	2
1310	NZ_CP032243.1	XJ-K2	unnamed3	84.9	0	0	1	0	0	0	0	0	0	0	0	0	0	0	0	0	0	0	0	0	1
1311	NZ_CP047193.1	Kp36	unnamed1	219.8	0	0	1	0	0	1	0	0	0	0	0	0	0	0	1	0	0	0	0	0	3
1312	NZ_CP047194.1	Kp36	unnamed2	142.2	0	0	0	0	0	1	0	0	0	1	0	0	0	0	0	0	0	0	0	0	2
1313	NZ_CP047195.1	Kp36	unnamed3	87.1	0	0	1	0	0	0	0	0	0	0	0	0	0	0	0	0	0	0	0	0	1
1314	NZ_CP047196.1	Kp36	unnamed4	12	0	1	0	0	0	0	0	0	0	0	0	0	0	0	0	1	0	0	0	0	2
1315	NZ_CP045194.1	YML0508	pYML0508_1	232.1	0	0	1	0	0	0	0	0	0	0	0	0	0	0	1	0	0	0	0	0	2
1316	NZ_CP045195.1	YML0508	pOXA181_YML0508	50.5	0	0	0	0	0	0	0	0	0	0	0	0	0	0	0	0	0	0	0	0	0
1317	NZ_CP045675.1	WSD411	pWSD411_2	177.8	0	0	0	1	0	1	0	0	0	0	0	0	0	0	0	0	0	0	0	0	2
1318	NZ_CP045676.1	WSD411	pWSD411_3	146.9	0	0	0	0	0	1	0	0	0	2	0	0	0	0	0	0	0	0	0	0	3
1319	NZ_CP045677.1	WSD411	pWSD411_4	128.5	0	0	1	0	0	0	0	0	0	0	0	0	0	0	0	0	1	0	0	0	2
1320	NZ_CP045678.1	WSD411	pWSD411_5	94.9	0	0	0	0	0	0	0	0	0	1	0	1	0	0	0	0	0	0	0	1	3
1321	NZ_CP045679.1	WSD411	pWSD411_6	9.7	0	0	1	0	0	0	0	0	0	0	0	0	0	0	0	0	0	0	0	0	1
1322	NZ_CP045680.1	WSD411	pWSD411_7	6.1	0	0	0	0	0	0	0	0	0	0	0	0	0	0	0	0	0	0	0	0	0
1323	NZ_CP045681.1	WSD411	pWSD411_9	5.6	0	0	1	0	0	0	0	0	0	0	0	0	0	0	0	0	0	0	0	0	1
1324	NZ_CP045682.1	WSD411	pWSD411_10	4.5	0	0	1	0	0	0	0	0	0	0	0	0	0	0	0	0	0	0	0	0	1
1325	NZ_CP045683.1	WSD411	pWSD411_11	3.8	0	0	0	0	0	0	0	0	0	0	0	0	0	0	0	0	0	0	0	0	0
1326	NZ_CP045684.1	WSD411	pWSD411_14	3.4	0	0	0	0	0	0	0	0	0	0	0	0	0	0	0	0	0	0	0	0	0
1327	NZ_CP045685.1	WSD411	pWSD411_15	2.3	0	0	0	0	0	0	0	0	0	0	0	0	0	0	0	0	0	0	0	0	0
1328	NZ_CP045686.1	WSD411	pWSD411_16	1.6	0	0	0	0	0	0	0	0	0	0	0	0	0	0	0	0	0	0	0	0	0
1329	NZ_CP040123.1	LSH-KPN148	pLSH-KPN148-1	227.4	0	0	0	1	0	1	0	0	0	1	0	0	0	0	0	0	0	0	0	0	3
1330	NZ_CP040124.1	LSH-KPN148	pLSH-KPN148-2	72.1	0	0	0	0	0	0	0	0	0	0	0	0	0	0	0	0	0	0	0	0	0
1331	NZ_CP040125.1	LSH-KPN148	pLSH-KPN148-3	10.1	0	1	0	0	0	0	0	0	0	0	0	0	0	0	0	1	0	0	0	0	2
1332	AP018581.2	MH15-191M	pMH15-191M_1	75.6	0	0	0	0	0	0	0	0	0	0	0	0	0	0	0	0	0	0	0	0	0
1333	NZ_AP018582.1	MH13-055M	pMH13-055M_1	75.3	0	0	0	0	0	0	0	0	0	0	0	0	0	0	0	0	0	0	0	0	0
1334	NZ_CP043860.1	MRK9	unnamed1	213.2	0	0	1	1	0	0	0	0	0	1	0	0	0	0	0	0	0	0	0	0	3
1335	NZ_CP043861.1	MRK9	unnamed2	111.8	0	0	0	0	0	0	0	0	0	0	0	0	0	0	0	0	0	0	0	0	0
1336	NZ_CP043862.1	MRK9	unnamed3	67.7	0	0	0	0	0	1	0	0	0	0	0	0	0	0	0	0	0	0	0	0	1
1337	NZ_CP043863.1	MRK9	unnamed4	84.6	0	0	0	0	0	0	0	0	0	0	0	0	0	0	0	0	0	0	0	0	0
1338	NZ_CP043864.1	MRK9	unnamed5	6.1	0	0	1	0	0	0	0	0	0	0	0	0	0	0	0	0	0	0	0	0	1
1339	NZ_CP039820.1	C2414	pC2414-2-KPC	172	0	0	0	0	0	1	0	0	0	1	0	0	0	0	0	0	0	0	0	0	2
1340	NZ_CP039821.1	C2414	pC2414-3-NDM	63	0	0	0	0	0	0	0	0	0	0	0	0	0	0	0	0	0	0	0	0	0
1341	NZ_CP039822.1	C2414	pC2414-4	12	0	1	0	0	0	0	0	0	0	0	0	0	0	0	0	1	0	0	0	0	2
1342	NZ_CP039809.1	C2660	pC2660-2	205.7	0	1	1	2	0	1	0	0	0	1	0	0	0	0	0	0	0	0	0	0	6
1343	NZ_CP039810.1	C2660	pC2660-3-KPC	153.6	0	0	0	0	0	1	0	0	0	1	0	0	0	0	0	0	0	0	0	0	2
1344	NZ_CP039811.1	C2660	pC2660-4-NDM	53.1	0	0	0	0	0	0	0	0	0	0	0	0	0	0	0	0	0	0	0	0	0
1345	NZ_CP039812.1	C2660	pC2660-5	12	0	1	0	0	0	0	0	0	0	0	0	0	0	0	0	1	0	0	0	0	2
1346	NZ_LR745046.1	Kpn2166	pVIR_Kpn2166	226.7	0	0	0	1	0	1	0	0	0	0	0	0	0	0	0	0	0	0	0	0	2
1347	NZ_LR745047.1	Kpn2166	pCTX-M15_Kpn2166	100.4	0	0	1	0	0	0	0	0	0	0	0	1	0	0	0	0	0	0	0	0	2
1348	NZ_LR745043.1	Klebsiella pneumoniae kpn154	pVIR_Kpn154	215.3	0	0	0	1	0	1	0	0	0	0	0	0	0	0	1	0	0	0	0	0	3
1349	NZ_LR745044.1	Klebsiella pneumoniae kpn154	pOXA48_Kpn154	61.8	0	0	0	0	0	0	0	0	0	0	1	0	0	0	0	0	0	0	0	0	1
1350	NZ_CP039803.1	C2972	pC2972-2	214.3	0	0	1	1	0	0	0	0	0	1	0	0	0	0	0	0	0	0	0	1	4
1351	NZ_CP039804.1	C2972	pC2972-3	115.9	0	0	0	0	0	0	0	0	0	0	0	0	0	0	0	0	0	0	0	0	0
1352	NZ_CP039805.1	C2972	pC2972-4-KPC	97.4	0	0	0	0	0	0	0	0	0	0	0	0	0	1	0	0	0	0	0	0	1
1353	NZ_CP039806.1	C2972	pC2972-5-NDM	52	0	0	0	0	0	0	0	0	0	0	0	0	0	0	0	0	0	0	0	0	0
1354	NZ_CP039807.1	C2972	pC2972-6	35.5	0	0	1	0	0	0	0	0	0	1	0	0	0	0	0	0	0	0	0	0	2
1355	NZ_CP039814.1	C2601	pC2601-2	148.7	0	1	0	1	0	0	0	0	0	1	0	0	0	0	0	0	0	0	0	0	3
1356	NZ_CP039815.1	C2601	pC2601-3-KPC	97.4	0	0	0	0	0	0	0	0	0	0	0	0	0	1	0	0	0	0	0	0	1
1357	NZ_CP039816.1	C2601	pC2601-4	60.4	0	0	1	0	0	0	0	0	0	1	0	0	0	0	0	0	0	0	0	1	3
1358	NZ_CP039817.1	C2601	pC2601-5-NDM	52	0	0	0	0	0	0	0	0	0	0	0	0	0	0	0	0	0	0	0	0	0
1359	NZ_CP039818.1	C2601	pC2601-6	35.5	0	0	1	0	0	0	0	0	0	1	0	0	0	0	0	0	0	0	0	0	2
1360	NZ_CP039796.1	C2974	pC2974-2	169.1	0	1	0	1	0	0	0	0	0	1	0	0	0	0	0	0	0	0	0	0	3
1361	NZ_CP039797.1	C2974	pC2974-3	114.7	0	0	0	0	0	0	0	0	0	0	0	0	0	0	0	0	0	0	0	0	0
1362	NZ_CP039798.1	C2974	pC2974-4-KPC	97.5	0	0	0	0	0	0	0	0	0	0	0	0	0	1	0	0	0	0	0	0	1
1363	NZ_CP039799.1	C2974	pC2974-5	60.4	0	0	1	0	0	0	0	0	0	1	0	0	0	0	0	0	0	0	0	1	3
1364	NZ_CP039800.1	C2974	pC2974-6-NDM	52	0	0	0	0	0	0	0	0	0	0	0	0	0	0	0	0	0	0	0	0	0
1365	NZ_CP039801.1	C2974	pC2974-7	35.5	0	0	1	0	0	0	0	0	0	1	0	0	0	0	0	0	0	0	0	0	2
1366	NZ_CP039824.1	C2343	pC2343-2-NDM	318.8	0	0	1	0	0	1	0	0	0	0	0	0	0	0	0	0	0	0	0	0	2
1367	NZ_CP039825.1	C2343	pC2343-3	216.6	0	0	1	1	0	0	0	0	0	0	0	0	0	0	1	0	0	0	0	0	3
1368	NZ_CP039826.1	C2343	pC2343-4-KPC	175.5	0	0	1	0	0	0	0	0	0	0	0	1	0	0	0	0	0	0	0	0	2
1369	NZ_CP039827.1	C2343	pC2343-5	70.2	0	0	0	0	0	0	0	0	0	0	0	0	0	0	0	0	0	0	0	0	0
1370	NZ_CP039829.1	C2315	pC2315-2-NDM	317.2	0	0	1	0	0	1	0	0	0	0	0	0	0	0	0	0	0	0	0	0	2
1371	NZ_CP039830.1	C2315	pC2315-3	207.5	0	0	1	1	0	1	0	0	0	0	0	0	0	0	1	0	0	0	0	0	4
1372	NZ_CP039831.1	C2315	pC2315-4-KPC	175.5	0	0	1	0	0	0	0	0	0	0	0	1	0	0	0	0	0	0	0	0	2
1373	NZ_AP019666.1	TA6363	pTMTA63631	166.7	0	0	0	1	0	0	0	0	0	0	0	0	0	0	1	0	0	0	0	0	2
1374	NZ_AP019667.1	TA6363	pTMTA63632	89	0	0	0	0	0	0	0	0	0	0	1	1	0	0	0	0	0	0	0	0	2
1375	NZ_AP019668.1	TA6363	pTMTA63633	81.2	0	0	0	0	0	0	0	0	0	0	0	0	0	0	0	0	0	0	0	0	0
1376	NZ_CP040859.1	Xen39	unnamed1	60.8	0	0	0	0	0	0	0	0	0	0	0	0	0	0	0	0	0	0	0	0	0
1377	NZ_CP040860.1	Xen39	unnamed2	5.8	0	0	0	0	0	0	0	0	0	0	0	0	0	0	0	0	0	0	0	0	0
1378	NZ_CP040862.1	Xen39	unnamed3	264	0	0	2	1	0	1	0	0	0	1	0	0	0	0	0	0	0	0	0	1	6
1379	NZ_CP047634.1	K2606	unnamed1	174.6	0	1	2	1	0	1	0	0	0	1	0	0	0	0	0	0	0	0	0	1	7	re-confirmed by downloawding single seperated file for analysis
1380	NZ_CP047635.1	K2606	unnamed2	138.3	0	0	1	0	0	0	0	0	0	1	0	0	0	0	0	0	0	0	0	0	2
1381	NZ_CP047636.1	K2606	unnamed3	109	0	0	0	0	0	0	0	0	0	0	0	0	0	0	0	0	0	0	0	0	0
1382	NZ_CP047637.1	K2606	unnamed4	70.7	0	0	1	0	0	0	0	0	0	0	0	0	0	0	0	0	0	0	0	0	1
1383	NZ_CP047638.1	K2606	unnamed5	10.1	0	1	0	0	0	0	0	0	0	0	0	0	0	0	0	0	0	0	0	0	1
1384	NZ_CP047337.1	2019036D	p2019036D-mcr8-345kb	345.7	0	0	1	1	0	0	0	0	0	2	0	0	0	0	0	0	0	0	0	1	5
1385	NZ_CP047338.1	2019036D	p2019036D-50kb	50.8	0	0	0	0	0	1	0	0	0	0	0	0	0	0	0	0	0	0	0	0	1
1386	NZ_CP047339.1	2019036D	p2019036D-35kb	36	0	0	1	0	0	0	0	0	0	0	0	0	0	0	0	0	0	0	0	0	1
1387	NZ_CP048938.1	20467	p1	127.8	0	0	0	1	0	0	0	0	0	0	0	0	0	0	0	0	0	0	0	0	1
1388	NZ_CP048940.1	20467	p2	63.6	0	0	0	0	0	0	0	0	0	0	1	0	0	0	0	0	0	0	0	0	1
1389	NZ_CP048948.1	20467	p3	8.4	0	0	0	0	0	0	0	0	0	0	0	0	0	0	0	0	0	0	0	0	0
1390	NZ_CP048952.1	20467	p4	4.9	0	0	0	0	0	0	0	0	0	0	0	0	0	0	0	0	0	0	0	1	1
1391	NZ_CP034322.1	33	pK033_1	150.1	0	0	0	0	0	1	0	0	0	1	0	0	0	0	0	0	0	0	0	0	2
1392	NZ_CP034360.1	39	pK039_1	157.8	0	0	0	0	0	0	0	0	0	0	0	0	0	0	0	0	0	0	0	0	0
1393	NZ_CP034361.1	39	pK039_2	142	0	0	0	0	0	1	0	0	0	1	0	0	0	0	0	0	0	0	0	0	2
1394	NZ_CP034362.1	39	pK039_3	120	0	0	1	1	0	0	0	0	0	0	0	0	0	0	0	0	0	0	0	0	2
1395	NZ_CP034317.1	6	pK006_1	265.1	0	1	0	0	0	0	0	0	0	0	0	0	0	0	0	0	0	0	0	0	1
1396	NZ_CP034318.1	6	pK006_2	208.7	0	0	0	0	0	0	0	0	0	0	0	0	0	0	0	0	0	0	0	0	0
1397	NZ_CP034319.1	6	pK006_3	143.6	0	0	0	0	0	1	0	0	0	1	0	0	0	0	0	0	0	0	0	0	2
1398	NZ_CP034320.1	6	pK006_4	8.7	0	0	0	0	0	0	0	0	0	0	0	0	0	0	0	0	0	0	0	0	0
1399	NZ_SBIL01000004.1	20	pK020_2	135.6	0	0	0	0	0	1	0	0	0	0	0	0	0	0	0	0	0	0	0	0	1
1400	NZ_SBIL01000005.1	20	pK020_3	4.2	0	0	0	0	0	0	0	0	0	0	0	0	0	0	0	0	0	0	0	0	0
1401	NZ_SBIL01000007.1	20	pK020_4	2	0	0	0	0	0	0	0	0	0	0	0	0	0	0	0	0	0	0	0	0	0
1402	NZ_RSEZ01000005.1	12	pK012_2	146.3	0	0	0	0	0	1	0	0	0	1	0	0	0	0	0	0	0	0	0	0	2
1403	NZ_CP045264.1	16HN-263	p16HN-263_KPC	129.3	0	0	0	0	0	1	0	0	0	1	0	0	0	0	0	0	0	0	0	0	2
1404	NZ_CP045265.1	16HN-263	p16HN-263_2	10.1	0	1	0	0	0	0	0	0	0	0	0	0	0	0	0	1	0	0	0	0	2
1405	NZ_CP045266.1	16HN-263	p16HN-263_3	5.6	0	0	1	0	0	0	0	0	0	0	0	0	0	0	0	0	0	0	0	0	1
1406	NZ_CP049605.1	Kp8701	unnamed	224.4	0	0	0	1	0	1	0	0	0	1	0	0	0	0	0	0	0	0	0	0	3
1407	NZ_CP040039.1	KPC160125	pIncC-L125	151.2	0	0	1	0	0	0	0	0	0	0	0	0	0	0	0	0	0	0	0	0	1
1408	NZ_CP040024.1	KPC160132	pIncC-L132	155.9	0	0	1	0	0	0	0	0	0	0	0	0	0	0	0	0	0	0	0	0	1
1409	NZ_CP040025.1	KPC160132	pKpn3-L132	150.3	0	0	1	1	0	0	0	0	0	1	0	0	0	0	0	0	0	0	0	0	3
1410	NZ_CP040026.1	KPC160132	pIncFI-L132	109.9	0	0	0	0	0	0	0	0	0	0	0	0	0	0	0	0	0	0	0	0	0
1411	NZ_CP040027.1	KPC160132	pCol4401-L132	4.9	0	0	0	0	0	0	0	0	0	0	0	0	0	0	0	0	0	0	0	0	0
1412	NZ_CP040029.1	KPC160121	pIncC-L121	176.3	0	0	1	0	0	0	0	0	0	0	0	0	0	0	0	0	0	0	0	0	1
1413	NZ_CP040030.1	KPC160121	pQnr-L121	148.6	0	0	1	1	0	0	0	0	0	1	0	0	0	0	0	0	0	0	0	0	3
1414	NZ_CP040031.1	KPC160121	pOXA48-L121	65.5	0	0	0	0	0	0	0	0	0	0	1	0	0	0	0	0	0	0	0	0	1
1415	NZ_CP040032.1	KPC160121	pCol4401-L121	4.9	0	0	0	0	0	0	0	0	0	0	0	0	0	0	0	0	0	0	0	0	0
1416	NZ_CP040034.1	KPC160117	pIncC-L117	176.3	0	0	1	0	0	0	0	0	0	0	0	0	0	0	0	0	0	0	0	0	1
1417	NZ_CP040035.1	KPC160117	pQnr-L117	148.6	0	0	1	1	0	0	0	0	0	1	0	0	0	0	0	0	0	0	0	0	3
1418	NZ_CP040036.1	KPC160117	pOXA48-L117	65.5	0	0	0	0	0	0	0	0	0	0	1	0	0	0	0	0	0	0	0	0	1
1419	NZ_CP040037.1	KPC160117	pCol4401-L117	4.9	0	0	0	0	0	0	0	0	0	0	0	0	0	0	0	0	0	0	0	0	0
1420	CP050281.1	9949	unnamed1	237.4	0	0	1	0	0	1	0	0	0	0	0	0	0	0	1	0	0	0	0	0	3
1421	CP050282.1	9949	unnamed2	185.4	0	0	2	0	0	0	0	0	0	1	0	0	0	0	0	0	0	0	0	1	4
1422	CP050283.1	9949	unnamed3	114.4	0	0	1	0	0	0	0	0	0	0	0	0	0	0	0	0	0	0	0	0	1
1423	CP050284.1	9949	unnamed4	16.2	0	1	0	0	0	0	0	0	0	0	0	0	0	0	0	1	0	0	0	0	2
1424	CP050276.1	10553	unnamed1	404.8	0	0	0	0	0	1	0	0	0	0	0	0	0	0	1	0	0	0	0	1	3
1425	CP050277.1	10553	unnamed2	20.3	0	0	0	0	0	0	0	0	0	0	0	0	0	0	0	0	0	0	0	0	0
1426	CP050278.1	10553	unnamed3	113.5	0	0	1	0	0	0	0	0	0	1	0	0	0	0	0	0	0	0	0	0	2
1427	CP050279.1	10553	unnamed4	96.4	0	0	1	0	0	0	0	0	0	0	0	0	0	0	0	0	0	0	0	0	1
1428	CP050286.1	9630	unnamed1	103.5	0	0	0	0	0	0	0	0	0	1	0	0	0	0	0	0	0	0	0	0	1
1429	CP050287.1	9630	unnamed2	128.1	0	0	0	0	0	0	0	0	0	0	0	0	0	0	0	0	0	0	0	0	0
1430	CP050288.1	9630	unnamed3	93.4	0	0	0	0	0	0	0	0	0	0	0	0	0	0	0	0	0	0	0	0	0
1431	NZ_CP050361.1	47733	p47733_ARR2	107.5	0	0	1	0	0	0	0	0	1	0	0	0	0	0	0	0	1	0	0	1	4
1432	NZ_CP050362.1	47733	p47733_COLBS512	2.1	0	0	0	0	0	0	0	0	0	0	0	0	0	0	0	0	0	0	0	0	0
1433	NZ_CP050363.1	47733	p47733_COLMG828	1.5	0	0	0	0	0	0	0	0	0	0	0	0	0	0	0	0	0	0	0	0	0
1434	NZ_CP050364.1	47733	p47733_CTX_M_15	120	0	0	0	0	0	1	0	0	0	0	0	0	0	0	0	0	0	0	0	0	1
1435	NZ_CP050365.1	47733	p47733_IncFIB	115.4	0	0	0	0	0	0	0	0	0	0	0	0	0	0	0	0	0	0	0	0	0
1436	NZ_CP050366.1	47733	p47733L	55.1	0	0	1	0	0	0	0	0	0	0	0	0	0	0	0	0	0	0	0	0	1
1437	NZ_CP050367.1	47733	p47733_NDM_5	103.1	0	0	0	0	0	0	0	0	0	0	0	0	0	0	0	0	0	0	0	0	0
1438	NZ_CP050368.1	47733	p47733_OXA_181	6.8	0	0	0	0	0	0	0	0	0	0	0	0	0	0	0	0	0	0	0	0	0
1439	NZ_CP050369.1	47733	p47733S	4.7	0	0	0	0	0	0	0	0	0	0	0	0	0	0	0	0	0	0	0	0	0
1440	NZ_CP050370.1	47733	p47733_COL_PVC	2.1	0	0	0	0	0	0	0	0	0	0	0	0	0	0	0	0	0	0	0	0	0
1441	NZ_CP050372.1	50595	p50595_ERM	76.4	0	0	0	0	0	0	0	0	0	0	0	0	0	0	0	0	0	0	0	0	0
1442	NZ_CP050373.1	50595	p50595_IncFII	127.9	0	0	1	1	0	0	0	0	0	1	0	0	0	0	0	0	0	0	0	0	3
1443	NZ_CP050374.1	50595	p50595_NDM_1	193.5	0	0	2	2	0	3	0	0	1	0	0	0	0	0	0	0	2	0	0	1	11	re-confirmed by downloawding single seperated file for analysis
1444	NZ_CP050375.1	50595	p50595_OXA_181	51.1	0	0	0	0	0	0	0	0	0	0	0	0	0	0	0	0	0	0	0	0	0
1445	NZ_CP050377.1	51015	p51015	1.6	0	0	0	0	0	0	0	0	0	0	0	0	0	0	0	0	0	0	0	0	0
1446	NZ_CP050378.1	51015	p51015_COL_RNAI	18.7	0	0	2	0	0	0	0	0	0	0	0	0	0	0	0	0	0	0	0	0	2
1447	NZ_CP050379.1	51015	p51015_CTX_M_15	225.5	0	0	1	2	0	1	0	0	0	1	0	0	0	0	0	0	0	0	0	0	5
1448	NZ_CP050380.1	51015	p51015_NDM_1	353.8	0	0	1	0	0	1	0	0	0	0	0	0	0	0	1	0	0	0	0	0	3
1449	NZ_CP050381.1	51015	p51015_OXA_244	71.4	0	0	1	0	0	0	0	0	0	0	0	0	0	0	0	0	0	0	0	0	1
1450	NZ_CP050456.1	NMI4661_17	pKRA_Col_RNAI	9.3	0	0	1	0	0	0	0	0	0	0	0	0	0	0	0	0	0	0	0	0	1
1451	NZ_CP050457.1	NMI4661_17	pKRA_IncIncFIB	146.7	0	0	0	1	0	0	0	0	0	0	0	0	0	0	0	0	0	0	0	0	1
1452	NZ_CP050458.1	NMI4661_17	pKRA_IncQ2-like	6.2	0	0	0	0	0	0	0	0	0	0	0	0	0	0	0	0	0	0	0	0	0
1453	NZ_CP050830.1	Bckp067	pBckp067	222.8	0	0	1	0	0	1	0	0	0	0	0	0	0	0	1	0	0	0	0	0	3
1454	NZ_CP050827.1	Bckp212	pBckp212-1	186.3	0	0	1	0	0	0	0	0	0	0	0	0	0	0	1	0	0	0	0	0	2
1455	NZ_CP050828.1	Bckp212	pBckp212-2	11.3	0	0	0	0	0	0	0	0	0	0	0	0	0	0	0	0	0	0	0	0	0
1456	NZ_CP050823.1	Bckp091	pBckp091-1	157.9	0	0	1	0	0	0	0	0	0	0	0	0	0	0	1	0	0	0	0	0	2
1457	NZ_CP050824.1	Bckp091	pBckp091-2	4.7	0	0	0	0	0	0	0	0	0	0	0	0	0	0	0	0	0	0	0	0	0
1458	NZ_CP050825.1	Bckp091	pBckp091-3	2	0	0	0	0	0	0	0	0	0	0	0	0	0	0	0	0	0	0	0	0	0
1459	NZ_CP050844.1	Bckp186	pBckp186	223	0	1	1	0	0	1	0	0	0	0	0	0	0	0	1	0	0	0	0	0	4
1460	NZ_CP050841.1	Bckp101	pBckp101-1	97.8	0	1	1	1	0	0	0	0	0	0	0	0	0	0	0	0	0	0	0	0	3
1461	NZ_CP050842.1	Bckp101	pBckp101-2	6.1	0	0	0	0	0	0	0	0	0	0	0	0	0	0	0	0	0	0	0	0	0
1462	NZ_CP050835.1	Bckp021	pBckp021-1	340.5	0	0	0	0	0	1	0	0	0	0	0	0	0	0	1	0	0	0	0	1	3
1463	NZ_CP050836.1	Bckp021	pBckp021-2	237.9	0	0	1	0	0	1	0	0	0	0	0	0	0	0	1	0	0	0	0	0	3
1464	NZ_CP050837.1	Bckp021	pBckp021-3	136.9	0	0	0	1	0	0	0	0	0	0	0	0	0	0	0	0	0	0	0	0	1
1465	NZ_CP050838.1	Bckp021	pBckp021-4	8.5	0	0	0	0	0	0	0	0	0	0	0	0	0	0	0	0	0	0	0	0	0
1466	NZ_CP050839.1	Bckp021	pBckp021-5	4.9	0	0	0	0	0	0	0	0	0	0	0	0	0	0	0	0	0	0	0	0	0
1467	NZ_CP050846.1	Bckp206	pBckp206-1	57.3	0	0	0	0	0	0	0	0	0	0	1	0	0	0	0	0	0	0	0	0	1
1468	NZ_CP050847.1	Bckp206	pBckp206-2	107.9	0	0	0	0	0	0	0	0	0	0	0	0	0	0	0	0	0	0	0	0	0
1469	NZ_CP042975.1	KPN55602	pK55602_1	270.8	0	1	1	1	0	0	0	0	0	0	0	0	0	0	1	0	0	0	0	0	4
1470	NZ_CP042976.1	KPN55602	pK55602_2	43.3	0	0	1	0	0	0	0	0	0	0	0	0	0	0	0	0	0	0	0	0	1
1471	NZ_CP050859.2	SCH6109	pSCH6109-NDM	59.8	0	0	0	0	0	0	0	0	0	0	0	0	0	0	0	0	0	0	0	0	0
1472	NZ_CP050860.1	SCH6109	pSCH6109-Vir	242.6	0	1	1	1	0	1	0	0	0	1	0	0	0	0	0	0	0	0	0	0	5
1473	NZ_CP052037.1	KPN41053	pKPN41953	207.6	0	0	0	1	0	1	0	0	0	0	0	0	0	0	1	0	0	0	0	0	3
1474	NZ_LR792629.1	SB5881	SB5881_plasmidII	160.8	0	0	0	1	0	0	0	0	0	0	0	0	0	0	1	0	0	0	0	0	2
1475	NZ_LR792630.1	SB5881	SB5881_plasmidI	95.1	0	0	1	0	0	1	0	0	0	1	0	0	0	0	0	0	0	0	0	0	3
1476	NZ_LR792631.1	SB5881	SB5881_plasmidIII	3.8	0	0	0	0	0	0	0	0	0	0	0	0	0	0	0	0	0	0	0	0	0
1477	NZ_AP023149.1	SMKP03	pSMKP03L	111.3	0	0	0	0	0	0	0	0	0	0	0	0	0	0	0	0	0	0	0	0	0
1478	NZ_AP023150.1	SMKP03	pSMKP03M	86.9	0	1	1	0	0	0	0	0	0	0	0	0	0	0	0	0	0	0	0	1	3
1479	NZ_AP023151.1	SMKP03	pSMKP03S	54.5	0	0	1	0	0	0	0	0	0	0	0	0	0	0	0	0	0	0	0	0	1
1480	NZ_SWIQ01000257.1	C1-94	pIncN_C1-94_KPC	56.3	0	0	0	0	0	0	0	0	0	0	0	0	0	0	0	0	0	0	0	0	0
1481	NZ_CP053365.1	BA2275	p1	329.2	0	0	2	0	0	0	0	0	0	1	0	0	0	0	0	0	0	0	0	0	3
1482	NZ_CP053366.1	BA2275	p2	40.4	0	0	0	0	0	0	0	0	0	0	0	0	0	0	0	0	0	0	0	0	0
1483	NZ_CP053367.1	BA2275	p_unnamed_2_VBA2275	3.4	0	0	0	0	0	0	0	0	0	0	0	0	0	0	0	0	0	0	0	0	0
1484	NZ_CP053368.1	BA2275	p_unnamed_1_VBA2275	3	0	0	0	0	0	0	0	0	0	0	0	0	0	0	0	0	0	0	0	0	0
1485	NZ_CP042883.1	NMBU-W07E18	pNMBU-W07E18_01	194.9	0	0	1	2	0	1	0	0	0	1	0	0	0	0	0	0	0	0	0	0	5
1486	NZ_CP042884.1	NMBU-W07E18	pNMBU-W07E18_02	1.6	0	0	0	0	0	0	0	0	0	0	0	0	0	0	0	0	0	0	0	0	0
1487	NZ_CP054064.1	WSHvKP	pSWHvKp	211.6	0	0	0	2	0	1	0	0	0	0	0	0	0	0	1	0	0	0	0	0	4
1488	NZ_JABSUB010000001.1	PVT01	pPVT01_P1	168.5	0	1	1	1	0	0	0	0	0	1	0	0	0	0	0	0	0	0	0	0	4
1489	NZ_JABSUB010000002.1	PVT01	pPVT01_P2	76.6	0	0	2	0	0	0	0	0	0	0	0	0	0	0	0	0	0	0	0	0	2
1490	NZ_JABSUB010000003.1	PVT01	pPVT01_P3	54.6	0	0	0	0	0	0	0	0	0	0	0	1	0	0	0	0	0	0	0	0	1
1491	NZ_JABSUB010000004.1	PVT01	pPVT01_P4	31.8	0	0	0	0	0	0	0	0	1	0	0	0	0	0	0	0	0	0	0	0	1
1492	NZ_JABSUB010000005.1	PVT01	pPVT01_P5	5.3	0	0	0	0	0	0	0	0	0	0	0	0	0	0	0	0	0	0	0	0	0
1493	NZ_JABSUB010000006.1	PVT01	pPVT01_P6	4.2	0	0	0	0	0	0	0	0	0	0	0	0	0	0	0	0	0	0	0	0	0
1494	NZ_JABSUB010000007.1	PVT01	pPVT01_P7	3.6	0	0	0	0	0	0	0	0	0	0	0	0	0	0	0	0	0	0	0	0	0
1495	NZ_CP054304.1	MS14393	pMS14393A	216.8	0	0	1	1	0	0	0	0	0	1	0	1	0	0	0	0	0	0	0	0	4
1496	NZ_CP054305.1	MS14393	pMS14393B	125.2	0	1	1	0	0	0	0	0	0	0	0	0	0	0	0	0	0	0	0	0	2
1497	NZ_CP054265.1	39427	pKPN39427.1	168.7	0	0	1	1	0	0	0	0	0	1	0	0	0	0	0	0	0	0	0	0	3
1498	NZ_CP054266.1	39427	pKPN39427.2	89.6	0	0	0	0	0	0	0	0	0	0	0	0	0	0	0	0	0	0	0	0	0
1499	NZ_CP054267.1	39427	pKPN39427.3	57.4	0	1	1	0	0	0	0	0	0	0	0	0	0	0	0	0	0	0	0	0	2
1500	NZ_CP054751.1	KP20194c3	pKP20194c3-p1	195	0	0	1	0	0	2	0	0	0	0	0	0	0	0	1	0	0	0	0	0	4
1501	NZ_CP054752.1	KP20194c3	pKP20194c3-p2	133.8	0	0	0	0	0	0	0	0	0	1	0	0	0	0	0	0	0	0	0	0	1
1502	NZ_CP054753.1	KP20194c3	pKP20194c3-p3	87.1	0	0	1	0	0	0	0	0	0	0	0	0	0	0	0	0	0	0	0	0	1
1503	NZ_CP054754.1	KP20194c3	pKP20194c3-p4	12	0	1	0	0	0	0	0	0	0	0	0	0	0	0	0	1	0	0	0	0	2
1504	NZ_CP054755.1	KP20194c3	pKP20194c3-p5	5.6	0	0	1	0	0	0	0	0	0	0	0	0	0	0	0	0	0	0	0	0	1
1505	NZ_CP054745.1	KP20194c4	pKP20194c4-p1	195	0	0	1	0	0	2	0	0	0	0	0	0	0	0	1	0	0	0	0	0	4
1506	NZ_CP054746.1	KP20194c4	pKP20194c4-p2	133.8	0	0	0	0	0	0	0	0	0	1	0	0	0	0	0	0	0	0	0	0	1
1507	NZ_CP054747.1	KP20194c4	pKP20194c4-p3	87.1	0	0	1	0	0	0	0	0	0	0	0	0	0	0	0	0	0	0	0	0	1
1508	NZ_CP054748.1	KP20194c4	pKP20194c4-p4	12	0	1	0	0	0	0	0	0	0	0	0	0	0	0	0	1	0	0	0	0	2
1509	NZ_CP054749.1	KP20194c4	pKP20194c4-p5	5.6	0	0	1	0	0	0	0	0	0	0	0	0	0	0	0	0	0	0	0	0	1
1510	NZ_CP054763.1	KP20194b2	pKP20194b2-p1	195.1	0	0	1	0	0	2	0	0	0	0	0	0	0	0	1	0	0	0	0	0	4
1511	NZ_CP054764.1	KP20194b2	pKP20194b2-p2	133.8	0	0	0	0	0	0	0	0	0	1	0	0	0	0	0	0	0	0	0	0	1
1512	NZ_CP054765.1	KP20194b2	pKP20194b2-p3	87.1	0	0	1	0	0	0	0	0	0	0	0	0	0	0	0	0	0	0	0	0	1
1513	NZ_CP054766.1	KP20194b2	pKP20194b2-p4	12	0	1	0	0	0	0	0	0	0	0	0	0	0	0	0	0	0	0	0	0	1
1514	NZ_CP054767.1	KP20194b2	pKP20194b2-p5	5.6	0	0	1	0	0	0	0	0	0	0	0	0	0	0	0	0	0	0	0	0	1
1515	NZ_CP054739.1	KP20194c5	pKP20194c5-p1	195	0	0	1	0	0	2	0	0	0	0	0	0	0	0	1	0	0	0	0	0	4
1516	NZ_CP054740.1	KP20194c5	pKP20194c5-p2	123.2	0	0	0	0	0	0	0	0	0	1	0	0	0	0	0	0	0	0	0	0	1
1517	NZ_CP054741.1	KP20194c5	pKP20194c5-p3	87.1	0	0	1	0	0	0	0	0	0	0	0	0	0	0	0	0	0	0	0	0	1
1518	NZ_CP054742.1	KP20194c5	pKP20194c5-p4	12	0	1	0	0	0	0	0	0	0	0	0	0	0	0	0	1	0	0	0	0	2
1519	NZ_CP054743.1	KP20194c5	pKP20194c5-p5	5.6	0	0	1	0	0	0	0	0	0	0	0	0	0	0	0	0	0	0	0	0	1
1520	NZ_CP054757.1	KP20194c	pKP20194c-p1	195	0	0	1	0	0	2	0	0	0	0	0	0	0	0	1	0	0	0	0	0	4
1521	NZ_CP054758.1	KP20194c	pKP20194c-p2	123.2	0	0	0	0	0	0	0	0	0	1	0	0	0	0	0	0	0	0	0	0	1
1522	NZ_CP054759.1	KP20194c	pKP20194c-p3	87.1	0	0	1	0	0	0	0	0	0	0	0	0	0	0	0	0	0	0	0	0	1
1523	NZ_CP054760.1	KP20194c	pKP20194c-p4	12	0	1	0	0	0	0	0	0	0	0	0	0	0	0	0	1	0	0	0	0	2
1524	NZ_CP054761.1	KP20194c	pKP20194c-p5	5.6	0	0	1	0	0	0	0	0	0	0	0	0	0	0	0	0	0	0	0	0	1
1525	NZ_CP054721.1	KP20194f	pKP20194f-p1	194.9	0	0	1	0	0	2	0	0	0	0	0	0	0	0	1	0	0	0	0	0	4
1526	NZ_CP054722.1	KP20194f	pKP20194f-p2	133.8	0	0	0	0	0	0	0	0	0	1	0	0	0	0	0	0	0	0	0	0	1
1527	NZ_CP054723.1	KP20194f	pKP20194f-p3	87.1	0	0	1	0	0	0	0	0	0	0	0	0	0	0	0	0	0	0	0	0	1
1528	NZ_CP054724.1	KP20194f	pKP20194f-p4	12	0	1	0	0	0	0	0	0	0	0	0	0	0	0	0	1	0	0	0	0	2
1529	NZ_CP054725.1	KP20194f	pKP20194f-p5	5.6	0	0	1	0	0	0	0	0	0	0	0	0	0	0	0	0	0	0	0	0	1
1530	NZ_CP054733.1	KP20194d	pKP20194d-p1	194.9	0	0	1	0	0	2	0	0	0	0	0	0	0	0	1	0	0	0	0	0	4
1531	NZ_CP054734.1	KP20194d	pKP20194d-p2	123.2	0	0	0	0	0	0	0	0	0	1	0	0	0	0	0	0	0	0	0	0	1
1532	NZ_CP054735.1	KP20194d	pKP20194d-p3	87.1	0	0	1	0	0	0	0	0	0	0	0	0	0	0	0	0	0	0	0	0	1
1533	NZ_CP054736.1	KP20194d	pKP20194d-p4	12	0	1	0	0	0	0	0	0	0	0	0	0	0	0	0	1	0	0	0	0	2
1534	NZ_CP054737.1	KP20194d	pKP20194d-p5	5.6	0	0	1	0	0	0	0	0	0	0	0	0	0	0	0	0	0	0	0	0	1
1535	NZ_CP054727.1	KP20194e	pKP20194e-p1	195	0	0	1	0	0	2	0	0	0	0	0	0	0	0	1	0	0	0	0	0	4
1536	NZ_CP054728.1	KP20194e	pKP20194e-p2	133.8	0	0	0	0	0	0	0	0	0	1	0	0	0	0	0	0	0	0	0	0	1
1537	NZ_CP054729.1	KP20194e	pKP20194e-p3	87.1	0	0	1	0	0	0	0	0	0	0	0	0	0	0	0	0	0	0	0	0	1
1538	NZ_CP054730.1	KP20194e	pKP20194e-p4	12	0	1	0	0	0	0	0	0	0	0	0	0	0	0	0	1	0	0	0	0	2
1539	NZ_CP054731.1	KP20194e	pKP20194e-p5	5.6	0	0	1	0	0	0	0	0	0	0	0	0	0	0	0	0	0	0	0	0	1
1540	NZ_CP054781.1	KP20194a	pKP20194a-p1	195	0	0	1	0	0	2	0	0	0	0	0	0	0	0	1	0	0	0	0	0	4
1541	NZ_CP054782.1	KP20194a	pKP20194a-p2	133.8	0	0	0	0	0	0	0	0	0	1	0	0	0	0	0	0	0	0	0	0	1
1542	NZ_CP054783.1	KP20194a	pKP20194a-p3	87.1	0	0	1	0	0	0	0	0	0	0	0	0	0	0	0	0	0	0	0	0	1
1543	NZ_CP054784.1	KP20194a	pKP20194a-p4	12	0	1	0	0	0	0	0	0	0	0	0	0	0	0	0	1	0	0	0	0	2
1544	NZ_CP054785.1	KP20194a	pKP20194a-p5	5.6	0	0	1	0	0	0	0	0	0	0	0	0	0	0	0	0	0	0	0	0	1
1545	NZ_CP054775.1	KP20194a2	pKP20194a2-p1	195	0	0	1	0	0	2	0	0	0	0	0	0	0	0	1	0	0	0	0	0	4
1546	NZ_CP054776.1	KP20194a2	pKP20194a2-p2	133.8	0	0	0	0	0	0	0	0	0	1	0	0	0	0	0	0	0	0	0	0	1
1547	NZ_CP054777.1	KP20194a2	pKP20194a2-p3	87.1	0	0	1	0	0	0	0	0	0	0	0	0	0	0	0	0	0	0	0	0	1
1548	NZ_CP054778.1	KP20194a2	pKP20194a2-p4	15.9	0	1	0	0	0	0	0	0	0	0	0	0	0	0	0	1	0	0	0	0	2
1549	NZ_CP054779.1	KP20194a2	pKP20194a2-p5	5.6	0	0	1	0	0	0	0	0	0	0	0	0	0	0	0	0	0	0	0	0	1
1550	NZ_CP054769.1	KP20194b	pKP20194b-p1	195	0	0	1	0	0	2	0	0	0	0	0	0	0	0	1	0	0	0	0	0	4
1551	NZ_CP054770.1	KP20194b	pKP20194b-p2	133.8	0	0	0	0	0	0	0	0	0	1	0	0	0	0	0	0	0	0	0	0	1
1552	NZ_CP054771.1	KP20194b	pKP20194b-p3	87.1	0	0	1	0	0	0	0	0	0	0	0	0	0	0	0	0	0	0	0	0	1
1553	NZ_CP054772.1	KP20194b	pKP20194b-p4	12	0	1	0	0	0	0	0	0	0	0	0	0	0	0	0	1	0	0	0	0	2
1554	NZ_CP054773.1	KP20194b	pKP20194b-p5	5.6	0	0	1	0	0	0	0	0	0	0	0	0	0	0	0	0	0	0	0	0	1
1555	NZ_CP040180.1	LSH-KPN25	pLSH-KPN25-1	131	0	0	0	0	0	1	0	0	0	1	0	0	0	0	0	0	0	0	0	0	2
1556	NZ_CP040181.1	LSH-KPN25	pLSH-KPN25-2	10.1	0	1	0	0	0	0	0	0	0	0	0	0	0	0	0	1	0	0	0	0	2
1557	NZ_CP043970.1	D1	pKPN3-like	208.5	0	1	1	1	0	0	0	0	0	1	0	0	0	0	0	0	0	0	0	0	4
1558	NZ_CP043971.1	D1	pKPC	113.6	0	0	0	0	0	1	0	0	0	0	0	0	0	0	0	0	0	0	0	0	1
1559	NZ_CP043972.2	D1	pColE	13.6	0	0	1	0	0	1	0	0	0	0	0	0	0	0	0	0	0	0	0	0	2
1560	NZ_AP018579.1	MH15-258M	pMH15-258M_1	148.8	0	0	1	0	0	0	0	0	0	0	0	0	0	0	0	0	0	0	0	0	1
1561	NZ_AP018577.1	MH15-289M	pMH15-289M_1	147.8	0	0	1	0	0	0	0	0	0	0	0	0	0	0	0	0	0	0	0	0	1
1562	NZ_AP018580.1	MH15-208H	pMH15-208H_1	75.4	0	0	0	0	0	0	0	0	0	0	0	0	0	0	0	0	0	0	0	0	0
1563	NZ_AP018578.1	MH16-398D	pMH16-398D_1	147.7	0	0	1	0	0	0	0	0	0	0	0	0	0	0	0	0	0	0	0	0	1
1564	NZ_AP018584.1	MH16-335M	pMH16-335M_1	105.6	0	1	0	0	0	1	0	0	0	1	0	0	0	0	0	0	0	0	0	1	4
1565	NZ_AP018583.1	MH16-390M	pMH16-390M_1	345.7	0	0	0	0	0	2	0	0	0	0	0	0	0	0	0	0	0	0	0	0	2
1566	NZ_CP049891.1	k9	pk9	324.3	0	0	1	0	0	1	0	0	0	0	0	0	0	0	1	0	0	0	0	0	3
1567	NZ_CP056025.1	39428	pKPN39428.1	211.8	0	1	1	1	0	0	0	0	0	1	0	0	0	0	0	0	0	0	0	0	4
1568	NZ_CP056026.1	39428	pKPN39428.2	119.2	0	1	0	0	0	1	0	0	0	0	0	0	0	0	0	0	0	0	0	0	2
1569	NZ_CP056027.1	39428	pKPN39428.3	39.4	0	0	0	0	0	0	0	0	0	0	0	0	0	0	0	0	0	0	0	0	0
1570	NZ_CP056028.1	39428	pKPN39428.4	13.8	0	1	1	0	0	0	0	0	0	0	0	0	0	0	0	0	0	0	0	0	2
1571	NZ_CP039946.1	19KM28	pMBR_DHA-1_1C_19KM28	54.3	0	0	0	0	0	1	0	0	0	0	0	0	0	0	0	0	0	0	0	0	1
1572	NZ_CP039947.1	19KM28	pMBR_OXA-48_19KM28	63.6	0	0	0	0	0	0	0	0	0	0	1	0	0	0	0	0	0	0	0	0	1
1573	NZ_CP039943.1	18KM2813	pMBR_DHA-1_1C_18KM2813	54.5	0	0	0	0	0	1	0	0	0	0	0	0	0	0	0	0	0	0	0	0	1
1574	NZ_CP039944.1	18KM2813	pMBR_OXA-48_18KM2813	63.6	0	0	0	0	0	0	0	0	0	0	1	0	0	0	0	0	0	0	0	0	1
1575	NZ_CP039949.1	19KM57	pMBR_DHA-1_2C_19KM57	56.4	0	0	0	0	0	1	0	0	0	0	0	0	0	0	0	0	0	0	0	0	1
1576	NZ_CP039950.1	19KM57	pMBR_OXA-48_19KM57	63.6	0	0	0	0	0	0	0	0	0	0	1	0	0	0	0	0	0	0	0	0	1
1577	NZ_CP039940.1	18KM2517	pMBR_DHA-1_1CV2_18KM2517	54.4	0	0	0	0	0	1	0	0	0	0	0	0	0	0	0	0	0	0	0	0	1
1578	NZ_CP039941.1	18KM2517	pMBR_OXA-48_18KM2517	63.6	0	0	0	0	0	0	0	0	0	0	1	0	0	0	0	0	0	0	0	0	1
1579	NZ_CP039961.1	EAN40	pMBR_DHA-1_1C_EAN40	54.5	0	0	0	0	0	1	0	0	0	0	0	0	0	0	0	0	0	0	0	0	1
1580	NZ_CP039962.1	EAN40	pMBR_OXA-48_EAN40	63.6	0	0	0	0	0	0	0	0	0	0	1	0	0	0	0	0	0	0	0	0	1
1581	NZ_CP039958.1	EAN23	pMBR_DHA-1_1C_EAN23	54.5	0	0	0	0	0	1	0	0	0	0	0	0	0	0	0	0	0	0	0	0	1
1582	NZ_CP039959.1	EAN23	pMBR_OXA-48_EAN23	63.6	0	0	0	0	0	0	0	0	0	0	1	0	0	0	0	0	0	0	0	0	1
1583	NZ_CP039937.1	18KM1950	pMBR_DHA-1_1C_18KM1950	54.5	0	0	0	0	0	1	0	0	0	0	0	0	0	0	0	0	0	0	0	0	1
1584	NZ_CP039938.1	18KM1950	pMBR_OXA-48_18KM1950	63.6	0	0	0	0	0	0	0	0	0	0	1	0	0	0	0	0	0	0	0	0	1
1585	NZ_CP039952.1	18KM2445b	pMBR_CTX-M-15_18KM2445b	156.3	0	1	0	1	0	0	0	0	0	0	0	0	0	0	0	0	0	0	0	0	2
1586	NZ_CP039953.1	18KM2445b	pMBR_OXA-48_18KM2445b	63.6	0	0	0	0	0	0	0	0	0	0	1	0	0	0	0	0	0	0	0	0	1
1587	NZ_CP039955.1	AR142_2b	pMBR_CTX-M-15_AR142_2b	156.3	0	1	0	1	0	0	0	0	0	0	0	0	0	0	0	0	0	0	0	0	2
1588	NZ_CP039956.1	AR142_2b	pMBR_OXA-48_AR142_2b	63.6	0	0	0	0	0	0	0	0	0	0	1	0	0	0	0	0	0	0	0	0	1
1589	NZ_LR025100.1	EC-12536	pOXA-48_A12536	63.6	0	0	0	0	0	0	0	0	0	0	1	0	0	0	0	0	0	0	0	0	1
1590	NZ_CP053766.1	BA10835	pvirulence_VBA10835	307.7	0	0	1	1	0	1	0	0	0	0	0	0	0	0	1	0	0	0	0	0	4
1591	NZ_CP053767.1	BA10835	pIncFIBK	211.8	0	0	1	1	1	0	0	0	0	1	0	0	0	0	0	0	0	0	0	0	4
1592	NZ_CP053768.1	BA10835	pIncFII	97.8	0	0	0	0	0	0	0	0	0	0	0	0	0	0	0	0	0	0	0	0	0
1593	NZ_CP053769.1	BA10835	pColRNAI	9.7	0	0	1	0	0	0	0	0	0	0	0	0	0	0	0	0	0	0	0	0	1
1594	NZ_CP053770.1	BA10835	punnamed_VBA10835	1.7	0	0	0	0	0	0	0	0	0	0	0	0	0	0	0	0	0	0	0	0	0
1595	NZ_CP053772.1	BP3636	pvirulence_VBP3636	317.7	0	0	1	1	0	1	0	0	0	0	0	0	0	0	1	0	0	0	0	0	4
1596	NZ_CP053773.1	BP3636	pIncFIBK	105.5	0	0	1	0	0	0	0	0	0	1	0	0	0	0	0	0	0	0	0	0	2
1597	NZ_CP053774.1	BP3636	pColKP3_1	11.2	0	0	0	0	0	0	0	0	0	0	0	0	0	0	0	0	0	0	0	0	0
1598	NZ_CP053775.1	BP3636	pColRNAI	9.7	0	0	1	0	0	0	0	0	0	0	0	0	0	0	0	0	0	0	0	0	1
1599	NZ_CP053776.1	BP3636	pColKP3_2	8.8	0	0	0	0	0	0	0	0	0	0	0	0	0	0	0	0	0	0	0	0	0
1600	NZ_CP053777.1	BP3636	pColKP3_3	8.1	0	0	0	0	0	0	0	0	0	0	0	0	0	0	0	0	0	0	0	0	0
1601	NZ_CP053778.1	BP3636	pColKP3_4	6	0	0	0	0	0	0	0	0	0	0	0	0	0	0	0	0	0	0	0	0	0
1602	NZ_CP053779.1	BP3636	punnamed_1_VBP3636	5.9	0	0	0	0	0	0	0	0	0	0	0	0	0	0	0	0	0	0	0	0	0
1603	NZ_CP053780.1	BP3636	punnamed_2_VBP3636	4.2	0	0	0	0	0	0	0	0	0	0	0	0	0	0	0	0	0	0	0	0	0
1604	NZ_CP049951.1	19KM1053	pMBR_OXA-48	63.6	0	0	0	0	0	0	0	0	0	0	1	0	0	0	0	0	0	0	0	0	1
1605	NZ_CP049952.1	19KM1053	pMBR_DHA-1_1CV3	37.4	0	0	0	0	0	1	0	0	0	0	0	0	0	0	0	0	0	0	0	0	1
1606	NZ_CP049948.1	19KM267	pMBR_OXA-48	63.6	0	0	0	0	0	0	0	0	0	0	1	0	0	0	0	0	0	0	0	0	1
1607	NZ_CP049949.1	19KM267	pMBR_DHA-1_1CV2	43.4	0	0	0	0	0	1	0	0	0	0	0	0	0	0	0	0	0	0	0	0	1
1608	NZ_CP049954.1	19KM1109	pMBR_OXA-48	63.6	0	0	0	0	0	0	0	0	0	0	1	0	0	0	0	0	0	0	0	0	1
1609	NZ_CP049955.1	19KM1109	pMBR_DHA-1_1C	54.5	0	0	0	0	0	0	0	0	0	0	0	0	0	0	0	0	0	0	0	0	0
1610	NZ_CP049717.1	11KM256	pMBR_F	190.7	0	1	1	1	0	0	0	0	0	1	0	0	0	0	0	0	0	0	0	0	4
1611	NZ_CP049718.1	11KM256	pMBR_DHA-1_1CO	55.8	0	0	0	0	0	1	0	0	0	0	0	0	0	0	0	0	0	0	0	0	1
1612	NZ_CP049720.1	06KM907	pMBR_F_DHA-1	204.7	0	1	1	1	0	0	0	0	0	1	0	0	0	0	0	0	0	0	0	0	4
1613	NZ_CP058961.1	ZZW20	pZZW20-108K	108	0	1	1	0	0	1	0	0	0	1	0	0	0	0	0	0	0	0	0	1	5
1614	NZ_CP058962.1	ZZW20	pZZW20-88K	88.1	0	0	0	0	0	0	0	0	0	0	0	0	0	0	0	0	0	0	0	1	1
1615	NZ_CP058963.1	ZZW20	pZZW20-4.4K	4.4	0	0	0	0	0	0	0	0	0	0	0	0	0	0	0	0	0	0	0	0	0
1616	NZ_CP058964.1	ZZW20	pZZW20-4.2K	4.2	0	0	0	0	0	0	0	0	0	0	0	0	0	0	0	0	0	0	0	0	0
1617	NZ_CP058965.1	ZZW20	pZZW20-3.5K	3.5	0	0	0	0	0	0	0	0	0	0	0	0	0	0	0	0	0	0	0	0	0
1618	NZ_CP058966.1	ZZW20	pZZW20-2.4K	2.5	0	0	0	0	0	0	0	0	0	0	0	0	0	0	0	0	0	0	0	0	0
1619	NZ_AP023265.1	KAM260	pKAM260_1	217.5	0	0	0	1	0	1	0	0	0	0	0	1	1	0	1	0	0	0	0	1	6
1620	NZ_AP023266.1	KAM260	pKAM260_2	114.6	0	1	0	0	0	1	0	0	0	0	0	0	0	0	0	0	0	0	0	0	2
1621	NZ_AP023267.1	KAM260	pKAM260_3	66.4	0	0	0	0	0	0	0	0	0	1	0	0	0	0	0	0	0	0	0	0	1
1622	NZ_CP055510.1	RHBSTW-00472	unnamed	333.7	0	1	1	1	0	2	0	0	0	1	0	1	0	0	0	0	0	0	0	1	8	re-confirmed by downloawding single seperated file for analysis
1623	NZ_CP055511.1	RHBSTW-00472	pRHBSTW-00472_3	115.1	0	0	0	0	0	0	0	0	0	0	0	0	0	0	0	0	0	0	0	0	0
1624	NZ_CP055512.1	RHBSTW-00472	pRHBSTW-00472_4	95.6	0	0	0	0	0	0	0	0	0	0	0	1	0	0	0	0	0	0	0	0	1
1625	NZ_CP055513.1	RHBSTW-00472	pRHBSTW-00472_5	35.2	0	0	1	0	0	0	0	0	0	0	0	0	0	0	0	0	0	0	0	0	1
1626	NZ_CP055514.1	RHBSTW-00472	pRHBSTW-00472_6	4.2	0	0	0	0	0	0	0	0	0	0	0	0	0	0	0	0	0	0	0	0	0
1627	NZ_CP055515.1	RHBSTW-00472	pRHBSTW-00472_7	2.9	0	0	0	0	0	0	0	0	0	0	0	0	0	0	0	0	0	0	0	0	0
1628	NZ_CP055516.1	RHBSTW-00472	pRHBSTW-00472_8	1.9	0	0	0	0	0	0	0	0	0	0	0	0	0	0	0	0	0	0	0	0	0
1629	NZ_CP059313.1	Kp46564	pKp46564-4	4.2	0	0	0	0	0	0	0	0	0	0	0	0	0	0	0	0	0	0	0	0	0
1630	NZ_CP059314.1	Kp46564	pKp46564-3	49.7	0	0	0	0	0	1	0	0	0	0	0	0	0	0	0	0	0	0	0	0	1
1631	NZ_CP059315.1	Kp46564	pKp46564-2QIL	101.1	0	0	0	0	0	1	0	0	0	0	0	0	0	0	0	0	0	0	0	0	1
1632	NZ_CP059316.1	Kp46564	pKp46564-1	109.6	0	0	0	0	0	0	0	0	0	0	0	0	0	0	0	0	0	0	0	0	0
1633	NZ_CP059305.1	Kp46596	pKp46596-7	4	0	0	0	0	0	0	0	0	0	0	0	0	0	0	0	0	0	0	0	0	0
1634	NZ_CP059306.1	Kp46596	pKp46596-6	4.2	0	0	0	0	0	0	0	0	0	0	0	0	0	0	0	0	0	0	0	0	0
1635	NZ_CP059307.1	Kp46596	pKp46596-5	4.2	0	0	0	0	0	0	0	0	0	0	0	0	0	0	0	0	0	0	0	0	0
1636	NZ_CP059308.1	Kp46596	pKp46596-4	4.9	0	0	1	0	0	0	0	0	0	0	0	0	0	0	0	0	0	0	0	0	1
1637	NZ_CP059309.1	Kp46596	pKp46596-3	35.9	0	0	1	0	0	0	0	0	0	0	0	0	0	0	0	0	0	0	0	0	1
1638	NZ_CP059310.1	Kp46596	pKp46596-2	151.8	0	0	1	0	0	0	0	0	0	1	0	0	0	0	0	0	0	0	0	0	2
1639	NZ_CP059311.1	Kp46596	pKp46596-1	286.2	0	0	1	1	0	0	0	0	0	0	0	0	0	0	1	0	0	0	0	0	3
1640	NZ_CP056426.1	RHBSTW-00515	pRHBSTW-00515_2	220.5	0	0	2	1	0	1	0	0	0	1	0	0	0	0	0	0	0	0	0	1	6
1641	NZ_CP056427.1	RHBSTW-00515	pRHBSTW-00515_3	82.6	0	0	0	0	0	0	0	0	0	0	0	1	0	0	0	0	0	0	0	0	1
1642	NZ_CP056428.1	RHBSTW-00515	pRHBSTW-00515_4	25.5	0	0	1	0	0	0	0	0	0	0	0	0	0	0	0	0	0	0	0	0	1
1643	NZ_CP056429.1	RHBSTW-00515	pRHBSTW-00515_5	5.8	0	0	0	0	0	0	0	0	0	0	0	0	0	0	0	0	0	0	0	0	0
1644	NZ_CP056430.1	RHBSTW-00515	pRHBSTW-00515_6	3.7	0	0	0	0	0	0	0	0	0	0	0	0	0	0	0	0	0	0	0	0	0
1645	NZ_CP056431.1	RHBSTW-00515	pRHBSTW-00515_7	2.8	0	0	0	0	0	0	0	0	0	0	0	0	0	0	0	0	0	0	0	0	0
1646	NZ_CP056308.1	RHBSTW-00832	pRHBSTW-00832_2	232.9	0	0	1	1	0	2	0	0	0	1	0	0	0	0	0	0	0	0	0	1	6
1647	NZ_CP056309.1	RHBSTW-00832	pRHBSTW-00832_3	113.9	0	0	0	0	0	0	0	0	0	0	0	0	0	0	0	0	0	0	0	0	0
1648	NZ_CP056310.1	RHBSTW-00832	pRHBSTW-00832_4	97.5	0	0	0	0	0	0	0	0	0	0	0	1	0	0	0	0	0	0	0	0	1
1649	NZ_CP056311.1	RHBSTW-00832	pRHBSTW-00832_5	36.4	0	0	1	0	0	0	0	0	0	0	0	0	0	0	0	0	0	0	0	0	1
1650	NZ_CP056312.1	RHBSTW-00832	pRHBSTW-00832_6	4.2	0	0	0	0	0	0	0	0	0	0	0	0	0	0	0	0	0	0	0	0	0
1651	NZ_CP056313.1	RHBSTW-00832	pRHBSTW-00832_7	2.9	0	0	0	0	0	0	0	0	0	0	0	0	0	0	0	0	0	0	0	0	0
1652	NZ_CP056223.1	RHBSTW-00973	pRHBSTW-00973_2	176.3	0	1	2	1	0	0	0	0	0	0	0	0	0	0	0	0	0	0	0	0	4
1653	NZ_CP056224.1	RHBSTW-00973	pRHBSTW-00973_3	111.7	0	0	0	0	0	0	0	0	0	0	0	0	0	0	0	0	0	0	0	0	0
1654	NZ_CP056225.1	RHBSTW-00973	pRHBSTW-00973_4	70	0	0	1	0	0	0	0	0	0	0	0	0	0	0	0	1	0	0	0	1	3
1655	NZ_CP056226.1	RHBSTW-00973	pRHBSTW-00973_5	65.7	0	0	1	0	0	0	0	0	0	0	0	1	0	0	0	0	0	0	0	0	2
1656	NZ_CP056227.1	RHBSTW-00973	pRHBSTW-00973_6	3.2	0	0	0	0	0	0	0	0	0	0	0	0	0	0	0	0	0	0	0	0	0
1657	NZ_CP056228.1	RHBSTW-00973	pRHBSTW-00973_7	1.4	0	0	0	0	0	0	0	0	0	0	0	0	0	0	0	0	0	0	0	0	0
1658	NZ_CP056433.1	RHBSTW-00510	pRHBSTW-00510_2	206.8	0	0	1	1	0	0	0	0	0	0	0	0	0	0	1	0	0	0	0	0	3
1659	NZ_CP056434.1	RHBSTW-00510	pRHBSTW-00510_3	137.9	0	0	0	0	0	0	0	0	0	1	0	2	0	0	0	0	0	0	0	1	4
1660	NZ_CP056435.1	RHBSTW-00510	pRHBSTW-00510_4	136.3	0	0	0	0	0	0	0	0	0	0	0	0	0	0	0	0	0	0	0	0	0
1661	NZ_CP056436.1	RHBSTW-00510	pRHBSTW-00510_5	107	0	0	0	0	0	0	0	0	0	0	0	0	0	0	0	0	0	0	0	0	0
1662	NZ_CP056437.1	RHBSTW-00510	pRHBSTW-00510_6	48.7	0	0	0	0	0	0	0	0	0	0	0	0	0	0	0	0	0	0	0	0	0
1663	NZ_CP056438.1	RHBSTW-00510	pRHBSTW-00510_7	5.9	0	0	1	0	0	0	0	0	0	0	0	0	0	0	0	0	0	0	0	0	1
1664	NZ_CP056439.1	RHBSTW-00510	pRHBSTW-00510_8	3.5	0	0	0	0	0	0	0	0	0	0	0	0	0	0	0	0	0	0	0	0	0
1665	NZ_CP056440.1	RHBSTW-00510	pRHBSTW-00510_9	1.9	0	0	0	0	0	0	0	0	0	0	0	0	0	0	0	0	0	0	0	0	0
1666	NZ_CP056373.1	RHBSTW-00636	pRHBSTW-00636_2	193.7	0	0	2	1	0	1	0	0	0	0	0	1	0	0	0	0	0	0	0	1	6
1667	NZ_CP056374.1	RHBSTW-00636	pRHBSTW-00636_3	171.7	0	0	1	0	0	0	0	0	0	1	0	0	0	0	0	0	0	0	0	1	3
1668	NZ_CP056375.1	RHBSTW-00636	pRHBSTW-00636_4	107.7	0	0	0	0	0	0	0	0	0	0	0	0	0	0	0	0	0	0	0	0	0
1669	NZ_CP056376.1	RHBSTW-00636	pRHBSTW-00636_5	5.8	0	0	0	0	0	0	0	0	0	0	0	0	0	0	0	0	0	0	0	0	0
1670	NZ_CP056377.1	RHBSTW-00636	pRHBSTW-00636_6	5.5	0	0	0	0	0	0	0	0	0	0	0	0	0	0	0	0	0	0	0	0	0
1671	NZ_CP056378.1	RHBSTW-00636	pRHBSTW-00636_7	4.4	0	0	0	0	0	0	0	0	0	0	0	0	0	0	0	0	0	0	0	0	0
1672	NZ_CP056379.1	RHBSTW-00636	pRHBSTW-00636_8	4	0	0	0	0	0	0	0	0	0	0	0	0	0	0	0	0	0	0	0	0	0
1673	NZ_CP056380.1	RHBSTW-00636	pRHBSTW-00636_9	1.9	0	0	0	0	0	0	0	0	0	0	0	0	0	0	0	0	0	0	0	0	0
1674	NZ_CP056386.1	RHBSTW-00610	pRHBSTW-00610_2	252.9	0	0	2	1	0	2	0	0	0	1	0	1	0	0	0	0	0	0	0	1	8	re-confirmed by downloawding single seperated file for analysis
1675	NZ_CP056387.1	RHBSTW-00610	pRHBSTW-00610_3	5.8	0	0	0	0	0	0	0	0	0	0	0	0	0	0	0	0	0	0	0	0	0
1676	NZ_CP056388.1	RHBSTW-00610	pRHBSTW-00610_4	4.9	0	0	0	0	0	0	0	0	0	0	0	0	0	0	0	0	0	0	0	0	0
1677	NZ_CP056389.1	RHBSTW-00610	pRHBSTW-00610_5	4.4	0	0	0	0	0	0	0	0	0	0	0	0	0	0	0	0	0	0	0	0	0
1678	NZ_CP056390.1	RHBSTW-00610	pRHBSTW-00610_6	3.5	0	0	0	0	0	0	0	0	0	0	0	0	0	0	0	0	0	0	0	0	0
1679	NZ_CP056391.1	RHBSTW-00610	pRHBSTW-00610_7	2.2	0	0	0	0	0	0	0	0	0	0	0	0	0	0	0	0	0	0	0	0	0
1680	NZ_CP056302.1	RHBSTW-00843	pRHBSTW-00843_2	267.4	0	0	2	0	0	0	0	0	0	1	0	0	0	0	0	0	0	0	0	0	3
1681	NZ_CP056303.1	RHBSTW-00843	pRHBSTW-00843_3	108.6	0	0	0	0	0	0	0	0	0	0	0	0	0	0	0	0	0	0	0	0	0
1682	NZ_CP056330.1	RHBSTW-00807	pRHBSTW-00807_2	6.8	0	0	0	0	0	0	0	0	0	0	0	0	0	0	0	0	0	0	0	0	0
1683	NZ_CP056331.1	RHBSTW-00807	pRHBSTW-00807_3	5.2	0	0	0	0	0	0	0	0	0	0	0	0	0	0	0	0	0	0	0	0	0
1684	NZ_CP056332.1	RHBSTW-00807	pRHBSTW-00807_4	4.1	0	0	0	0	0	0	0	0	0	0	0	0	0	0	0	0	0	0	0	0	0
1685	NZ_CP055452.1	RHBSTW-00574	pRHBSTW-00574_2	244.9	0	1	2	1	0	2	0	0	0	1	0	1	0	0	0	0	0	0	0	1	9	re-confirmed by downloawding single seperated file for analysis
1686	NZ_CP055453.1	RHBSTW-00574	unnamed	41	0	0	2	0	0	0	0	0	0	0	0	0	0	0	0	0	0	0	0	0	2
1687	NZ_CP055454.1	RHBSTW-00574	pRHBSTW-00574_4	38.5	0	0	0	0	0	0	0	0	0	0	0	0	0	0	0	0	0	0	0	0	0
1688	NZ_CP055455.1	RHBSTW-00574	pRHBSTW-00574_5	3.3	0	0	0	0	0	0	0	0	0	0	0	0	0	0	0	0	0	0	0	0	0
1689	NZ_CP055456.1	RHBSTW-00574	pRHBSTW-00574_6	3.3	0	0	0	0	0	0	0	0	0	0	0	0	0	0	0	0	0	0	0	0	0
1690	NZ_CP055457.1	RHBSTW-00574	pRHBSTW-00574_7	3	0	0	0	0	0	0	0	0	0	0	0	0	0	0	0	0	0	0	0	0	0
1691	NZ_CP056521.1	RHBSTW-00441	pRHBSTW-00441_2	114.5	0	0	0	0	0	1	0	0	0	1	0	1	0	0	0	0	0	0	0	0	3
1692	NZ_CP056522.1	RHBSTW-00441	pRHBSTW-00441_3	113.8	0	0	0	0	0	0	0	0	0	0	0	0	0	0	0	0	0	0	0	0	0
1693	NZ_CP056523.1	RHBSTW-00441	pRHBSTW-00441_4	4.1	0	1	0	0	0	0	0	0	0	0	0	0	0	0	0	0	0	0	0	0	1
1694	NZ_CP056531.1	RHBSTW-00433	pRHBSTW-00433_2	224.8	0	1	2	1	0	1	0	0	0	1	0	1	0	0	0	0	0	0	0	1	8	re-confirmed by downloawding single seperated file for analysis
1695	NZ_CP056532.1	RHBSTW-00433	pRHBSTW-00433_3	111.2	0	0	0	0	0	0	0	0	0	0	0	0	0	0	0	0	0	0	0	0	0
1696	NZ_CP056533.1	RHBSTW-00433	pRHBSTW-00433_4	74.7	0	0	0	0	0	0	0	0	0	0	0	0	0	0	0	0	0	0	0	0	0
1697	NZ_CP056534.1	RHBSTW-00433	pRHBSTW-00433_5	7	0	0	0	0	0	0	0	0	0	0	0	0	0	0	0	0	0	0	0	0	0
1698	NZ_CP056535.1	RHBSTW-00433	pRHBSTW-00433_6	5.8	0	0	0	0	0	0	0	0	0	0	0	0	0	0	0	0	0	0	0	0	0
1699	NZ_CP056536.1	RHBSTW-00433	pRHBSTW-00433_7	5.6	0	0	0	0	0	0	0	0	0	0	0	0	0	0	0	0	0	0	0	0	0
1700	NZ_CP056537.1	RHBSTW-00433	pRHBSTW-00433_8	4.8	0	0	0	0	0	0	0	0	0	0	0	0	0	0	0	0	0	0	0	0	0
1701	NZ_CP056538.1	RHBSTW-00433	pRHBSTW-00433_9	3.4	0	0	0	0	0	0	0	0	0	0	0	0	0	0	0	0	0	0	0	0	0
1702	NZ_CP056276.1	RHBSTW-00867	pRHBSTW-00867_2	248.6	0	1	0	0	0	0	0	0	0	0	0	0	0	0	1	0	0	0	0	0	2
1703	NZ_CP056277.1	RHBSTW-00867	pRHBSTW-00867_3	51.1	0	0	1	0	0	1	0	0	0	0	0	0	0	0	0	0	0	0	0	0	2
1704	NZ_CP056298.1	RHBSTW-00852	pRHBSTW-00852_2	131.1	0	0	1	1	0	0	0	0	0	0	0	0	0	0	0	0	0	0	0	0	2
1705	NZ_CP055518.1	RHBSTW-00405	pRHBSTW-00405_2	179.8	0	0	1	1	0	2	0	0	0	0	0	0	0	0	0	0	0	0	0	1	5
1706	NZ_CP055519.1	RHBSTW-00405	pRHBSTW-00405_3	115.6	0	0	2	0	0	0	0	0	0	1	0	0	0	0	0	0	0	0	0	1	4
1707	NZ_CP055521.1	RHBSTW-00405	pRHBSTW-00405_5	72	0	0	0	0	0	0	0	0	0	0	0	0	0	0	0	0	0	0	0	0	0
1708	NZ_CP055523.1	RHBSTW-00405	pRHBSTW-00405_7	10.9	0	0	0	0	0	0	0	0	0	0	0	0	0	0	0	0	0	0	0	0	0
1709	NZ_CP055524.1	RHBSTW-00405	pRHBSTW-00405_8	4.2	0	0	0	0	0	0	0	0	0	0	0	0	0	0	0	0	0	0	0	0	0
1710	NZ_CP055527.1	RHBSTW-00405	pRHBSTW-00405_11	2.5	0	0	0	0	0	0	0	0	0	0	0	0	0	0	0	0	0	0	0	0	0
1711	NZ_CP055594.1	RHBSTW-00001	pRHBSTW-00001_2	116.8	0	0	0	0	0	0	0	0	0	0	0	1	0	0	0	0	0	0	0	0	1
1712	NZ_CP055596.1	RHBSTW-00001	pRHBSTW-00001_4	3.3	0	0	0	0	0	0	0	0	0	0	0	0	0	0	0	0	0	0	0	0	0
1713	NZ_CP055554.1	RHBSTW-00184	pRHBSTW-00184_2	219.5	0	1	2	1	0	2	0	0	0	1	0	1	0	0	0	0	0	0	0	1	9	re-confirmed by downloawding single seperated file for analysis
1714	NZ_CP055555.1	RHBSTW-00184	pRHBSTW-00184_3	121.1	0	0	0	0	0	0	0	0	0	0	0	1	0	0	0	0	0	0	0	0	1
1715	NZ_CP055556.1	RHBSTW-00184	pRHBSTW-00184_4	111	0	0	0	0	0	0	0	0	0	0	0	0	0	0	0	0	0	0	0	0	0
1716	NZ_CP055557.1	RHBSTW-00184	pRHBSTW-00184_5	6.4	0	0	0	0	0	0	0	0	0	0	0	0	0	0	0	0	0	0	0	0	0
1717	NZ_CP055559.1	RHBSTW-00184	pRHBSTW-00184_7	4	0	0	0	0	0	0	0	0	0	0	0	0	0	0	0	0	0	0	0	0	0
1718	NZ_CP057070.1	RHB39-C09	pRHB39-C09_2	4.2	0	0	0	0	0	0	0	0	0	0	0	0	0	0	0	0	0	0	0	0	0
1719	NZ_CP057071.1	RHB39-C09	pRHB39-C09_3	2.5	0	0	0	0	0	0	0	0	0	0	0	0	0	0	0	0	0	0	0	0	0
1720	NZ_CP057460.1	RHB26-C08	pRHB26-C08_2	256.5	0	0	1	0	0	0	0	0	0	0	0	0	0	0	1	0	0	0	0	0	2
1721	NZ_CP057461.1	RHB26-C08	pRHB26-C08_3	4.7	0	0	0	0	0	0	0	0	0	0	0	0	0	0	0	0	0	0	0	0	0
1722	NZ_CP057462.1	RHB26-C08	pRHB26-C08_4	4	0	0	0	0	0	0	0	0	0	0	0	0	0	0	0	0	0	0	0	0	0
1723	NZ_CP056831.1	RHBSTW-00128	pRHBSTW-00128_2	152.3	0	0	0	1	0	0	0	0	0	1	0	0	0	0	0	0	0	0	0	0	2
1724	NZ_CP056832.1	RHBSTW-00128	pRHBSTW-00128_3	5.7	0	0	0	0	0	0	0	0	0	0	0	0	0	0	0	0	0	0	0	0	0
1725	NZ_CP056833.1	RHBSTW-00128	pRHBSTW-00128_4	4	0	0	0	0	0	0	0	0	0	0	0	0	0	0	0	0	0	0	0	0	0
1726	NZ_CP056879.1	RHBSTW-00066	pRHBSTW-00066_2	199.5	0	0	1	2	0	1	0	0	0	0	0	0	0	0	0	0	0	0	0	0	4
1727	NZ_CP056880.1	RHBSTW-00066	pRHBSTW-00066_3	107	0	0	1	0	0	0	0	0	0	0	0	0	0	0	0	0	0	0	0	0	1
1728	NZ_CP056881.1	RHBSTW-00066	pRHBSTW-00066_4	4.5	0	0	1	0	0	0	0	0	0	0	0	0	0	0	0	0	0	0	0	0	1
1729	NZ_CP056882.1	RHBSTW-00066	pRHBSTW-00066_5	4	0	0	0	0	0	0	0	0	0	0	0	0	0	0	0	0	0	0	0	0	0
1730	NZ_CP056884.1	RHBSTW-00062	pRHBSTW-00062_2	198.7	0	1	1	2	0	1	0	0	0	0	0	0	0	0	0	0	0	0	0	0	5
1731	NZ_CP056885.1	RHBSTW-00062	pRHBSTW-00062_3	107	0	0	1	0	0	0	0	0	0	0	0	0	0	0	0	0	0	0	0	0	1
1732	NZ_CP056886.1	RHBSTW-00062	pRHBSTW-00062_4	4.5	0	0	0	0	0	0	0	0	0	0	0	0	0	0	0	0	0	0	0	0	0
1733	NZ_CP056887.1	RHBSTW-00062	pRHBSTW-00062_5	4	0	0	0	0	0	0	0	0	0	0	0	0	0	0	0	0	0	0	0	0	0
1734	NZ_CP057100.1	RHB38-C06	pRHB38-C06_2	140	0	0	0	1	0	1	0	0	0	1	0	0	0	0	0	0	0	0	0	0	3
1735	NZ_CP056217.1	RHBSTW-00982	pRHBSTW-00982_2	145	0	0	0	1	0	0	0	0	0	0	0	0	0	0	0	0	0	0	0	0	1
1736	NZ_CP056218.1	RHBSTW-00982	pRHBSTW-00982_3	4.8	0	0	0	0	0	0	0	0	0	0	0	0	0	0	0	0	0	0	0	0	0
1737	NZ_CP056192.1	RHBSTW-00995	pRHBSTW-00995_2	246.9	0	0	2	1	0	1	0	0	0	1	0	0	0	0	0	0	0	0	0	1	6
1738	NZ_CP056193.1	RHBSTW-00995	pRHBSTW-00995_3	72	0	0	0	0	0	0	0	0	0	0	0	1	0	0	0	0	0	0	0	1	2
1739	NZ_CP056194.1	RHBSTW-00995	pRHBSTW-00995_4	70.2	0	0	0	0	0	0	0	0	0	0	0	0	0	0	0	0	0	0	0	0	0
1740	NZ_CP056195.1	RHBSTW-00995	pRHBSTW-00995_5	15	0	0	0	0	0	0	0	0	0	0	0	0	0	0	0	0	0	0	0	0	0
1741	NZ_CP056196.1	RHBSTW-00995	pRHBSTW-00995_6	5.8	0	0	0	0	0	0	0	0	0	0	0	0	0	0	0	0	0	0	0	0	0
1742	NZ_CP056197.1	RHBSTW-00995	pRHBSTW-00995_7	2.4	0	0	0	0	0	0	0	0	0	0	0	0	0	0	0	0	0	0	0	0	0
1743	NZ_CP056198.1	RHBSTW-00995	pRHBSTW-00995_8	1.9	0	0	0	0	0	0	0	0	0	0	0	0	0	0	0	0	0	0	0	0	0
1744	NZ_CP057035.1	RHB39-C24	pRHB39-C24_2	227.2	0	0	1	1	0	1	0	0	0	0	0	0	0	0	1	0	0	0	0	0	4
1745	NZ_CP057036.1	RHB39-C24	pRHB39-C24_3	86.3	0	0	0	0	0	0	0	0	0	1	0	0	0	0	0	0	0	0	0	0	1
1746	NZ_CP057037.1	RHB39-C24	pRHB39-C24_4	4.7	0	0	0	0	0	0	0	0	0	0	0	0	0	0	0	0	0	0	0	0	0
1747	NZ_CP057067.1	RHB39-C10	pRHB39-C10_2	242.1	0	0	1	1	0	0	0	0	0	0	0	0	0	0	1	0	0	0	0	0	3
1748	NZ_CP057068.1	RHB39-C10	pRHB39-C10_3	217.2	0	0	1	1	0	2	0	0	0	1	0	0	0	0	1	0	0	0	0	0	6
1749	NZ_CP057314.1	RHB30-C05	pRHB30-C05_2	194.1	0	0	0	0	0	0	0	0	0	0	0	0	0	0	1	0	0	0	0	0	1
1750	NZ_CP057315.1	RHB30-C05	pRHB30-C05_3	147.2	0	0	0	0	0	1	0	0	0	1	0	0	0	0	0	0	0	0	0	1	3
1751	NZ_CP057316.1	RHB30-C05	pRHB30-C05_4	110.7	0	0	0	0	0	0	0	0	0	0	0	0	0	0	0	0	0	0	0	0	0
1752	NZ_CP057317.1	RHB30-C05	pRHB30-C05_5	53.8	0	0	1	0	0	0	0	0	0	0	0	0	0	0	0	0	0	0	0	0	1
1753	NZ_CP057318.1	RHB30-C05	pRHB30-C05_6	44.3	0	0	0	0	0	0	0	0	0	0	0	0	0	0	0	0	0	0	0	0	0
1754	NZ_CP056855.1	RHBSTW-00113	pRHBSTW-00113_2	188.6	0	0	2	1	0	1	0	0	0	1	0	0	0	0	0	0	0	0	0	1	6
1755	NZ_CP056856.1	RHBSTW-00113	pRHBSTW-00113_3	115.2	0	0	0	0	0	0	0	0	0	0	0	1	0	0	0	0	0	0	0	0	1
1756	NZ_CP056857.1	RHBSTW-00113	pRHBSTW-00113_4	55.7	0	0	1	0	0	0	0	0	0	0	0	0	0	0	0	0	0	0	0	0	1
1757	NZ_CP056858.1	RHBSTW-00113	pRHBSTW-00113_5	53	0	0	0	0	0	0	0	0	0	0	0	0	0	0	0	0	0	0	0	0	0
1758	NZ_CP056859.1	RHBSTW-00113	pRHBSTW-00113_6	2.3	0	0	0	0	0	0	0	0	0	0	0	0	0	0	0	0	0	0	0	0	0
1759	NZ_CP056860.1	RHBSTW-00113	pRHBSTW-00113_7	1.9	0	0	0	0	0	0	0	0	0	0	0	0	0	0	0	0	0	0	0	0	0
1760	NZ_CP057723.1	RHB16-C24	pRHB16-C24_2	147.5	0	0	0	0	0	1	0	0	0	1	0	0	0	0	0	0	0	0	0	1	3
1761	NZ_CP057724.1	RHB16-C24	pRHB16-C24_3	48.5	0	0	0	0	0	0	0	0	0	0	0	0	0	0	0	0	0	0	0	0	0
1762	NZ_CP048413.1	MH9CRKP	pCTX_MH9CRKP	265.9	0	0	3	0	0	0	0	0	0	0	0	0	0	0	0	0	0	0	0	0	3
1763	NZ_CP048414.1	MH9CRKP	pKPC_MH9CRKP	92.4	0	0	0	0	0	0	0	0	0	0	0	0	0	0	0	0	0	0	0	0	0
1764	NZ_CP059380.1	NICU_1_P3	unnamed	229.6	0	1	1	1	0	1	0	0	0	0	0	0	0	0	0	0	0	0	0	0	4
1765	NZ_JABXPA010000002.1	RHBSTW-00904	pRHBSTW-00904_2	264.4	0	0	2	1	0	2	0	0	0	1	0	1	0	0	0	0	0	0	0	2	9	re-confirmed by downloawding single seperated file for analysis
1766	NZ_JABXPA010000003.1	RHBSTW-00904	pRHBSTW-00904_3	97	0	0	1	0	0	0	0	0	0	1	0	0	0	0	0	0	0	0	0	0	2
1767	NZ_JABXPA010000005.1	RHBSTW-00904	pRHBSTW-00904_5	62.7	0	0	0	0	0	0	0	0	0	0	0	0	0	0	0	0	0	0	0	0	0
1768	NZ_JABXPA010000008.1	RHBSTW-00904	pRHBSTW-00904_8	50.3	0	0	0	0	0	0	0	0	0	0	0	0	0	0	0	0	0	0	0	0	0
1769	NZ_JABXPA010000009.1	RHBSTW-00904	pRHBSTW-00904_9	5.9	0	0	0	0	0	0	0	0	0	0	0	0	0	0	0	0	0	0	0	0	0
1770	NZ_JABXPA010000010.1	RHBSTW-00904	pRHBSTW-00904_10	5.3	0	0	0	0	0	0	0	0	0	0	0	0	0	0	0	0	0	0	0	0	0
1771	NZ_JABXPA010000011.1	RHBSTW-00904	pRHBSTW-00904_11	4.9	0	0	0	0	0	0	0	0	0	0	0	0	0	0	0	0	0	0	0	0	0
1772	NZ_JABXPA010000012.1	RHBSTW-00904	pRHBSTW-00904_12	3.8	0	0	0	0	0	0	0	0	0	0	0	0	0	1	0	0	0	0	0	0	1
1773	NZ_JABXRS010000002.1	RHBSTW-00065	pRHBSTW-00065_2	199.5	0	1	1	2	0	1	0	0	0	0	0	0	0	0	0	0	0	0	0	0	5
1774	NZ_JABXRS010000004.1	RHBSTW-00065	pRHBSTW-00065_4	112.3	0	0	1	0	0	0	0	0	0	0	0	0	0	0	0	0	0	0	0	0	1
1775	NZ_JABXRS010000006.1	RHBSTW-00065	pRHBSTW-00065_6	4.5	0	0	0	0	0	0	0	0	0	0	0	0	0	0	0	0	0	0	0	0	0
1776	NZ_JABXRS010000007.1	RHBSTW-00065	pRHBSTW-00065_7	4	0	0	0	0	0	0	0	0	0	0	0	0	0	0	0	0	0	0	0	0	0
1777	NZ_JABXRQ010000003.1	RHBSTW-00069	pRHBSTW-00069_3	120.1	0	0	0	0	0	0	0	0	0	1	0	0	0	0	0	0	0	0	0	0	1
1778	NZ_JABXRQ010000004.1	RHBSTW-00069	pRHBSTW-00069_4	112.3	0	0	1	0	0	0	0	0	0	0	0	0	0	0	0	0	0	0	0	0	1
1779	NZ_JABXRQ010000006.1	RHBSTW-00069	pRHBSTW-00069_6	4.5	0	0	1	0	0	0	0	0	0	0	0	0	0	0	0	0	0	0	0	0	1
1780	NZ_JABXPD010000003.1	RHBSTW-00884	pRHBSTW-00884_3	208.6	0	0	0	1	0	0	0	0	0	1	0	1	0	0	0	0	0	0	0	0	3
1781	NZ_JABXPD010000006.1	RHBSTW-00884	pRHBSTW-00884_6	3.7	0	0	0	0	0	0	0	0	0	0	0	0	0	0	0	0	0	0	0	0	0
1782	NZ_JABXPD010000007.1	RHBSTW-00884	pRHBSTW-00884_7	2	0	0	0	0	0	0	0	0	0	0	0	0	0	0	0	0	0	0	0	0	0
1783	NZ_JABXPD010000008.1	RHBSTW-00884	pRHBSTW-00884_8	2	0	0	0	0	0	0	0	0	0	0	0	0	0	0	0	0	0	0	0	0	0
1784	NZ_JABXRA010000003.1	RHBSTW-00170	pRHBSTW-00170_3	227.6	0	1	0	1	0	0	0	0	0	1	0	1	0	0	0	0	0	0	0	0	4
1785	NZ_AP022079.1	WP4-S18-CRE-04	pWP4-S18-CRE-04_1	224.1	0	2	0	1	0	2	0	0	0	1	0	1	0	0	0	0	0	0	0	1	8	re-confirmed by downloawding single seperated file for analysis
1786	NZ_AP022080.1	WP4-S18-CRE-04	pWP4-S18-CRE-04_2	176	0	1	1	0	0	0	0	0	0	0	0	0	0	0	0	0	0	0	0	0	2
1787	NZ_AP022081.1	WP4-S18-CRE-04	pWP4-S18-CRE-04_3	55.4	0	0	0	0	0	0	0	0	0	0	0	0	0	0	0	0	0	0	0	0	0
1788	NZ_AP022082.1	WP4-S18-CRE-04	pWP4-S18-CRE-04_4	41.2	0	0	0	0	0	0	0	0	0	1	0	0	0	0	0	0	0	0	0	0	1
1789	NZ_AP022083.1	WP4-S18-CRE-04	pWP4-S18-CRE-04_5	4	0	0	0	0	0	0	0	0	0	0	0	0	0	0	0	0	0	0	0	0	0
1790	NZ_AP022140.1	WP5-S18-ESBL-02	pWP5-S18-ESBL-02_1	85	0	0	0	0	0	1	0	0	0	1	0	0	0	0	0	0	0	0	0	0	2
1791	NZ_AP022141.1	WP5-S18-ESBL-02	pWP5-S18-ESBL-02_2	3.9	0	0	0	0	0	0	0	0	0	0	0	0	0	0	0	0	0	0	0	0	0
1792	NZ_AP021910.1	WP2-S17-ESBL-02	pWP2-S17-ESBL-02_1	139.4	0	0	2	0	0	0	0	0	0	0	0	0	0	0	0	0	0	0	0	0	2
1793	NZ_AP021911.1	WP2-S17-ESBL-02	pWP2-S17-ESBL-02_2	80.3	0	0	0	0	0	0	0	0	0	0	0	1	0	0	0	0	0	0	0	0	1
1794	NZ_AP021912.1	WP2-S17-ESBL-02	pWP2-S17-ESBL-02_3	4.6	0	0	0	0	0	0	0	0	0	0	0	0	0	0	0	0	0	0	0	0	0
1795	NZ_AP021913.1	WP2-S17-ESBL-02	pWP2-S17-ESBL-02_4	4.2	0	0	0	0	0	0	0	0	0	0	0	0	0	0	0	0	0	0	0	0	0
1796	NZ_CP054286.1	IDR1800050501-01-02	p3K176	176.3	0	0	0	1	0	0	0	0	0	1	0	0	0	0	0	0	0	0	0	0	2
1797	NZ_CP054287.1	IDR1800050501-01-02	p3K157	157	0	0	0	0	0	0	0	0	0	0	0	0	0	0	0	0	0	0	0	1	1
1798	NZ_CP054288.1	IDR1800050501-01-02	p3K44	43.6	0	0	0	0	0	0	0	0	0	0	0	0	0	0	0	0	0	2	0	0	2
1799	NZ_AP022158.1	WP5-S18-ESBL-06	pWP5-S18-ESBL-06_1	242.1	0	0	3	0	0	0	0	0	0	0	0	0	0	0	0	0	0	0	0	0	3
1800	NZ_AP021930.1	WP2-W18-ESBL-06	pWP2-W18-ESBL-06_1	140.9	0	0	1	1	0	0	0	0	0	0	0	0	0	0	0	0	0	0	0	0	2
1801	NZ_AP021931.1	WP2-W18-ESBL-06	pWP2-W18-ESBL-06_2	130.3	0	0	0	1	0	1	0	0	0	1	0	1	0	0	0	0	0	0	0	0	4
1802	NZ_AP021932.1	WP2-W18-ESBL-06	pWP2-W18-ESBL-06_3	4	0	0	0	0	0	0	0	0	0	0	0	0	0	0	0	0	0	0	0	0	0
1803	NZ_CP054290.1	IDR1900025266-01-00	p2K176	176.4	0	0	0	1	0	0	0	0	0	1	0	0	0	0	0	0	0	0	0	0	2
1804	NZ_CP054291.1	IDR1900025266-01-00	p2K157	156.9	0	0	0	0	0	0	0	0	0	0	0	0	0	0	0	0	0	0	0	1	1
1805	NZ_CP054292.1	IDR1900025266-01-00	p2K9	8.6	0	0	0	0	0	0	0	0	0	0	0	0	0	0	0	0	0	0	0	0	0
1806	NZ_CP054293.1	IDR1900025266-01-00	p2K44	43.6	0	0	0	0	0	0	0	0	0	0	0	0	0	0	0	0	0	2	0	0	2
1807	NZ_CP047272.1	N16-03892	pKp3892	271.7	0	0	2	1	0	1	0	0	0	0	0	0	0	0	0	0	0	0	0	0	4
1808	NZ_QWFT01000004.1	INF151	pINF151_01-VP	138.1	0	0	0	0	0	1	0	0	0	0	0	0	0	0	1	0	0	0	0	0	2
1809	NZ_QWFT01000005.1	INF151	pINF151_02	83.1	0	1	3	0	0	0	0	0	0	0	0	0	0	0	0	1	0	0	0	0	5
1810	NZ_QWFT01000006.1	INF151	pINF151_03	75.8	0	0	1	1	0	0	0	0	0	0	0	0	0	0	0	0	0	0	0	0	2
1811	NZ_QWFT01000007.1	INF151	pINF151_04	65.9	0	1	2	0	0	0	0	0	0	0	0	0	0	0	0	1	0	0	0	1	5
1812	NZ_QWFT01000008.1	INF151	pINF151_05	8.5	0	0	0	0	0	0	0	0	0	0	0	0	0	0	0	0	0	0	0	0	0
1813	NZ_QWFT01000009.1	INF151	pINF151_06	6.8	0	0	0	0	0	0	0	0	0	0	0	0	0	0	0	0	0	0	0	0	0
1814	NZ_LR134211.1	NCTC418	2	205.3	0	0	0	2	0	1	0	0	0	0	0	0	0	0	1	0	0	0	0	0	4
1815	NZ_LR134212.1	NCTC418	3	25.1	0	0	0	0	0	0	0	0	0	0	0	0	0	0	0	0	0	0	0	0	0
1816	NZ_LR134277.1	NCTC9793	2	13.2	0	0	0	0	0	0	0	0	0	0	0	0	0	0	0	0	0	0	0	0	0
1817	NZ_LR134278.1	NCTC9793	3	24.3	0	0	0	0	0	0	0	0	0	0	0	0	0	0	0	0	0	0	0	0	0
1818	NZ_LR134279.1	NCTC9793	4	20.6	0	0	0	0	0	0	0	0	0	0	0	0	0	0	0	0	0	0	0	0	0
1819	NZ_LR134281.1	NCTC9793	6	21.6	0	0	0	0	0	0	0	0	0	0	0	0	0	0	0	0	0	0	0	0	0
1820	LR134207.1	NCTC9667	2	223.3	0	0	1	1	0	0	0	0	0	0	0	0	0	0	1	0	0	0	0	0	3
1821	LR134218.1	NCTC10317	2	107.9	0	0	0	0	0	0	0	0	0	0	0	0	0	0	0	0	0	0	0	0	0
1822	LR134219.1	NCTC10317	3	190.6	0	0	0	1	0	0	0	0	0	0	0	0	0	0	0	0	0	0	0	0	1
1823	NZ_CP060282.1	ent1077	pKpVP	237.4	0	0	0	1	0	1	0	0	0	0	0	0	0	0	1	0	0	0	0	0	3
1824	NZ_CP060283.1	ent1077	pMDR	111.1	0	0	0	0	0	0	0	0	0	1	0	0	0	0	0	0	0	0	0	1	2
1825	NZ_CP060284.1	ent1077	pKPC2	71.9	0	0	1	0	0	0	0	0	0	0	0	0	0	0	0	0	0	0	0	0	1
1826	NZ_CP060745.1	KP120	pKP120-92Kb	92.2	0	0	1	0	0	0	0	0	0	0	0	0	0	0	0	0	0	0	0	0	1
1827	NZ_CP060746.1	KP120	pKP120-CTX-M-125	72.6	0	0	0	0	0	0	0	0	0	0	0	0	0	0	0	0	0	0	0	0	0
1828	NZ_CP060747.1	KP120	pKP120-2Kb	2.3	0	0	0	0	0	0	0	0	0	0	0	0	0	0	0	0	0	0	0	0	0
1829	NZ_JQGM01000063.1	182604R	Unnamed	10.9	0	0	0	0	0	0	0	0	0	0	0	0	0	0	0	0	0	0	0	0	0
1830	NZ_CP061063.1	HKP0018	pHKP0018.1	6.1	0	0	0	0	0	0	0	0	0	0	0	0	0	0	0	0	0	0	0	0	0
1831	NZ_CP061064.1	HKP0018	pHKP0018.2	66.3	0	0	1	0	0	0	0	0	0	0	0	0	0	0	0	0	0	0	0	0	1
1832	NZ_CP061065.1	HKP0018	pHKP0018.3	113	0	0	0	0	0	0	0	0	0	0	0	0	0	0	0	0	0	0	0	0	0
1833	NZ_CP061066.1	HKP0018	pHKP0018.4	57.5	0	0	1	0	0	0	0	0	0	0	0	0	0	0	0	0	0	0	1	0	2
1834	NZ_CP061067.1	HKP0018	pHKP0018.5	8.4	0	0	0	0	0	0	0	0	0	0	0	0	0	0	0	0	0	0	0	0	0
1835	NZ_CP061068.1	HKP0018	pHKP0018.6	5.5	0	0	0	0	0	0	0	0	0	0	0	0	0	0	0	0	0	0	0	0	0
1836	NZ_CP061069.1	HKP0018	pHKP0018.7	2	0	0	0	0	0	0	0	0	0	0	0	0	0	0	0	0	0	0	0	0	0
1837	NZ_CP061070.1	HKP0018	pHKP0018.8	1.5	0	0	0	0	0	0	0	0	0	0	0	0	0	0	0	0	0	0	0	0	0
1838	NZ_CP061054.1	HKP0067	pHKP0067.1	6.1	0	0	0	0	0	0	0	0	0	0	0	0	0	0	0	0	0	0	0	0	0
1839	NZ_CP061055.1	HKP0067	pHKP0067.2	70.8	0	0	1	0	0	0	0	0	0	0	0	0	0	0	0	0	0	0	0	0	1
1840	NZ_CP061056.1	HKP0067	pHKP0067.3	113	0	0	0	0	0	0	0	0	0	0	0	0	0	0	0	0	0	0	0	0	0
1841	NZ_CP061057.1	HKP0067	pHKP0067.4	57.5	0	0	1	0	0	0	0	0	0	0	0	0	0	0	0	0	0	0	1	0	2
1842	NZ_CP061058.1	HKP0067	pHKP0067.5	8.4	0	0	0	0	0	0	0	0	0	0	0	0	0	0	0	0	0	0	0	0	0
1843	NZ_CP061059.1	HKP0067	pHKP0067.6	5.5	0	0	0	0	0	0	0	0	0	0	0	0	0	0	0	0	0	0	0	0	0
1844	NZ_CP061060.1	HKP0067	pHKP0067.7	2	0	0	0	0	0	0	0	0	0	0	0	0	0	0	0	0	0	0	0	0	0
1845	NZ_CP061061.1	HKP0067	pHKP0067.8	1.5	0	0	0	0	0	0	0	0	0	0	0	0	0	0	0	0	0	0	0	0	0
1846	NZ_CP053036.1	P35	pP35A	248.7	0	1	1	1	0	1	0	0	0	1	0	0	0	0	0	0	0	0	0	0	5
1847	NZ_CP053037.1	P35	pP35B	85.2	0	0	0	0	0	0	0	0	0	0	0	0	0	0	0	0	0	0	0	0	0
1848	NZ_CP053038.1	P35	pP35C	53.3	0	0	0	0	0	0	0	0	0	0	0	0	0	0	0	0	0	0	0	0	0
1849	NZ_CP053039.1	P35	pP35D	8.3	0	0	0	0	0	0	0	0	0	0	0	0	0	0	0	0	0	0	0	0	0
1850	NZ_CP053040.1	P35	pP35E	4.2	0	0	0	0	0	0	0	0	0	0	0	0	0	0	0	0	0	0	0	0	0
1851	NZ_CP053041.1	P35	pP35F	3.3	0	0	0	0	0	0	0	0	0	0	0	0	0	0	0	0	0	0	0	0	0
1852	NZ_JABENA010000003.1	P16	pP16A	248.8	0	1	1	2	0	1	0	0	0	1	0	0	0	0	0	0	0	0	0	0	6
1853	NZ_JABENA010000004.1	P16	pP16B	87.3	0	0	0	0	0	0	0	0	0	0	0	0	0	0	0	0	0	0	0	0	0
1854	NZ_JABENA010000005.1	P16	pP16C	53.3	0	0	0	0	0	0	0	0	0	0	0	0	0	0	0	0	0	0	0	0	0
1855	NZ_JABENA010000006.1	P16	pP16D	8.3	0	0	0	0	0	0	0	0	0	0	0	0	0	0	0	0	0	0	0	0	0
1856	NZ_JABENA010000007.1	P16	pP16E	4.2	0	0	0	0	0	0	0	0	0	0	0	0	0	0	0	0	0	0	0	0	0
1857	NZ_JABENA010000008.1	P16	pP16F	3.3	0	0	0	0	0	0	0	0	0	0	0	0	0	0	0	0	0	0	0	0	0
1858	CP058799.1	BA27935	pvirulence_VBA27935	304.1	0	0	1	1	0	1	0	0	0	0	0	0	0	0	1	0	0	0	0	0	4
1859	CP058800.1	BA27935	pIncFIBK	102.9	0	0	1	0	0	0	0	0	0	1	0	0	0	0	0	0	0	0	0	0	2
1860	CP058801.1	BA27935	pIncFII	97	0	0	0	0	0	0	0	0	0	0	0	0	0	0	0	0	0	0	0	0	0
1861	CP058802.1	BA27935	pColRNAI	9.7	0	0	1	0	0	0	0	0	0	0	0	0	0	0	0	0	0	0	0	0	1
1862	CP058803.1	BA27935	punnamed_VBA27935	5.8	0	0	0	0	0	0	0	0	0	0	0	0	0	0	0	0	0	0	0	0	0
1863	CP058804.1	BA27935	pColBS512	2.1	0	0	0	0	0	0	0	0	0	0	0	0	0	0	0	0	0	0	0	0	0
1864	CP058805.1	BA27935	punnamed_2_VBA27935	2	0	0	0	0	0	0	0	0	0	0	0	0	0	0	0	0	0	0	0	0	0
1865	CP058806.1	BA27935	punnamed_3_VBA27935	1.6	0	0	0	0	0	0	0	0	0	0	0	0	0	0	0	0	0	0	0	0	0
1866	NZ_CP031935.1	GZ-1	unnamed1	198.1	0	0	1	0	0	2	0	0	0	0	0	0	0	0	1	0	0	0	0	0	4
1867	NZ_CP031936.1	GZ-1	unnamed2	133.8	0	0	0	0	0	0	0	0	0	1	0	0	0	0	0	0	0	0	0	0	1
1868	NZ_CP031937.1	GZ-1	unnamed3	87.1	0	0	1	0	0	0	0	0	0	0	0	0	0	0	0	0	0	0	0	0	1
1869	NZ_VKNK01000077.1	KP13205	pKP13205_KPC2	77.6	0	0	0	0	0	0	0	0	0	0	0	1	0	0	0	0	0	0	0	0	1
1870	NZ_VKNL01000120.1	KP11394	pKP11394_KPC2	155.9	0	0	0	0	0	1	0	0	0	0	0	2	0	0	0	0	0	0	0	0	3
1871	NZ_VKNH01000084.1	KP12072	pKP_12072_KPC2	78	0	0	0	0	0	0	0	0	0	0	0	1	0	0	0	0	0	0	0	0	1
1872	NZ_VKNE01000099.1	KP16289	pKP16289_KPC2	78	0	0	0	0	0	0	0	0	0	0	0	1	0	0	0	0	0	0	0	0	1
1873	NZ_VKNJ01000140.1	KP13846	pKP13846_KPC2	77.6	0	0	0	0	0	0	0	0	0	0	0	1	0	0	0	0	0	0	0	0	1
1874	NZ_VKNF01000119.1	KP15812	pKP15812_KPC2	77.3	0	0	0	0	0	0	0	0	0	0	0	1	0	0	0	0	0	0	0	0	1
1875	CP062793.1	33Kpn12	p33Kpn12-1	117	0	0	0	0	0	0	0	0	0	0	0	0	0	0	0	0	0	0	0	0	0
1876	CP062794.1	33Kpn12	p33Kpn12-KPC	15.9	0	0	1	0	0	0	0	0	0	0	0	0	0	0	0	0	0	0	0	0	1
1877	NZ_CP060422.1	BA2105	pKOX	178	0	0	0	0	0	0	0	0	0	0	0	0	0	0	0	0	0	0	0	1	1
1878	NZ_CP060423.1	BA2105	pIncR	74.7	0	0	0	0	0	0	0	0	0	0	0	0	0	0	0	0	0	0	0	0	0
1879	NZ_CP060424.1	BA2105	pIncFIA_HI1	60.8	0	1	0	0	0	0	0	0	0	0	0	1	0	0	0	0	0	0	0	1	3
1880	NZ_CP060425.1	BA2105	pIncFIB_pQil	47.6	0	0	0	0	0	1	0	0	0	1	0	0	0	0	0	0	0	0	0	0	2
1881	NZ_CP060426.1	BA2105	p_unnamed_1_VBA2105	6	0	0	0	0	0	0	0	0	0	0	0	0	0	0	0	0	0	0	0	0	0
1882	NZ_CP060427.1	BA2105	pColBS512	2.1	0	0	0	0	0	0	0	0	0	0	0	0	0	0	0	0	0	0	0	0	0
1883	NZ_CP060428.1	BA2105	p_unnamed_2_VBA2105	1.6	0	0	0	0	0	0	0	0	0	0	0	0	0	0	0	0	0	0	0	0	0
1884	NZ_CP054171.1	BA12818	pIncFII	93	0	0	0	0	0	0	0	0	0	0	0	0	0	0	0	0	0	0	0	0	0
1885	NZ_CP054172.1	BA12818	pIncFIBpQil	33	0	0	0	0	0	1	0	0	0	0	0	0	0	0	0	0	0	0	0	0	1
1886	CP063146.1	KP19-3088	pKP19-3088-4k	4	0	0	0	0	0	0	0	0	0	0	0	0	0	0	0	0	0	0	0	0	0
1887	CP063148.1	KP19-3088	pKP19-3088-159k	159.1	0	0	0	0	0	0	0	0	0	1	0	1	0	0	0	0	0	0	0	1	3
1888	CP063149.1	KP19-3088	pKP19-3088-375k	375.5	0	0	1	1	0	1	0	0	2	0	0	0	0	0	0	0	0	0	0	0	5
1889	NZ_CP063020.1	CriePir75	unnamed1	79.6	0	0	1	0	0	1	0	0	0	0	0	0	0	0	0	0	0	0	0	0	2
1890	NZ_CP063021.1	CriePir75	unnamed2	5	0	0	1	0	0	0	0	0	0	0	0	0	0	0	0	0	0	0	0	0	1
1891	NZ_CP063022.1	CriePir75	unnamed3	3.5	0	0	0	0	0	0	0	0	0	0	0	0	0	0	0	0	0	0	0	0	0
1892	AP022554.1	THO-017	pTHO-017-1	190	0	0	1	1	0	0	0	0	0	0	0	0	0	0	0	0	0	0	0	0	2
1893	AP022555.1	THO-017	pTHO-017-2	70.5	0	0	1	0	0	0	0	0	0	0	0	0	0	0	0	0	0	0	0	0	1
1894	AP022556.1	THO-017	pTHO-017-3	29.8	0	0	0	0	0	0	0	0	0	0	0	0	0	0	0	0	0	0	0	0	0
1895	NZ_CP063009.1	CriePir120	unnamed1	103.5	0	0	0	0	0	0	0	0	0	0	0	0	0	0	0	0	0	0	0	0	0
1896	NZ_CP063010.1	CriePir120	unnamed2	84.1	0	0	0	0	0	0	0	0	0	0	0	0	0	0	0	0	0	0	0	0	0
1897	NZ_CP063278.1	MAR14-456	pMAR14456-IncHI1B	232.4	0	0	1	0	0	1	0	0	0	0	0	0	0	0	1	0	0	0	0	0	3
1898	NZ_CP063279.1	MAR14-456	pMAR14456-IncFII	127	0	0	0	0	0	0	0	0	0	1	0	0	0	0	0	0	0	0	0	1	2
1899	NZ_CP063280.1	MAR14-456	pMAR14456-OXA48	63.6	0	0	0	0	0	0	0	0	0	0	1	0	0	0	0	0	0	0	0	0	1
1900	NZ_CP063012.1	CriePir116	unnamed	164.3	0	0	0	0	0	0	0	0	0	0	0	0	0	0	0	0	0	0	0	0	0
1901	NZ_CP062994.1	CriePir200	unnamed1	302.4	0	0	1	0	0	1	0	0	0	0	1	0	0	0	1	0	0	0	0	0	4
1902	NZ_CP062995.1	CriePir200	unnamed2	226.5	0	0	0	1	0	0	0	0	0	1	0	0	0	0	0	0	0	0	0	0	2
1903	NZ_CP062996.1	CriePir200	unnamed3	5.6	0	0	0	0	0	0	0	0	0	0	0	0	0	0	0	0	0	0	0	0	0
1904	NZ_CP063014.1	CriePir99	unnamed1	210.7	0	0	0	0	0	0	0	0	0	0	0	0	0	0	1	0	0	0	0	0	1
1905	NZ_CP063015.1	CriePir99	unnamed2	113.3	0	0	0	0	0	1	0	0	0	1	0	0	0	0	0	0	0	0	0	0	2
1906	NZ_CP063016.1	CriePir99	unnamed3	4.2	0	0	0	0	0	0	0	0	0	0	0	0	0	0	0	0	0	0	0	0	0
1907	NZ_CP063017.1	CriePir99	unnamed4	3.8	0	0	0	0	0	0	0	0	0	0	0	0	0	0	0	0	0	0	0	0	0
1908	NZ_CP063018.1	CriePir99	unnamed5	3.8	0	0	0	0	0	0	0	0	0	0	0	0	0	0	0	0	0	0	0	0	0
1909	NZ_CP063004.1	CriePir154	unnamed1	29.6	0	0	0	0	0	1	0	0	0	0	0	0	0	0	0	0	0	0	0	0	1
1910	NZ_CP063005.1	CriePir154	unnamed2	5.2	0	0	0	0	0	0	0	0	0	0	0	0	0	0	0	0	0	0	0	0	0
1911	NZ_CP063006.1	CriePir154	unnamed3	4.1	0	0	0	0	0	0	0	0	0	0	0	0	0	0	0	0	0	0	0	0	0
1912	NZ_CP063007.1	CriePir154	unnamed4	2.1	0	0	0	0	0	0	0	0	0	0	0	0	0	0	0	0	0	0	0	0	0
1913	NZ_CP062998.1	CriePir197	unnamed1	114.5	0	0	1	0	0	1	0	0	0	1	0	0	0	0	0	0	0	0	0	1	4
1914	NZ_CP062999.1	CriePir197	unnamed2	68.2	0	0	0	0	0	0	0	0	0	0	0	1	0	0	0	0	0	0	0	0	1
1915	NZ_CP063000.1	CriePir197	unnamed3	5.4	0	0	0	0	0	0	0	0	0	0	0	0	0	0	0	0	0	0	0	0	0
1916	NZ_CP063001.1	CriePir197	unnamed4	3.3	0	0	0	0	0	0	0	0	0	0	0	0	0	0	0	0	0	0	0	0	0
1917	NZ_CP063002.1	CriePir197	unnamed5	3.2	0	0	0	0	0	0	0	0	0	0	0	0	0	0	0	0	0	0	0	0	0
1918	AP022528.1	THO-004	pTHO-004-1	142.4	0	0	1	1	0	0	0	0	0	0	0	0	0	0	0	0	0	0	0	0	2
1919	AP022529.1	THO-004	pTHO-004-2	44.4	0	0	0	0	0	0	0	0	0	0	0	0	0	0	0	0	0	0	0	0	0
1920	AP022530.1	THO-004	pTHO-004-3	4.9	0	0	1	0	0	0	0	0	0	0	0	0	0	0	0	0	0	0	0	0	1
1921	AP022531.1	THO-004	pTHO-004-4	4.7	0	0	0	0	0	0	0	0	0	0	0	0	0	0	0	0	0	0	0	0	0
1922	AP022532.1	THO-004	pTHO-004-5	2.3	0	0	0	0	0	0	0	0	0	0	0	0	0	0	0	0	0	0	0	0	0
1923	NZ_CP063024.1	CriePir45	unnamed	2.7	0	0	0	0	0	0	0	0	0	0	0	0	0	0	0	0	0	0	0	0	0
1924	AP023454.1	M941	pM941-NDM5	93.5	0	0	0	0	0	0	0	0	0	0	0	0	0	0	0	0	0	0	0	0	0
1925	AP023455.1	M941	pM941-a	185.8	0	0	0	0	0	0	0	0	0	0	0	0	0	0	0	0	0	0	0	0	0
1926	AP023456.1	M941	pM941-b	56.8	0	0	0	0	0	0	0	0	0	0	0	0	0	0	0	0	0	0	0	0	0
1927	AP023457.1	M941	pM941-c	9.3	0	0	0	0	0	0	0	0	0	0	0	0	0	0	0	0	0	0	0	0	0
1928	AP023458.1	M941	pM941-d	4	0	0	0	0	0	0	0	0	0	0	0	0	0	0	0	0	0	0	0	0	0
1929	LR890513.1	KSB1_9F-sc-2280270	2	276.4	0	0	0	0	0	0	0	0	0	0	0	0	0	0	0	0	0	0	0	0	0
1930	LR890514.1	KSB1_9F-sc-2280270	3	4.2	0	0	0	0	0	0	0	0	0	0	0	0	0	0	0	0	0	0	0	0	0
1931	LR890699.1	KSB1_10B-sc-2280232	2	196.8	0	0	0	0	0	0	0	0	0	0	0	0	0	0	0	0	0	0	0	0	0
1932	LR890700.1	KSB1_10B-sc-2280232	3	110.3	0	0	0	0	0	0	0	0	0	0	0	0	0	0	0	0	0	0	0	0	0
1933	LR890701.1	KSB1_10B-sc-2280232	4	31.8	0	0	0	0	0	0	0	0	0	0	0	0	0	0	0	0	0	0	0	0	0
1934	LR890216.1	INF058-sc-2279968	2	279.7	0	0	0	0	0	0	0	0	0	0	0	0	0	0	0	0	0	0	0	0	0
1935	LR890749.1	INF232-sc-2280123	2	9.6	0	0	0	0	0	0	0	0	0	0	0	0	0	0	0	0	0	0	0	0	0
1936	LR890750.1	INF232-sc-2280123	3	5.4	0	0	0	0	0	0	0	0	0	0	0	0	0	0	0	0	0	0	0	0	0
1937	LR890491.1	INF341-sc-2280155	2	196.7	0	0	0	0	0	0	0	0	0	0	0	0	0	0	0	0	0	0	0	0	0
1938	LR890492.1	INF341-sc-2280155	3	9.3	0	0	0	0	0	0	0	0	0	0	0	0	0	0	0	0	0	0	0	0	0
1939	LR890703.1	INF305-sc-2280094	2	161.3	0	0	0	0	0	0	0	0	0	0	0	0	0	0	0	0	0	0	0	0	0
1940	LR890704.1	INF305-sc-2280094	3	128.2	0	0	0	0	0	0	0	0	0	0	0	0	0	0	0	0	0	0	0	0	0
1941	LR890705.1	INF305-sc-2280094	4	111.1	0	0	0	0	0	0	0	0	0	0	0	0	0	0	0	0	0	0	0	0	0
1942	LR890706.1	INF305-sc-2280094	5	70.7	0	0	0	0	0	0	0	0	0	0	0	0	0	0	0	0	0	0	0	0	0
1943	LR890707.1	INF305-sc-2280094	6	65.5	0	0	0	0	0	0	0	0	0	0	0	0	0	0	0	0	0	0	0	0	0
1944	LR890708.1	INF305-sc-2280094	7	53.8	0	0	0	0	0	0	0	0	0	0	0	0	0	0	0	0	0	0	0	0	0
1945	LR890709.1	INF305-sc-2280094	8	9.3	0	0	0	0	0	0	0	0	0	0	0	0	0	0	0	0	0	0	0	0	0
1946	LR890255.1	INF310-sc-2280104	2	161.3	0	0	0	0	0	0	0	0	0	0	0	0	0	0	0	0	0	0	0	0	0
1947	LR890256.1	INF310-sc-2280104	3	128.2	0	0	0	0	0	0	0	0	0	0	0	0	0	0	0	0	0	0	0	0	0
1948	LR890257.1	INF310-sc-2280104	4	111.1	0	0	0	0	0	0	0	0	0	0	0	0	0	0	0	0	0	0	0	0	0
1949	LR890258.1	INF310-sc-2280104	5	70.7	0	0	0	0	0	0	0	0	0	0	0	0	0	0	0	0	0	0	0	0	0
1950	LR890259.1	INF310-sc-2280104	6	65.5	0	0	0	0	0	0	0	0	0	0	0	0	0	0	0	0	0	0	0	0	0
1951	LR890260.1	INF310-sc-2280104	7	53.9	0	0	0	0	0	0	0	0	0	0	0	0	0	0	0	0	0	0	0	0	0
1952	LR890261.1	INF310-sc-2280104	8	9.3	0	0	0	0	0	0	0	0	0	0	0	0	0	0	0	0	0	0	0	0	0
1953	LR890633.1	INF299-sc-2280084	2	161.3	0	0	0	0	0	0	0	0	0	0	0	0	0	0	0	0	0	0	0	0	0
1954	LR890634.1	INF299-sc-2280084	3	128.2	0	0	0	0	0	0	0	0	0	0	0	0	0	0	0	0	0	0	0	0	0
1955	LR890635.1	INF299-sc-2280084	4	111.1	0	0	0	0	0	0	0	0	0	0	0	0	0	0	0	0	0	0	0	0	0
1956	LR890636.1	INF299-sc-2280084	5	70.7	0	0	0	0	0	0	0	0	0	0	0	0	0	0	0	0	0	0	0	0	0
1957	LR890637.1	INF299-sc-2280084	6	65.5	0	0	0	0	0	0	0	0	0	0	0	0	0	0	0	0	0	0	0	0	0
1958	LR890638.1	INF299-sc-2280084	7	53.9	0	0	0	0	0	0	0	0	0	0	0	0	0	0	0	0	0	0	0	0	0
1959	LR890639.1	INF299-sc-2280084	8	9.3	0	0	0	0	0	0	0	0	0	0	0	0	0	0	0	0	0	0	0	0	0
1960	LR890516.1	INF281-sc-2280206	2	161.3	0	0	0	0	0	0	0	0	0	0	0	0	0	0	0	0	0	0	0	0	0
1961	LR890517.1	INF281-sc-2280206	3	128.2	0	0	0	0	0	0	0	0	0	0	0	0	0	0	0	0	0	0	0	0	0
1962	LR890518.1	INF281-sc-2280206	4	111.1	0	0	0	0	0	0	0	0	0	0	0	0	0	0	0	0	0	0	0	0	0
1963	LR890519.1	INF281-sc-2280206	5	70.7	0	0	0	0	0	0	0	0	0	0	0	0	0	0	0	0	0	0	0	0	0
1964	LR890520.1	INF281-sc-2280206	6	65.5	0	0	0	0	0	0	0	0	0	0	0	0	0	0	0	0	0	0	0	0	0
1965	LR890521.1	INF281-sc-2280206	7	53.9	0	0	0	0	0	0	0	0	0	0	0	0	0	0	0	0	0	0	0	0	0
1966	LR890522.1	INF281-sc-2280206	8	9.3	0	0	0	0	0	0	0	0	0	0	0	0	0	0	0	0	0	0	0	0	0
1967	LR890427.1	INF298	2	161.3	0	0	0	0	0	0	0	0	0	0	0	0	0	0	0	0	0	0	0	0	0
1968	LR890428.1	INF298	3	128.2	0	0	0	0	0	0	0	0	0	0	0	0	0	0	0	0	0	0	0	0	0
1969	LR890429.1	INF298	4	111.1	0	0	0	0	0	0	0	0	0	0	0	0	0	0	0	0	0	0	0	0	0
1970	LR890430.1	INF298	5	70.7	0	0	0	0	0	0	0	0	0	0	0	0	0	0	0	0	0	0	0	0	0
1971	LR890431.1	INF298	6	65.5	0	0	0	0	0	0	0	0	0	0	0	0	0	0	0	0	0	0	0	0	0
1972	LR890432.1	INF298	7	53.9	0	0	0	0	0	0	0	0	0	0	0	0	0	0	0	0	0	0	0	0	0
1973	LR890433.1	INF298	8	9.3	0	0	0	0	0	0	0	0	0	0	0	0	0	0	0	0	0	0	0	0	0
1974	LR890501.1	KSB1_5H-sc-2280283	2	161.3	0	0	0	0	0	0	0	0	0	0	0	0	0	0	0	0	0	0	0	0	0
1975	LR890502.1	KSB1_5H-sc-2280283	3	128.2	0	0	0	0	0	0	0	0	0	0	0	0	0	0	0	0	0	0	0	0	0
1976	LR890503.1	KSB1_5H-sc-2280283	4	111.1	0	0	0	0	0	0	0	0	0	0	0	0	0	0	0	0	0	0	0	0	0
1977	LR890504.1	KSB1_5H-sc-2280283	5	70.7	0	0	0	0	0	0	0	0	0	0	0	0	0	0	0	0	0	0	0	0	0
1978	LR890505.1	KSB1_5H-sc-2280283	6	65.5	0	0	0	0	0	0	0	0	0	0	0	0	0	0	0	0	0	0	0	0	0
1979	LR890506.1	KSB1_5H-sc-2280283	7	53.9	0	0	0	0	0	0	0	0	0	0	0	0	0	0	0	0	0	0	0	0	0
1980	LR890507.1	KSB1_5H-sc-2280283	8	9.3	0	0	0	0	0	0	0	0	0	0	0	0	0	0	0	0	0	0	0	0	0
1981	LR890249.1	KSB2_3A-sc-2280319	2	184	0	0	0	0	0	0	0	0	0	0	0	0	0	0	0	0	0	0	0	0	0
1982	LR890250.1	KSB2_3A-sc-2280319	3	42.6	0	0	0	0	0	0	0	0	0	0	0	0	0	0	0	0	0	0	0	0	0
1983	LR890251.1	KSB2_3A-sc-2280319	4	33.9	0	0	0	0	0	0	0	0	0	0	0	0	0	0	0	0	0	0	0	0	0
1984	LR890252.1	KSB2_3A-sc-2280319	5	4.6	0	0	0	0	0	0	0	0	0	0	0	0	0	0	0	0	0	0	0	0	0
1985	LR890253.1	KSB2_3A-sc-2280319	6	3.6	0	0	0	0	0	0	0	0	0	0	0	0	0	0	0	0	0	0	0	0	0
1986	LR890588.1	INF154-sc-2279998	2	210.3	0	0	0	0	0	0	0	0	0	0	0	0	0	0	0	0	0	0	0	0	0
1987	LR890589.1	INF154-sc-2279998	3	127.4	0	0	0	0	0	0	0	0	0	0	0	0	0	0	0	0	0	0	0	0	0
1988	LR890590.1	INF154-sc-2279998	4	73.5	0	0	0	0	0	0	0	0	0	0	0	0	0	0	0	0	0	0	0	0	0
1989	LR890591.1	INF154-sc-2279998	5	8.6	0	0	0	0	0	0	0	0	0	0	0	0	0	0	0	0	0	0	0	0	0
1990	LR890592.1	INF154-sc-2279998	6	4.7	0	0	0	0	0	0	0	0	0	0	0	0	0	0	0	0	0	0	0	0	0
1991	LR890593.1	INF154-sc-2279998	7	3.5	0	0	0	0	0	0	0	0	0	0	0	0	0	0	0	0	0	0	0	0	0
1992	LR890594.1	INF154-sc-2279998	8	1.9	0	0	0	0	0	0	0	0	0	0	0	0	0	0	0	0	0	0	0	0	0
1993	LR890532.1	KSB2_5A-sc-2280323	2	53.8	0	0	0	0	0	0	0	0	0	0	0	0	0	0	0	0	0	0	0	0	0
1994	LR890533.1	KSB2_5A-sc-2280323	3	4.1	0	0	0	0	0	0	0	0	0	0	0	0	0	0	0	0	0	0	0	0	0
1995	LR890534.1	KSB2_5A-sc-2280323	4	3.2	0	0	0	0	0	0	0	0	0	0	0	0	0	0	0	0	0	0	0	0	0
1996	LR890535.1	KSB2_5A-sc-2280323	5	1.9	0	0	0	0	0	0	0	0	0	0	0	0	0	0	0	0	0	0	0	0	0
1997	LR890477.1	INF290-sc-2280223	2	307.1	0	0	0	0	0	0	0	0	0	0	0	0	0	0	0	0	0	0	0	0	0
1998	LR890478.1	INF290-sc-2280223	3	89	0	0	0	0	0	0	0	0	0	0	0	0	0	0	0	0	0	0	0	0	0
[truncated: 517 more rows]
