# Supplementary material for: Comparative Analysis of Diverse Acetyltransferase-Type Toxin-Antitoxin Loci in Klebsiella pneumoniae
Source: Microbiol Spectr. 2022 Jun 15;10(4):e00320-22. doi: 10.1128/spectrum.00320-22 (PMC9431474; doi:10.1128/spectrum.00320-22)
Supplement: Supplemental file 4 — Table S3. Download spectrum.00320-22-s0004.xlsx, XLSX file, 0.04 MB [file spectrum.00320-22-s0004.xlsx]

## Sheet: Sheet1
Table S3. The start codons of GNAT toxins of Clade 4.
No	Strain (NCBI accession no.)	Replicon	TA_no.	Locus_tag	Clade	Location	Len.a.a..	Strand	Nucleotide sequence	Protein Sequence
1	CP028915	Chromosome	TA_6	DBZ61_03240	4	646674..647159	161	+	GTGGGACGTATAACCGCGCCCGAGCCGTTATCCAGCGCTCATCAGCTGGCTGAGTTCGTCAGTGGAGAGACAGTCCTCGATGAATGGCTAAACCAGAGAGGTTTAAAAAATCAAGCTCTTGGCGCTGCCCGAACGTTCGTTGTTTGCAAGAAGGGTACGAAGCAAGTAGCTGGTTTTTACTCTTTGGCCACCGGTAGCGTTAACCATACGGAAGCGACAGGCAGTCTTCGGCGTAACATGCCAGATCCTATACCGGTGATTATACTCGCTCGCCTGGCGGTAGATGTCTCATTGCGCGGAAAAGGGCTTGGCGCTGATTTACTTCATGATGCAGTACTTCGTTGCTATCGGGTTGCCGAGAATATAGGTGTACGTGCAATCATGGTTCATGCGCTCACA…	MGRITAPEPLSSAHQLAEFVSGETVLDEWLNQRGLKNQALGAARTFVVCKKGTKQVAGFYSLATGSVNHTEATGSLRRNMPDPIPVIILARLAVDVSLRGKGLGADLLHDAVLRCYRVAENIGVRAIMVHALTEEAKNFYIHHGFKPSQTQPRTLFLRLPQ
2	CP034316	Chromosome	TA_17	EJB20_24400	4	4939423..4939905	160	-	GTGGGACGTATAACCACGCCCGAGCCGTTATCCAGCTCTCATCAGCTGGCTGAGTTCGTCAGTGGAGAGACAGTCCTCGATGAATGGCTAAAACAGAGAGGTTTAAAAAATCAAGCTCTTGGCGCTGCCCGAACGTTCGTTGTTTGCAAGACGGGTACGAAGCAAGTAGCTGGTTTTTACTCTTTGGCCACCGGTAGCGTTAACCATACGGAAGCGACAGGTAGTCTTCGGCGTAACATGCCAGATCCTATACCGGTGATTATACTCGCTCGCCTGGCGGTAGATGTCTCATTGCACGGAAAAGGGGTTGGCGCCGATTTACTCCACGATGCAGTTCTACGGTGTTATCGCGTAGCTGAGAACATTGGGGTTCGTGCGATAATGGTTCATGCGCTTACT…	MGRITTPEPLSSSHQLAEFVSGETVLDEWLKQRGLKNQALGAARTFVVCKTGTKQVAGFYSLATGSVNHTEATGSLRRNMPDPIPVIILARLAVDVSLHGKGVGADLLHDAVLRCYRVAENIGVRAIMVHALTEEAKGFYAHHGFKASQTHERTLFLKLP
3	NC_017540	Chromosome	TA_13	KPN2242_RS23645	4	4760681..4761166	161	-	GTGGGACGTATAACCGCGCCCGAGCCGTTATCCAGCGCTCATCAGCTGGCTGAGTTCGTCAGTGGAGAGACAGTCCTCGATGAATGGCTAAACCAGAGAGGTTTAAAAAATCAAGCTCTTGGCGCTGCCCGAACGTTCGTTGTTTGCAAGAAGGGTACGAAGCAAGTAGCTGGTTTTTACTCTTTGGCCACCGGTAGCGTTAACCATACGGAAGCGACAGGCAGTCTTCGGCGTAACATGCCAGATCCTATACCGGTGATTATACTCGCTCGCCTGGCGGTAGATGTCTCATTGCGCGGAAAAGGGCTTGGCGCTGATTTACTTCATGATGCAGTACTTCGTTGCTATCGGGTTGCCGAGAATATAGGTGTACGTGCAATCATGGTTCATGCGCTCACA…	MGRITAPEPLSSAHQLAEFVSGETVLDEWLNQRGLKNQALGAARTFVVCKKGTKQVAGFYSLATGSVNHTEATGSLRRNMPDPIPVIILARLAVDVSLRGKGLGADLLHDAVLRCYRVAENIGVRAIMVHALTEEAKNFYIHHGFKPSQTQPRTLFLRLPQ
4	NZ_AP021880	Chromosome	TA_7	GOZ38_RS07475	4	1511201..1511683	160	+	GTGGGACGTGTAACCGCGCCCGAGCCGTTATCCAGCTCTCATCAGCTGGCTGAGTTCGTCAGTGGAGAGACAGTCCTTGATGAATGGCTAAAGCACAGAGGTTTAAAAAATCAAGCTCTTGGCGCTGCCCGAACGTTCGTTGTTTGCAAGACGGGGACGAAGCAAGTAGCTGGTTTTTACTCTCTGGCCACCGGTAGCGTTAACCATACGGAAACTACAGGCAGACTTCGGCGTAACATGCCAGATCCTATACCGGTGATTATACTCGCTCGCCTGGCGGTAGATGTCTCATTGCACGGAAAAGGGGTTGGCGCCGATTTACTTCACGATGCCGTTCTACGCTGTTATCGCGTAGCCGAGAATATTGGCGTCCGTGCGATAATGGTTCACGCGCTTACT…	MGRVTAPEPLSSSHQLAEFVSGETVLDEWLKHRGLKNQALGAARTFVVCKTGTKQVAGFYSLATGSVNHTETTGRLRRNMPDPIPVIILARLAVDVSLHGKGVGADLLHDAVLRCYRVAENIGVRAIMVHALTEEAKGFYTHHGFTASQTHERTLFLKLP
5	NZ_CP006722	Chromosome	TA_2	P243_RS00990	4	201519..202004	161	+	GTGGGACGTATAACCGCGCCCGAGCCGTTATCCAGCGCTCATCAGCTGGCTGAGTTCGTCAGTGGAGAGACAGTCCTCGATGAATGGCTAAAACAGAGAGGTTTAAAAAATCAAGCACTTGGCGCTGCCCGAACGTTCGTTGTTTGCAAGAAGGGTACGAAGAAAGTAGCTGGTTTTTACTCTTTGGCCACCGGTAGCGTTAACCATACGGAAGCTACAGGCAGTCTTCGGCGTAACATGCCAGATCCTATACCGGTGATTATACTCGCTCGCCTGGCGGTAGATGTCTCATTGCACGGAAAAGGGGTTGGTGCCGATTTACTCCACGATGCAGTTCTACGGTGTTATCGCGTAGCTGAGAACATTGGCGTTCGTGCGATAATGGTTCATGCGCTTACT…	MGRITAPEPLSSAHQLAEFVSGETVLDEWLKQRGLKNQALGAARTFVVCKKGTKKVAGFYSLATGSVNHTEATGSLRRNMPDPIPVIILARLAVDVSLHGKGVGADLLHDAVLRCYRVAENIGVRAIMVHALTEEAKGFYAHHGFKASQTQPRTLFLRLPQ
6	NZ_CP009876	Chromosome	TA_11	KPNIH31_RS18195	4	3694407..3694889	160	-	GTGGGACGTGTAACCGCGCCCGAGCCGTTATCCAGCTCTCATCAGCTGGCTGAGTTCGTCAGTGGAGAGACAGTCCTTGATGAATGGCTAAAGCACAGAGGTTTAAAAAATCAAGCTCTTGGCGCTGCCCGAACGTTCGTTGTTTGCAAGACGGGGACGAAGCAAGTAGCTGGTTTTTACTCTCTGGCCACCGGTAGCGTTAACCATACGGAAACTACAGGCAGACTTCGGCGTAACATGCCAGATCCTATACCGGTGATTATACTCGCTCGCCTGGCGGTAGATGTCTCATTGCACGGAAAAGGGGTTGGCGCCGATTTACTTCACGATGCCGTTCTACGCTGTTATCGCGTAGCCGAGAATATTGGCGTCCGTGCGATAATGGTTCACGCGCTTACT…	MGRVTAPEPLSSSHQLAEFVSGETVLDEWLKHRGLKNQALGAARTFVVCKTGTKQVAGFYSLATGSVNHTETTGRLRRNMPDPIPVIILARLAVDVSLHGKGVGADLLHDAVLRCYRVAENIGVRAIMVHALTEEAKGFYTHHGFTASQTHERTLFLKLP
7	NZ_CP012426	Chromosome	TA_17	ACG94_RS21825	4	4293922..4294404	160	+	GTGGGACGTGTAACCGCGCCCGAGCCGTTATCCAGCTCTCATCAGCTGGCTGAGTTCGTCAGTGGAGAGACAGTCCTTGATGAATGGCTAAAGCACAGAGGTTTAAAAAATCAAGCTCTTGGCGCTGCCCGAACGTTCGTTGTTTGCAAGACGGGGACGAAGCAAGTAGCTGGTTTTTACTCTCTGGCCACCGGTAGCGTTAACCATACGGAAACTACAGGCAGACTTCGGCGTAACATGCCAGATCCTATACCGGTGATTATACTCGCTCGCCTGGCGGTAGATGTCTCATTGCACGGAAAAGGGGTTGGCGCCGATTTACTTCACGATGCCGTTCTACGCTGTTATCGCGTAGCCGAGAATATTGGCGTCCGTGCGATAATGGTTCACGCGCTTACT…	MGRVTAPEPLSSSHQLAEFVSGETVLDEWLKHRGLKNQALGAARTFVVCKTGTKQVAGFYSLATGSVNHTETTGRLRRNMPDPIPVIILARLAVDVSLHGKGVGADLLHDAVLRCYRVAENIGVRAIMVHALTEEAKGFYTHHGFTASQTHERTLFLKLP
8	NZ_CP012745	Chromosome	TA_7	AOG30_RS08430	4	1694195..1694677	160	+	GTGGGACGTGTAACCGCGCCCGAGCCGTTATCCAGCTCTCATCAGCTGGCTGAGTTCGTCAGTGGAGAGACAGTCCTTGATGAATGGCTAAAGCACAGAGGTTTAAAAAATCAAGCTCTTGGCGCTGCCCGAACGTTCGTTGTTTGCAAGACGGGGACGAAGCAAGTAGCTGGTTTTTACTCTCTGGCCACCGGTAGCGTTAACCATACGGAAACTACAGGCAGACTTCGGCGTAACATGCCAGATCCTATACCGGTGATTATACTCGCTCGCCTGGCGGTAGATGTCTCATTGCACGGAAAAGGGGTTGGCGCCGATTTACTTCACGATGCCGTTCTACGCTGTTATCGCGTAGCCGAGAATATTGGCGTCCGTGCGATAATGGTTCACGCGCTTACT…	MGRVTAPEPLSSSHQLAEFVSGETVLDEWLKHRGLKNQALGAARTFVVCKTGTKQVAGFYSLATGSVNHTETTGRLRRNMPDPIPVIILARLAVDVSLHGKGVGADLLHDAVLRCYRVAENIGVRAIMVHALTEEAKGFYTHHGFTASQTHERTLFLKLP
9	NZ_CP014755	Chromosome	TA_9	WM86_RS18605	4	3819016..3819498	160	-	GTGGGACGTGTAACCGCGCCCGAGCCGTTATCCAGCTCTCATCAGCTGGCTGAGTTCGTCAGTGGAGAGACAGTCCTTGATGAATGGCTAAAGCACAGAGGTTTAAAAAATCAAGCTCTTGGCGCTGCCCGAACGTTCGTTGTTTGCAAGACGGGGACGAAGCAAGTAGCTGGTTTTTACTCTCTGGCCACCGGTAGCGTTAACCATACGGAAACTACAGGCAGACTTCGGCGTAACATGCCAGATCCTATACCGGTGATTATACTCGCTCGCCTGGCGGTAGATGTCTCATTGCACGGAAAAGGGGTTGGCGCCGATTTACTTCACGATGCCGTTCTACGCTGTTATCGCGTAGCCGAGAATATTGGCGTCCGTGCGATAATGGTTCACGCGCTTACT…	MGRVTAPEPLSSSHQLAEFVSGETVLDEWLKHRGLKNQALGAARTFVVCKTGTKQVAGFYSLATGSVNHTETTGRLRRNMPDPIPVIILARLAVDVSLHGKGVGADLLHDAVLRCYRVAENIGVRAIMVHALTEEAKGFYTHHGFTASQTHERTLFLKLP
10	NZ_CP015025	Chromosome	TA_9	WM91_RS19090	4	3849975..3850457	160	-	GTGGGACGTGTAACCGCGCCCGAGCCGTTATCCAGCTCTCATCAGCTGGCTGAGTTCGTCAGTGGAGAGACAGTCCTTGATGAATGGCTAAAGCACAGAGGTTTAAAAAATCAAGCTCTTGGCGCTGCCCGAACGTTCGTTGTTTGCAAGACGGGGACGAAGCAAGTAGCTGGTTTTTACTCTCTGGCCACCGGTAGCGTTAACCATACGGAAACTACAGGCAGACTTCGGCGTAACATGCCAGATCCTATACCGGTGATTATACTCGCTCGCCTGGCGGTAGATGTCTCATTGCACGGAAAAGGGGTTGGCGCCGATTTACTTCACGATGCCGTTCTACGCTGTTATCGCGTAGCCGAGAATATTGGCGTCCGTGCGATAATGGTTCACGCGCTTACT…	MGRVTAPEPLSSSHQLAEFVSGETVLDEWLKHRGLKNQALGAARTFVVCKTGTKQVAGFYSLATGSVNHTETTGRLRRNMPDPIPVIILARLAVDVSLHGKGVGADLLHDAVLRCYRVAENIGVRAIMVHALTEEAKGFYTHHGFTASQTHERTLFLKLP
11	NZ_CP015382	Chromosome	TA_7	A6U99_RS07715	4	1488122..1488604	160	+	GTGGGACGTGTAACCGCGCCCGAGCCGTTATCCAGCTCTCATCAGCTGGCTGAGTTCGTCAGTGGAGAGACAGTCCTTGATGAATGGCTAAAGCACAGAGGTTTAAAAAATCAAGCTCTTGGCGCTGCCCGAACGTTCGTTGTTTGCAAGACGGGGACGAAGCAAGTAGCTGGTTTTTACTCTCTGGCCACCGGTAGCGTTAACCATACGGAAACTACAGGCAGACTTCGGCGTAACATGCCAGATCCTATACCGGTGATTATACTCGCTCGCCTGGCGGTAGATGTCTCATTGCACGGAAAAGGGGTTGGCGCCGATTTACTTCACGATGCCGTTCTACGCTGTTATCGCGTAGCCGAGAATATTGGCGTCCGTGCGATAATGGTTCACGCGCTTACT…	MGRVTAPEPLSSSHQLAEFVSGETVLDEWLKHRGLKNQALGAARTFVVCKTGTKQVAGFYSLATGSVNHTETTGRLRRNMPDPIPVIILARLAVDVSLHGKGVGADLLHDAVLRCYRVAENIGVRAIMVHALTEEAKGFYTHHGFTASQTHERTLFLKLP
12	NZ_CP015500	Chromosome	TA_6	A7B01_RS06630	4	1299294..1299776	160	+	GTGGGACGTGTAACCGCGCCCGAGCCGTTATCCAGCTCTCATCAGCTGGCTGAGTTCGTCAGTGGAGAGACAGTCCTTGATGAATGGCTAAAGCACAGAGGTTTAAAAAATCAAGCTCTTGGCGCTGCCCGAACGTTCGTTGTTTGCAAGACGGGGACGAAGCAAGTAGCTGGTTTTTACTCTCTGGCCACCGGTAGCGTTAACCATACGGAAACTACAGGCAGACTTCGGCGTAACATGCCAGATCCTATACCGGTGATTATACTCGCTCGCCTGGCGGTAGATGTCTCATTGCACGGAAAAGGGGTTGGCGCCGATTTACTTCACGATGCCGTTCTACGCTGTTATCGCGTAGCCGAGAATATTGGCGTCCGTGCGATAATGGTTCACGCGCTTACT…	MGRVTAPEPLSSSHQLAEFVSGETVLDEWLKHRGLKNQALGAARTFVVCKTGTKQVAGFYSLATGSVNHTETTGRLRRNMPDPIPVIILARLAVDVSLHGKGVGADLLHDAVLRCYRVAENIGVRAIMVHALTEEAKGFYTHHGFTASQTHERTLFLKLP
13	NZ_CP017985	Chromosome	TA_7	BB783_RS07650	4	1474503..1474985	160	+	GTGGGACGTGTAACCGCGCCCGAGCCGTTATCCAGCTCTCATCAGCTGGCTGAGTTCGTCAGTGGAGAGACAGTCCTTGATGAATGGCTAAAGCACAGAGGTTTAAAAAATCAAGCTCTTGGCGCTGCCCGAACGTTCGTTGTTTACAAGACGGGGACGAAGCAAGTAGCTGGTTTTTACTCTCTGGCCACCGGTAGCGTTAACCATACGGAAACTACAGGCAGACTTCGGCGTAACATGCCAGATCCTATACCGGTGATTATACTCGCTCGCCTGGCGGTAGATGTCTCATTGCACGGAAAAGGGGTTGGCGCCGATTTACTTCACGATGCCGTTCTACGCTGTTATCGCGTAGCCGAGAATATTGGCGTCCGTGCGATAATGGTTCACGCGCTTACT…	MGRVTAPEPLSSSHQLAEFVSGETVLDEWLKHRGLKNQALGAARTFVVYKTGTKQVAGFYSLATGSVNHTETTGRLRRNMPDPIPVIILARLAVDVSLHGKGVGADLLHDAVLRCYRVAENIGVRAIMVHALTEEAKGFYTHHGFTASQTHERTLFLKLP
14	NZ_CP018140	Chromosome	TA_7	BB744_RS07650	4	1474515..1474997	160	+	GTGGGACGTGTAACCGCGCCCGAGCCGTTATCCAGCTCTCATCAGCTGGCTGAGTTCGTCAGTGGAGAGACAGTCCTTGATGAATGGCTAAAGCACAGAGGTTTAAAAAATCAAGCTCTTGGCGCTGCCCGAACGTTCGTTGTTTACAAGACGGGGACGAAGCAAGTAGCTGGTTTTTACTCTCTGGCCACCGGTAGCGTTAACCATACGGAAACTACAGGCAGACTTCGGCGTAACATGCCAGATCCTATACCGGTGATTATACTCGCTCGCCTGGCGGTAGATGTCTCATTGCACGGAAAAGGGGTTGGCGCCGATTTACTTCACGATGCCGTTCTACGCTGTTATCGCGTAGCCGAGAATATTGGCGTCCGTGCGATAATGGTTCACGCGCTTACT…	MGRVTAPEPLSSSHQLAEFVSGETVLDEWLKHRGLKNQALGAARTFVVYKTGTKQVAGFYSLATGSVNHTETTGRLRRNMPDPIPVIILARLAVDVSLHGKGVGADLLHDAVLRCYRVAENIGVRAIMVHALTEEAKGFYTHHGFTASQTHERTLFLKLP
15	NZ_CP018686	Chromosome	TA_7	BB750_RS07665	4	1474503..1474985	160	+	GTGGGACGTGTAACCGCGCCCGAGCCGTTATCCAGCTCTCATCAGCTGGCTGAGTTCGTCAGTGGAGAGACAGTCCTTGATGAATGGCTAAAGCACAGAGGTTTAAAAAATCAAGCTCTTGGCGCTGCCCGAACGTTCGTTGTTTACAAGACGGGGACGAAGCAAGTAGCTGGTTTTTACTCTCTGGCCACCGGTAGCGTTAACCATACGGAAACTACAGGCAGACTTCGGCGTAACATGCCAGATCCTATACCGGTGATTATACTCGCTCGCCTGGCGGTAGATGTCTCATTGCACGGAAAAGGGGTTGGCGCCGATTTACTTCACGATGCCGTTCTACGCTGTTATCGCGTAGCCGAGAATATTGGCGTCCGTGCGATAATGGTTCACGCGCTTACT…	MGRVTAPEPLSSSHQLAEFVSGETVLDEWLKHRGLKNQALGAARTFVVYKTGTKQVAGFYSLATGSVNHTETTGRLRRNMPDPIPVIILARLAVDVSLHGKGVGADLLHDAVLRCYRVAENIGVRAIMVHALTEEAKGFYTHHGFTASQTHERTLFLKLP
16	NZ_CP018695	Chromosome	TA_7	BB751_RS07655	4	1474503..1474985	160	+	GTGGGACGTGTAACCGCGCCCGAGCCGTTATCCAGCTCTCATCAGCTGGCTGAGTTCGTCAGTGGAGAGACAGTCCTTGATGAATGGCTAAAGCACAGAGGTTTAAAAAATCAAGCTCTTGGCGCTGCCCGAACGTTCGTTGTTTACAAGACGGGGACGAAGCAAGTAGCTGGTTTTTACTCTCTGGCCACCGGTAGCGTTAACCATACGGAAACTACAGGCAGACTTCGGCGTAACATGCCAGATCCTATACCGGTGATTATACTCGCTCGCCTGGCGGTAGATGTCTCATTGCACGGAAAAGGGGTTGGCGCCGATTTACTTCACGATGCCGTTCTACGCTGTTATCGCGTAGCCGAGAATATTGGCGTCCGTGCGATAATGGTTCACGCGCTTACT…	MGRVTAPEPLSSSHQLAEFVSGETVLDEWLKHRGLKNQALGAARTFVVYKTGTKQVAGFYSLATGSVNHTETTGRLRRNMPDPIPVIILARLAVDVSLHGKGVGADLLHDAVLRCYRVAENIGVRAIMVHALTEEAKGFYTHHGFTASQTHERTLFLKLP
17	NZ_CP018701	Chromosome	TA_7	BB784_RS07655	4	1474503..1474985	160	+	GTGGGACGTGTAACCGCGCCCGAGCCGTTATCCAGCTCTCATCAGCTGGCTGAGTTCGTCAGTGGAGAGACAGTCCTTGATGAATGGCTAAAGCACAGAGGTTTAAAAAATCAAGCTCTTGGCGCTGCCCGAACGTTCGTTGTTTACAAGACGGGGACGAAGCAAGTAGCTGGTTTTTACTCTCTGGCCACCGGTAGCGTTAACCATACGGAAACTACAGGCAGACTTCGGCGTAACATGCCAGATCCTATACCGGTGATTATACTCGCTCGCCTGGCGGTAGATGTCTCATTGCACGGAAAAGGGGTTGGCGCCGATTTACTTCACGATGCCGTTCTACGCTGTTATCGCGTAGCCGAGAATATTGGCGTCCGTGCGATAATGGTTCACGCGCTTACT…	MGRVTAPEPLSSSHQLAEFVSGETVLDEWLKHRGLKNQALGAARTFVVYKTGTKQVAGFYSLATGSVNHTETTGRLRRNMPDPIPVIILARLAVDVSLHGKGVGADLLHDAVLRCYRVAENIGVRAIMVHALTEEAKGFYTHHGFTASQTHERTLFLKLP
18	NZ_CP018707	Chromosome	TA_7	BB785_RS07655	4	1474503..1474985	160	+	GTGGGACGTGTAACCGCGCCCGAGCCGTTATCCAGCTCTCATCAGCTGGCTGAGTTCGTCAGTGGAGAGACAGTCCTTGATGAATGGCTAAAGCACAGAGGTTTAAAAAATCAAGCTCTTGGCGCTGCCCGAACGTTCGTTGTTTACAAGACGGGGACGAAGCAAGTAGCTGGTTTTTACTCTCTGGCCACCGGTAGCGTTAACCATACGGAAACTACAGGCAGACTTCGGCGTAACATGCCAGATCCTATACCGGTGATTATACTCGCTCGCCTGGCGGTAGATGTCTCATTGCACGGAAAAGGGGTTGGCGCCGATTTACTTCACGATGCCGTTCTACGCTGTTATCGCGTAGCCGAGAATATTGGCGTCCGTGCGATAATGGTTCACGCGCTTACT…	MGRVTAPEPLSSSHQLAEFVSGETVLDEWLKHRGLKNQALGAARTFVVYKTGTKQVAGFYSLATGSVNHTETTGRLRRNMPDPIPVIILARLAVDVSLHGKGVGADLLHDAVLRCYRVAENIGVRAIMVHALTEEAKGFYTHHGFTASQTHERTLFLKLP
19	NZ_CP018713	Chromosome	TA_7	BB786_RS07665	4	1474503..1474985	160	+	GTGGGACGTGTAACCGCGCCCGAGCCGTTATCCAGCTCTCATCAGCTGGCTGAGTTCGTCAGTGGAGAGACAGTCCTTGATGAATGGCTAAAGCACAGAGGTTTAAAAAATCAAGCTCTTGGCGCTGCCCGAACGTTCGTTGTTTACAAGACGGGGACGAAGCAAGTAGCTGGTTTTTACTCTCTGGCCACCGGTAGCGTTAACCATACGGAAACTACAGGCAGACTTCGGCGTAACATGCCAGATCCTATACCGGTGATTATACTCGCTCGCCTGGCGGTAGATGTCTCATTGCACGGAAAAGGGGTTGGCGCCGATTTACTTCACGATGCCGTTCTACGCTGTTATCGCGTAGCCGAGAATATTGGCGTCCGTGCGATAATGGTTCACGCGCTTACT…	MGRVTAPEPLSSSHQLAEFVSGETVLDEWLKHRGLKNQALGAARTFVVYKTGTKQVAGFYSLATGSVNHTETTGRLRRNMPDPIPVIILARLAVDVSLHGKGVGADLLHDAVLRCYRVAENIGVRAIMVHALTEEAKGFYTHHGFTASQTHERTLFLKLP
20	NZ_CP018719	Chromosome	TA_7	BB787_RS07655	4	1474503..1474985	160	+	GTGGGACGTGTAACCGCGCCCGAGCCGTTATCCAGCTCTCATCAGCTGGCTGAGTTCGTCAGTGGAGAGACAGTCCTTGATGAATGGCTAAAGCACAGAGGTTTAAAAAATCAAGCTCTTGGCGCTGCCCGAACGTTCGTTGTTTACAAGACGGGGACGAAGCAAGTAGCTGGTTTTTACTCTCTGGCCACCGGTAGCGTTAACCATACGGAAACTACAGGCAGACTTCGGCGTAACATGCCAGATCCTATACCGGTGATTATACTCGCTCGCCTGGCGGTAGATGTCTCATTGCACGGAAAAGGGGTTGGCGCCGATTTACTTCACGATGCCGTTCTACGCTGTTATCGCGTAGCCGAGAATATTGGCGTCCGTGCGATAATGGTTCACGCGCTTACT…	MGRVTAPEPLSSSHQLAEFVSGETVLDEWLKHRGLKNQALGAARTFVVYKTGTKQVAGFYSLATGSVNHTETTGRLRRNMPDPIPVIILARLAVDVSLHGKGVGADLLHDAVLRCYRVAENIGVRAIMVHALTEEAKGFYTHHGFTASQTHERTLFLKLP
21	NZ_CP019160	Chromosome	TA_10	BKY56_RS19205	4	3844902..3845384	160	-	GTGGGACGTGTAACCGCGCCCGAGCCGTTATCCAGCTCTCATCAGCTGGCTGAGTTCGTCAGTGGAGAGACAGTCCTTGATGAATGGCTAAAGCACAGAGGTTTAAAAAATCAAGCTCTTGGCGCTGCCCGAACGTTCGTTGTTTGCAAGACGGGGACGAAGCAAGTAGCTGGTTTTTACTCTCTGGCCACCGGTAGCGTTAACCATACGGAAACTACAGGCAGACTTCGGCGTAACATGCCAGATCCTATACCGGTGATTATACTCGCTCGCCTGGCGGTAGATGTCTCATTGCACGGAAAAGGGGTTGGCGCCGATTTACTTCACGATGCCGTTCTACGCTGTTATCGCGTAGCCGAGAATATTGGCGTCCGTGCGATAATGGTTCACGCGCTTACT…	MGRVTAPEPLSSSHQLAEFVSGETVLDEWLKHRGLKNQALGAARTFVVCKTGTKQVAGFYSLATGSVNHTETTGRLRRNMPDPIPVIILARLAVDVSLHGKGVGADLLHDAVLRCYRVAENIGVRAIMVHALTEEAKGFYTHHGFTASQTHERTLFLKLP
22	NZ_CP021757	Chromosome	TA_2	AM385_RS08385	4	1669415..1669897	160	-	GTGGGACGTGTAACCGCGCCCGAGCCGTTATCCAGCTCTCATCAGCTGGCTGAGTTCGTCAGTGGAGAGACAGTCCTTGATGAATGGCTAAAGCACAGAGGTTTAAAAAATCAAGCTCTTGGCGCTGCCCGAACGTTCGTTGTTTGCAAGACGGGGACGAAGCAAGTAGCTGGTTTTTACTCTCTGGCCACCGGTAGCGTTAACCATACGGAAACTACAGGCAGACTTCGGCGTAACATGCCAGATCCTATACCGGTGATTATACTCGCTCGCCTGGCGGTAGATGTCTCATTGCACGGAAAAGGGGTTGGCGCCGATTTACTTCACGATGCCGTTCTACGCTGTTATCGCGTAGCCGAGAATATTGGCGTCCGTGCGATAATGGTTCACGCGCTTACT…	MGRVTAPEPLSSSHQLAEFVSGETVLDEWLKHRGLKNQALGAARTFVVCKTGTKQVAGFYSLATGSVNHTETTGRLRRNMPDPIPVIILARLAVDVSLHGKGVGADLLHDAVLRCYRVAENIGVRAIMVHALTEEAKGFYTHHGFTASQTHERTLFLKLP
23	NZ_CP021939	Chromosome	TA_17	AM392_RS23095	4	4639239..4639721	160	-	GTGGGACGTGTAACCGCGCCCGAGCCGTTATCCAGCTCTCATCAGCTGGCTGAGTTCGTCAGTGGAGAGACAGTCCTTGATGAATGGCTAAAGCACAGAGGTTTAAAAAATCAAGCTCTTGGCGCTGCCCGAACGTTCGTTGTTTGCAAGACGGGGACGAAGCAAGTAGCTGGTTTTTACTCTCTGGCCACCGGTAGCGTTAACCATACGGAAACTACAGGCAGACTTCGGCGTAACATGCCAGATCCTATACCGGTGATTATACTCGCTCGCCTGGCGGTAGATGTCTCATTGCACGGAAAAGGGGTTGGCGCCGATTTACTTCACGATGCCGTTCTACGCTGTTATCGCGTAGCCGAGAATATTGGCGTCCGTGCGATAATGGTTCACGCGCTTACT…	MGRVTAPEPLSSSHQLAEFVSGETVLDEWLKHRGLKNQALGAARTFVVCKTGTKQVAGFYSLATGSVNHTETTGRLRRNMPDPIPVIILARLAVDVSLHGKGVGADLLHDAVLRCYRVAENIGVRAIMVHALTEEAKGFYTHHGFTASQTHERTLFLKLP
24	NZ_CP021944	Chromosome	TA_2	AM399_RS03865	4	793343..793825	160	-	GTGGGACGTGTAACCGCGCCCGAGCCGTTATCCAGCTCTCATCAGCTGGCTGAGTTCGTCAGTGGAGAGACAGTCCTTGATGAATGGCTAAAGCACAGAGGTTTAAAAAATCAAGCTCTTGGCGCTGCCCGAACGTTCGTTGTTTGCAAGACGGGGACGAAGCAAGTAGCTGGTTTTTACTCTCTGGCCACCGGTAGCGTTAACCATACGGAAACTACAGGCAGACTTCGGCGTAACATGCCAGATCCTATACCGGTGATTATACTCGCTCGCCTGGCGGTAGATGTCTCATTGCACGGAAAAGGGGTTGGCGCCGATTTACTTCACGATGCCGTTCTACGCTGTTATCGCGTAGCCGAGAATATTGGCGTCCGTGCGATAATGGTTCACGCGCTTACT…	MGRVTAPEPLSSSHQLAEFVSGETVLDEWLKHRGLKNQALGAARTFVVCKTGTKQVAGFYSLATGSVNHTETTGRLRRNMPDPIPVIILARLAVDVSLHGKGVGADLLHDAVLRCYRVAENIGVRAIMVHALTEEAKGFYTHHGFTASQTHERTLFLKLP
25	NZ_CP023249	Chromosome	TA_2	CLH64_RS01140	4	234465..234947	160	+	GTGGGACGTGTAACCGCGCCCGAGCCGTTATCCAGCTCTCATCAGCTGGCTGAGTTCGTCAGTGGAGAGACAGTCCTTGATGAATGGCTAAAGCACAGAGGTTTAAAAAATCAAGCTCTTGGCGCTGCCCGAACGTTCGTTGTTTGCAAGACGGGGACGAAGCAAGTAGCTGGTTTTTACTCTCTGGCCACCGGTAGCGTTAACCATACGGAAACTACAGGCAGACTTCGGCGTAACATGCCAGATCCTATACCGGTGATTATACTCGCTCGCCTGGCGGTAGATGTCTCATTGCACGGAAAAGGGGTTGGCGCCGATTTACTTCACGATGCCGTTCTACGCTGTTATCGCGTAGCCGAGAATATTGGCGTCCGTGCGATAATGGTTCACGCGCTTACT…	MGRVTAPEPLSSSHQLAEFVSGETVLDEWLKHRGLKNQALGAARTFVVCKTGTKQVAGFYSLATGSVNHTETTGRLRRNMPDPIPVIILARLAVDVSLHGKGVGADLLHDAVLRCYRVAENIGVRAIMVHALTEEAKGFYTHHGFTASQTHERTLFLKLP
26	NZ_CP023839	Chromosome	TA_7	CRT36_RS07485	4	1498412..1498894	160	+	GTGGGACGTGTAACCGCGCCCGAGCCGTTATCCAGCTCTCATCAGCTGGCTGAGTTCGTCAGTGGAGAGACAGTCCTTGATGAATGGCTAAAGCACAGAGGTTTAAAAAATCAAGCTCTTGGCGCTGCCCGAACGTTCGTTGTTTGCAAGACGGGGACGAAGCAAGTAGCTGGTTTTTACTCTCTGGCCACCGGTAGCGTTAACCATACGGAAACTACAGGCAGACTTCGGCGTAACATGCCAGATCCTATACCGGTGATTATACTCGCTCGCCTGGCGGTAGATGTCTCATTGCACGGAAAAGGGGTTGGCGCCGATTTACTTCACGATGCCGTTCTACGCTGTTATCGCGTAGCCGAGAATATTGGCGTCCGTGCGATAATGGTTCACGCGCTTACT…	MGRVTAPEPLSSSHQLAEFVSGETVLDEWLKHRGLKNQALGAARTFVVCKTGTKQVAGFYSLATGSVNHTETTGRLRRNMPDPIPVIILARLAVDVSLHGKGVGADLLHDAVLRCYRVAENIGVRAIMVHALTEEAKGFYTHHGFTASQTHERTLFLKLP
27	NZ_CP023913	Chromosome	TA_2	CRN23_RS02285	4	464139..464621	160	+	GTGGGACGTGTAACCGCGCCCGAGCCGTTATCCAGCTCTCATCAGCTGGCTGAGTTCGTCAGTGGAGAGACAGTCCTTGATGAATGGCTAAAGCACAGAGGTTTAAAAAATCAAGCTCTTGGCGCTGCCCGAACGTTCGTTGTTTGCAAGACGGGGACGAAGCAAGTAGCTGGTTTTTACTCTCTGGCCACCGGTAGCGTTAACCATACGGAAACTACAGGCAGACTTCGGCGTAACATGCCAGATCCTATACCGGTGATTATACTCGCTCGCCTGGCGGTAGATGTCTCATTGCACGGAAAAGGGGTTGGCGCCGATTTACTTCACGATGCCGTTCTACGCTGTTATCGCGTAGCCGAGAATATTGGCGTCCGTGCGATAATGGTTCACGCGCTTACT…	MGRVTAPEPLSSSHQLAEFVSGETVLDEWLKHRGLKNQALGAARTFVVCKTGTKQVAGFYSLATGSVNHTETTGRLRRNMPDPIPVIILARLAVDVSLHGKGVGADLLHDAVLRCYRVAENIGVRAIMVHALTEEAKGFYTHHGFTASQTHERTLFLKLP
28	NZ_CP023925	Chromosome	TA_18	CRN65_RS26760	4	5307537..5308019	160	+	GTGGGACGTGTAACCGCGCCCGAGCCGTTATCCAGCTCTCATCAGCTGGCTGAGTTCGTCAGTGGAGAGACAGTCCTTGATGAATGGCTAAAGCACAGAGGTTTAAAAAATCAAGCTCTTGGCGCTGCCCGAACGTTCGTTGTTTGCAAGACGGGGACGAAGCAAGTAGCTGGTTTTTACTCTCTGGCCACCGGTAGCGTTAACCATACGGAAACTACAGGCAGACTTCGGCGTAACATGCCAGATCCTATACCGGTGATTATACTCGCTCGCCTGGCGGTAGATGTCTCATTGCACGGAAAAGGGGTTGGCGCCGATTTACTTCACGATGCCGTTCTACGCTGTTATCGCGTAGCCGAGAATATTGGCGTCCGTGCGATAATGGTTCACGCGCTTACT…	MGRVTAPEPLSSSHQLAEFVSGETVLDEWLKHRGLKNQALGAARTFVVCKTGTKQVAGFYSLATGSVNHTETTGRLRRNMPDPIPVIILARLAVDVSLHGKGVGADLLHDAVLRCYRVAENIGVRAIMVHALTEEAKGFYTHHGFTASQTHERTLFLKLP
29	NZ_CP024429	Chromosome	TA_10	BKL84_RS19085	4	3833044..3833526	160	-	GTGGGACGTGTAACCGCGCCCGAGCCGTTATCCAGCTCTCATCAGCTGGCTGAGTTCGTCAGTGGAGAGACAGTCCTTGATGAATGGCTAAAGCACAGAGGTTTAAAAAATCAAGCTCTTGGCGCTGCCCGAACGTTCGTTGTTTGCAAGACGGGGACGAAGCAAGTAGCTGGTTTTTACTCTCTGGCCACCGGTAGCGTTAACCATACGGAAACTACAGGCAGACTTCGGCGTAACATGCCAGATCCTATACCGGTGATTATACTCGCTCGCCTGGCGGTAGATGTCTCATTGCACGGAAAAGGGGTTGGCGCCGATTTACTTCACGATGCCGTTCTACGCTGTTATCGCGTAGCCGAGAATATTGGCGTCCGTGCGATAATGGTTCACGCGCTTACT…	MGRVTAPEPLSSSHQLAEFVSGETVLDEWLKHRGLKNQALGAARTFVVCKTGTKQVAGFYSLATGSVNHTETTGRLRRNMPDPIPVIILARLAVDVSLHGKGVGADLLHDAVLRCYRVAENIGVRAIMVHALTEEAKGFYTHHGFTASQTHERTLFLKLP
30	NZ_CP024489	Chromosome	TA_14	CTI54_RS26245	4	5199017..5199499	160	+	GTGGGACGTATAACCACGCCCGAGCCGTTATCCAGCTCTCATCAGCTGGCTGAGTTCGTCAGTGGAGAGACAGTCCTCGATGAATGGCTAAAACAGAGAGGTTTAAAAAATCAAGCTCTTGGCGCTGCCCGAACGTTCGTTGTTTGCAAGACGGGTACGAAGCAAGTAGCTGGTTTTTACTCTTTGGCCACCGGTAGCGTTAACCATACGGAAGCGACAGGTAGTCTTCGGCGTAACATGCCAGATCCTATACCGGTGATTATACTCGCTCGCCTGGCGGTAGATGTCTCATTGCACGGAAAAGGGGTTGGCGCCGATTTACTCCACGATGCAGTTCTACGGTGTTATCGCGTAGCTGAGAACATTGGGGTTCGTGCGATAATGGTTCATGCGCTTACT…	MGRITTPEPLSSSHQLAEFVSGETVLDEWLKQRGLKNQALGAARTFVVCKTGTKQVAGFYSLATGSVNHTEATGSLRRNMPDPIPVIILARLAVDVSLHGKGVGADLLHDAVLRCYRVAENIGVRAIMVHALTEEAKGFYAHHGFKASQTHERTLFLKLP
31	NZ_CP024707	Chromosome	TA_4	CTM43_RS01320	4	261990..262475	161	+	GTGGGACGTATAACCGCGCCCGAGCCGTTATCCAGCGCTCATCAGCTGGCTGAGTTCGTCAGTGGAGAGACAGTCCTCGATGAATGGCTAAACCAGAGAGGTTTAAAAAATCAAGCTCTTGGCGCTGCCCGAACGTTCGTTGTTTGCAAGAAGGGTACGAAGCAAGTAGCTGGTTTTTACTCTTTGGCCACCGGTAGCGTTAACCATACGGAAGCGACAGGCAGTCTTCGGCGTAACATGCCAGATCCTATACCGGTGATTATACTCGCTCGCCTGGCGGTAGATGTCTCATTGCGCGGAAAAGGGCTTGGCGCTGATTTACTTCATGATGCAGTACTTCGTTGCTATCGGGTTGCCGAGAATATAGGTGTACGTGCAATCATGGTTCATGCGCTCACA…	MGRITAPEPLSSAHQLAEFVSGETVLDEWLNQRGLKNQALGAARTFVVCKKGTKQVAGFYSLATGSVNHTEATGSLRRNMPDPIPVIILARLAVDVSLRGKGLGADLLHDAVLRCYRVAENIGVRAIMVHALTEEAKNFYIHHGFKPSQTQPRTLFLRLPQ
32	NZ_CP024834	Chromosome	TA_3	CU075_RS05365	4	1036545..1037027	160	+	GTGGGACGTGTAACCGCGCCCGAGCCGTTATCCAGCTCTCATCAGCTGGCTGAGTTCGTCAGTGGAGAGACAGTCCTTGATGAATGGCTAAAGCACAGAGGTTTAAAAAATCAAGCTCTTGGCGCTGCCCGAACGTTCGTTGTTTGCAAGACGGGGACGAAGCAAGTAGCTGGTTTTTACTCTCTGGCCACCGGTAGCGTTAACCATACGGAAACTACAGGCAGACTTCGGCGTAACATGCCAGATCCTATACCGGTGATTATACTCGCTCGCCTGGCGGTAGATGTCTCATTGCACGGAAAAGGGGTTGGCGCCGATTTACTTCACGATGCCGTTCTACGCTGTTATCGCGTAGCCGAGAATATTGGCGTCCGTGCGATAATGGTTCACGCGCTTACT…	MGRVTAPEPLSSSHQLAEFVSGETVLDEWLKHRGLKNQALGAARTFVVCKTGTKQVAGFYSLATGSVNHTETTGRLRRNMPDPIPVIILARLAVDVSLHGKGVGADLLHDAVLRCYRVAENIGVRAIMVHALTEEAKGFYTHHGFTASQTHERTLFLKLP
33	NZ_CP024838	Chromosome	TA_15	CU074_RS18580	4	3694670..3695152	160	+	GTGGGACGTGTAACCGCGCCCGAGCCGTTATCCAGCTCTCATCAGCTGGCTGAGTTCGTCAGTGGAGAGACAGTCCTTGATGAATGGCTAAAGCACAGAGGTTTAAAAAATCAAGCTCTTGGCGCTGCCCGAACGTTCGTTGTTTGCAAGACGGGGACGAAGCAAGTAGCTGGTTTTTACTCTCTGGCCACCGGTAGCGTTAACCATACGGAAACTACAGGCAGACTTCGGCGTAACATGCCAGATCCTATACCGGTGATTATACTCGCTCGCCTGGCGGTAGATGTCTCATTGCACGGAAAAGGGGTTGGCGCCGATTTACTTCACGATGCCGTTCTACGCTGTTATCGCGTAGCCGAGAATATTGGCGTCCGTGCGATAATGGTTCACGCGCTTACT…	MGRVTAPEPLSSSHQLAEFVSGETVLDEWLKHRGLKNQALGAARTFVVCKTGTKQVAGFYSLATGSVNHTETTGRLRRNMPDPIPVIILARLAVDVSLHGKGVGADLLHDAVLRCYRVAENIGVRAIMVHALTEEAKGFYTHHGFTASQTHERTLFLKLP
34	NZ_CP024916	Chromosome	TA_9	CU643_RS19360	4	3881545..3882027	160	-	GTGGGACGTGTAACCGCGCCCGAGCCGTTATCCAGCTCTCATCAGCTGGCTGAGTTCGTCAGTGGAGAGACAGTCCTTGATGAATGGCTAAAGCACAGAGGTTTAAAAAATCAAGCTCTTGGCGCTGCCCGAACGTTCGTTGTTTGCAAGACGGGGACGAAGCAAGTAGCTGGTTTTTACTCTCTGGCCACCGGTAGCGTTAACCATACGGAAACTACAGGCAGACTTCGGCGTAACATGCCAGATCCTATACCGGTGATTATACTCGCTCGCCTGGCGGTAGATGTCTCATTGCACGGAAAAGGGGTTGGCGCCGATTTACTTCACGATGCCGTTCTACGCTGTTATCGCGTAGCCGAGAATATTGGCGTCCGTGCGATAATGGTTCACGCGCTTACT…	MGRVTAPEPLSSSHQLAEFVSGETVLDEWLKHRGLKNQALGAARTFVVCKTGTKQVAGFYSLATGSVNHTETTGRLRRNMPDPIPVIILARLAVDVSLHGKGVGADLLHDAVLRCYRVAENIGVRAIMVHALTEEAKGFYTHHGFTASQTHERTLFLKLP
35	NZ_CP025089	Chromosome	TA_8	CWS76_RS17455	4	3643395..3643877	160	-	GTGGGACGTGTAACCGCGCCCGAGCCGTTATCCAGCTCTCATCAGCTGGCTGAGTTCGTCAGTGGAGAGACAGTCCTTGATGAATGGCTAAAGCACAGAGGTTTAAAAAATCAAGCTCTTGGCGCTGCCCGAACGTTCGTTGTTTGCAAGACGGGGACGAAGCAAGTAGCTGGTTTTTACTCTCTGGCCACCGGTAGCGTTAACCATACGGAAACTACAGGCAGACTTCGGCGTAACATGCCAGATCCTATACCGGTGATTATACTCGCTCGCCTGGCGGTAGATGTCTCATTGCACGGAAAAGGGGTTGGCGCCGATTTACTTCACGATGCCGTTCTACGCTGTTATCGCGTAGCCGAGAATATTGGCGTCCGTGCGATAATGGTTCACGCGCTTACT…	MGRVTAPEPLSSSHQLAEFVSGETVLDEWLKHRGLKNQALGAARTFVVCKTGTKQVAGFYSLATGSVNHTETTGRLRRNMPDPIPVIILARLAVDVSLHGKGVGADLLHDAVLRCYRVAENIGVRAIMVHALTEEAKGFYTHHGFTASQTHERTLFLKLP
36	NZ_CP025515	Chromosome	TA_8	CYU57_RS19235	4	3876132..3876614	160	-	GTGGGACGTGTAACCGCGCCCGAGCCGTTATCCAGCTCTCATCAGCTGGCTGAGTTCGTCAGTGGAGAGACAGTCCTTGATGAATGGCTAAAGCACAGAGGTTTAAAAAATCAAGCTCTTGGCGCTGCCCGAACGTTCGTTGTTTGCAAGACGGGGACGAAGCAAGTAGCTGGTTTTTACTCTCTGGCCACCGGTAGCGTTAACCATACGGAAACTACAGGCAGACTTCGGCGTAACATGCCAGATCCTATACCGGTGATTATACTCGCTCGCCTGGCGGTAGATGTCTCATTGCACGGAAAAGGGGTTGGCGCCGATTTACTTCACGATGCCGTTCTACGCTGTTATCGCGTAGCCGAGAATATTGGCGTCCGTGCGATAATGGTTCACGCGCTTACT…	MGRVTAPEPLSSSHQLAEFVSGETVLDEWLKHRGLKNQALGAARTFVVCKTGTKQVAGFYSLATGSVNHTETTGRLRRNMPDPIPVIILARLAVDVSLHGKGVGADLLHDAVLRCYRVAENIGVRAIMVHALTEEAKGFYTHHGFTASQTHERTLFLKLP
37	NZ_CP025636	Chromosome	TA_8	C0074_RS17050	4	3566175..3566657	160	-	GTGGGACGTGTAACCGCGCCCGAGCCGTTATCCAGCTCTCATCAGCTGGCTGAGTTCGTCAGTGGAGAGACAGTCCTTGATGAATGGCTAAAGCACAGAGGTTTAAAAAATCAAGCTCTTGGCGCTGCCCGAACGTTCGTTGTTTGCAAGACGGGGACGAAGCAAGTAGCTGGTTTTTACTCTCTGGCCACCGGTAGCGTTAACCATACGGAAACTACAGGCAGACTTCGGCGTAACATGCCAGATCCTATACCGGTGATTATACTCGCTCGCCTGGCGGTAGATGTCTCATTGCACGGAAAAGGGGTTGGCGCCGATTTACTTCACGATGCCGTTCTACGCTGTTATCGCGTAGCCGAGAATATTGGCGTCCGTGCGATAATGGTTCACGCGCTTACT…	MGRVTAPEPLSSSHQLAEFVSGETVLDEWLKHRGLKNQALGAARTFVVCKTGTKQVAGFYSLATGSVNHTETTGRLRRNMPDPIPVIILARLAVDVSLHGKGVGADLLHDAVLRCYRVAENIGVRAIMVHALTEEAKGFYTHHGFTASQTHERTLFLKLP
38	NZ_CP025963	Chromosome	TA_7	CEA73_RS07450	4	1469741..1470223	160	+	GTGGGACGTGTAACCGCGCCCGAGCCGTTATCCAGCTCTCATCAGCTGGCTGAGTTCGTCAGTGGAGAGACAGTCCTTGATGAATGGCTAAAGCACAGAGGTTTAAAAAATCAAGCTCTTGGCGCTGCCCGAACGTTCGTTGTTTGCAAGACGGGGACGAAGCAAGTAGCTGGTTTTTACTCTCTGGCCACCGGTAGCGTTAACCATACGGAAACTACAGGCAGACTTCGGCGTAACATGCCAGATCCTATACCGGTGATTATACTCGCTCGCCTGGCGGTAGATGTCTCATTGCACGGAAAAGGGGTTGGCGCCGATTTACTTCACGATGCCGTTCTACGCTGTTATCGCGTAGCCGAGAATATTGGCGTCCGTGCGATAATGGTTCACGCGCTTACT…	MGRVTAPEPLSSSHQLAEFVSGETVLDEWLKHRGLKNQALGAARTFVVCKTGTKQVAGFYSLATGSVNHTETTGRLRRNMPDPIPVIILARLAVDVSLHGKGVGADLLHDAVLRCYRVAENIGVRAIMVHALTEEAKGFYTHHGFTASQTHERTLFLKLP
39	NZ_CP026017	Chromosome	TA_7	C2D61_RS07210	4	1469446..1469928	160	+	GTGGGACGTGTAACCGCGCCCGAGCCGTTATCCAGCTCTCATCAGCTGGCTGAGTTCGTCAGTGGAGAGACAGTCCTTGATGAATGGCTAAAGCACAGAGGTTTAAAAAATCAAGCTCTTGGCGCTGCCCGAACGTTCGTTGTTTGCAAGACGGGGACGAAGCAAGTAGCTGGTTTTTACTCTCTGGCCACCGGTAGCGTTAACCATACGGAAACTACAGGCAGACTTCGGCGTAACATGCCAGATCCTATACCGGTGATTATACTCGCTCGCCTGGCGGTAGATGTCTCATTGCACGGAAAAGGGGTTGGCGCCGATTTACTTCACGATGCCGTTCTACGCTGTTATCGCGTAGCCGAGAATATTGGCGTCCGTGCGATAATGGTTCACGCGCTTACT…	MGRVTAPEPLSSSHQLAEFVSGETVLDEWLKHRGLKNQALGAARTFVVCKTGTKQVAGFYSLATGSVNHTETTGRLRRNMPDPIPVIILARLAVDVSLHGKGVGADLLHDAVLRCYRVAENIGVRAIMVHALTEEAKGFYTHHGFTASQTHERTLFLKLP
40	NZ_CP026155	Chromosome	TA_10	C2M23_RS14250	4	2836316..2836798	160	-	GTGGGACGTATAACCACGCCCGAGCCGTTATCCAGCTCTCATCAGCTGGCTGAGTTCGTCAGTGGAGAGACAGTCCTCGATGAATGGCTAAAACAGAGAGGTTTAAAAAATCAAGCTCTTGGCGCTGCCCGAACGTTCGTTGTTTGCAAGACGGGTACGAAGCAAGTAGCTGGTTTTTACTCTTTGGCCACCGGTAGCGTTAACCATACGGAAGCGACAGGTAGTCTTCGGCGTAACATGCCAGATCCTATACCGGTGATTATACTCGCTCGCCTGGCGGTAGATGTCTCATTGCACGGAAAAGGGGTTGGCGCCGATTTACTCCACGATGCAGTTCTACGGTGTTATCGCGTAGCTGAGAACATTGGGGTTCGTGCGATAATGGTTCATGCGCTTACT…	MGRITTPEPLSSSHQLAEFVSGETVLDEWLKQRGLKNQALGAARTFVVCKTGTKQVAGFYSLATGSVNHTEATGSLRRNMPDPIPVIILARLAVDVSLHGKGVGADLLHDAVLRCYRVAENIGVRAIMVHALTEEAKGFYAHHGFKASQTHERTLFLKLP
41	NZ_CP027042	Chromosome	TA_7	A6D67_RS07360	4	1458542..1459024	160	+	GTGGGACGTGTAACCGCGCCCGAGCCGTTATCCAGCTCTCATCAGCTGGCTGAGTTCGTCAGTGGAGAGACAGTCCTTGATGAATGGCTAAAGCACAGAGGTTTAAAAAATCAAGCTCTTGGCGCTGCCCGAACGTTCGTTGTTTGCAAGACGGGGACGAAGCAAGTAGCTGGTTTTTACTCTCTGGCCACCGGTAGCGTTAACCATACGGAAACTACAGGCAGACTTCGGCGTAACATGCCAGATCCTATACCGGTGATTATACTCGCTCGCCTGGCGGTAGATGTCTCATTGCACGGAAAAGGGGTTGGCGCCGATTTACTTCACGATGCCGTTCTACGCTGTTATCGCGTAGCCGAGAATATTGGCGTCCGTGCGATAATGGTTCACGCGCTTACT…	MGRVTAPEPLSSSHQLAEFVSGETVLDEWLKHRGLKNQALGAARTFVVCKTGTKQVAGFYSLATGSVNHTETTGRLRRNMPDPIPVIILARLAVDVSLHGKGVGADLLHDAVLRCYRVAENIGVRAIMVHALTEEAKGFYTHHGFTASQTHERTLFLKLP
42	NZ_CP029582	Chromosome	TA_1	DLJ83_RS02570	4	551533..552015	160	-	GTGGGACGTGTAACCGCGCCCGAGCCGTTATCCAGCTCTCATCAGCTGGCTGAGTTCGTCAGTGGAGAGACAGTCCTTGATGAATGGCTAAAGCACAGAGGTTTAAAAAATCAAGCTCTTGGCGCTGCCCGAACGTTCGTTGTTTGCAAGACGGGGACGAAGCAAGTAGCTGGTTTTTACTCTCTGGCCACCGGTAGCGTTAACCATACGGAAACTACAGGCAGACTTCGGCGTAACATGCCAGATCCTATACCGGTGATTATACTCGCTCGCCTGGCGGTAGATGTCTCATTGCACGGAAAAGGGGTTGGCGCCGATTTACTTCACGATGCCGTTCTACGCTGTTATCGCGTAGCCGAGAATATTGGCGTCCGTGCGATAATGGTTCACGCGCTTACT…	MGRVTAPEPLSSSHQLAEFVSGETVLDEWLKHRGLKNQALGAARTFVVCKTGTKQVAGFYSLATGSVNHTETTGRLRRNMPDPIPVIILARLAVDVSLHGKGVGADLLHDAVLRCYRVAENIGVRAIMVHALTEEAKGFYTHHGFTASQTHERTLFLKLP
43	NZ_CP030174	Chromosome	TA_14	DQB71_RS26130	4	5142465..5142950	161	-	GTGGGACGTATAACCGCGCCCGAGCCGTTATCCAGCGCTCATCAGCTGGCTGAGTTCGTCAGTGGAGAGACAGTCCTCGATGAATGGCTAAAACAGAGAGGTTTAAAAAATCAAGCTCTTGGCGCTGCCCGAACGTTCGTTGTTTGCAAGAAGGGTACGAAGCAAGTAGCTGGTTTTTACTCTTTGGCCACCGGTAGCGTTAACCATACGGAAGCGACAGGCAGTCTTCGGCGTAACATGCCAGATCCTATACCGGTGATTATACTCGCTCGCCTGGCGGTAGATGTCTCATTGCGCGGAAAAGGGCTTGGCGCTGATTTACTTCATGATGCAGTACTTCGTTGCTATCGGGTTGCCGAGAATATAGGTGTACGTGCAATCATGGTTCATGCGCTCACA…	MGRITAPEPLSSAHQLAEFVSGETVLDEWLKQRGLKNQALGAARTFVVCKKGTKQVAGFYSLATGSVNHTEATGSLRRNMPDPIPVIILARLAVDVSLRGKGLGADLLHDAVLRCYRVAENIGVRAIMVHALTEEAKNFYIHHGFKPSQTQPRTLFLRLPQ
44	NZ_CP030923	Chromosome	TA_7	DTN91_RS07890	4	1573472..1573957	161	+	GTGGGACGTATAACCGCGCCCGAGCCGTTATCCAGCGCTCATCAGCTGGCTGAGTTCGTCAGTGGAGAGACAGTCCTCGATGAATGGCTAAACCAGAGAGGTTTAAAAAATCAAGCTCTTGGCGCTGCCCGAACGTTCGTTGTTTGCAAGAAGGGTACGAAGCAAGTAGCTGGTTTTTACTCTTTGGCCACCGGTAGCGTTAACCATACGGAAGCGACAGGCAGTCTTCGGCGTAACATGCCAGATCCTATACCGGTGATTATACTCGCTCGCCTGGCGGTAGATGTCTCATTGCGCGGAAAAGGGCTTGGCGCTGATTTACTTCATGATGCAGTACTTCGTTGCTATCGGGTTGCCGAGAATATAGGTGTACGTGCAATCATGGTTCATGCGCTCACA…	MGRITAPEPLSSAHQLAEFVSGETVLDEWLNQRGLKNQALGAARTFVVCKKGTKQVAGFYSLATGSVNHTEATGSLRRNMPDPIPVIILARLAVDVSLRGKGLGADLLHDAVLRCYRVAENIGVRAIMVHALTEEAKNFYIHHGFKPSQTQPRTLFLRLPQ
45	NZ_CP031810	Chromosome	TA_11	D0897_RS20910	4	4224596..4225081	161	+	GTGGGACGTATAACCGCGCCCGAGCCGTTATCCAGCGCTCATCAGCTGGCTGAGTTCGTCAGTGGAGAGACAGTCCTCGATGAATGGCTAAACCAGAGAGGTTTAAAAAATCAAGCTCTTGGCGCTGCCCGAACGTTCGTTGTTTGCAAGAAGGGTACGAAGCAAGTAGCTGGTTTTTACTCTTTGGCCACCGGTAGCGTTAACCATACGGAAGCGACAGGCAGTCTTCGGCGTAACATGCCAGATCCTATACCGGTGATTATACTCGCTCGCCTGGCGGTAGATGTCTCATTGCGCGGAAAAGGGCTTGGCGCTGATTTACTTCATGATGCAGTACTTCGTTGCTATCGGGTTGCCGAGAATATAGGTGTACGTGCAATCATGGTTCATGCGCTCACA…	MGRITAPEPLSSAHQLAEFVSGETVLDEWLNQRGLKNQALGAARTFVVCKKGTKQVAGFYSLATGSVNHTEATGSLRRNMPDPIPVIILARLAVDVSLRGKGLGADLLHDAVLRCYRVAENIGVRAIMVHALTEEAKNFYIHHGFKPSQTQPRTLFLRLPQ
46	NZ_CP031849	Chromosome	TA_1	D1Y71_RS01005	4	199872..200357	161	+	GTGGGACGTATAACCGCGCCCGAGCCGTTATCCAGCGCTCATCAGCTGGCTGAGTTCGTCAGTGGAGAGACAGTCCTCGATGAATGGCTAAAACAGAGAGGTTTAAAAAATCAAGCTCTTGGCGCTGCCCGAACGTTCGTTGTTTGCAAGAAGGGTACGAAGCAAGTAGCTGGTTTTTACTCTTTGGCCACCGGTAGCGTTAACCATACGGAAGCGACAGGCAGTCTTCGGCGTAACATGCCAGATCCTATACCGGTGATTATACTCGCTCGCCTGGCGGTAGATGTCTCATTGCGCGGAAAAGGGCTTGGCGCTGATTTACTTCATGATGCAGTACTTCGTTGCTATCGGGTTGCCGAGAATATAGGTGTACGTGCAATCATGGTTCATGCGCTCACA…	MGRITAPEPLSSAHQLAEFVSGETVLDEWLKQRGLKNQALGAARTFVVCKKGTKQVAGFYSLATGSVNHTEATGSLRRNMPDPIPVIILARLAVDVSLRGKGLGADLLHDAVLRCYRVAENIGVRAIMVHALTEEAKNFYIHHGFKPSQTQPRTLFLRLPQ
47	NZ_CP032222	Chromosome	TA_4	AM425_RS11800	4	2373710..2374192	160	-	GTGGGACGTGTAACCGCGCCCGAGCCGTTATCCAGCTCTCATCAGCTGGCTGAGTTCGTCAGTGGAGAGACAGTCCTTGATGAATGGCTAAAGCACAGAGGTTTAAAAAATCAAGCTCTTGGCGCTGCCCGAACGTTCGTTGTTTGCAAGACGGGGACGAAGCAAGTAGCTGGTTTTTACTCTCTGGCCACCGGTAGCGTTAACCATACGGAAACTACAGGCAGACTTCGGCGTAACATGCCAGATCCTATACCGGTGATTATACTCGCTCGCCTGGCGGTAGATGTCTCATTGCACGGAAAAGGGGTTGGCGCCGATTTACTTCACGATGCCGTTCTACGCTGTTATCGCGTAGCCGAGAATATTGGCGTCCGTGCGATAATGGTTCACGCGCTTACT…	MGRVTAPEPLSSSHQLAEFVSGETVLDEWLKHRGLKNQALGAARTFVVCKTGTKQVAGFYSLATGSVNHTETTGRLRRNMPDPIPVIILARLAVDVSLHGKGVGADLLHDAVLRCYRVAENIGVRAIMVHALTEEAKGFYTHHGFTASQTHERTLFLKLP
48	NZ_CP033777	Chromosome	TA_8	EGX99_RS06280	4	868088..868573	161	+	GTGGGACGTATAACCGCGCCCGAGCCGTTATCCAGCGCTCATCAGCTGGCTGAGTTCGTCAGTGGAGAGACAGTCCTCGATGAATGGCTAAACCAGAGAGGTTTAAAAAATCAAGCTCTTGGCGCTGCCCGAACGTTCGTTGTTTGCAAGAAGGGTACGAAGCAAGTAGCTGGTTTTTACTCTTTGGCCACCGGTAGCGTTAACCATACGGAAGCGACAGGCAGTCTTCGGCGTAACATGCCAGATCCTATACCGGTGATTATACTCGCTCGCCTGGCGGTAGATGTCTCATTGCGCGGAAAAGGGCTTGGCGCTGATTTACTTCATGATGCAGTACTTCGTTGCTATCGGGTTGCCGAGAATATAGGTGTACGTGCAATCATGGTTCATGCGCTCACA…	MGRITAPEPLSSAHQLAEFVSGETVLDEWLNQRGLKNQALGAARTFVVCKKGTKQVAGFYSLATGSVNHTEATGSLRRNMPDPIPVIILARLAVDVSLRGKGLGADLLHDAVLRCYRVAENIGVRAIMVHALTEEAKNFYIHHGFKPSQTQPRTLFLRLPQ
49	NZ_CP033901	Chromosome	TA_6	EB840_RS00725	4	122582..123064	160	+	GTGGGACGTATAACCACGCCCGAGCCGTTATCCAGCTCTCATCAGCTGGCTGAGTTCGTCAGTGGAGAGACAGTCCTCGATGAATGGCTAAAACAGAGAGGTTTAAAAAATCAAGCTCTTGGCGCTGCCCGAACGTTCGTTGTTTGCAAGACGGGTACGAAGCAAGTAGCTGGTTTTTACTCTTTGGCCACCGGTAGCGTTAACCATACGGAAGCGACAGGTAGTCTTCGGCGTAACATGCCAGATCCTATACCGGTGATTATACTCGCTCGCCTGGCGGTAGATGTCTCATTGCACGGAAAAGGGGTTGGCGCCGATTTACTCCACGATGCAGTTCTACGGTGTTATCGCGTAGCTGAGAACATTGGGGTTCGTGCGATAATGGTTCATGCGCTTACT…	MGRITTPEPLSSSHQLAEFVSGETVLDEWLKQRGLKNQALGAARTFVVCKTGTKQVAGFYSLATGSVNHTEATGSLRRNMPDPIPVIILARLAVDVSLHGKGVGADLLHDAVLRCYRVAENIGVRAIMVHALTEEAKGFYAHHGFKASQTHERTLFLKLP
50	NZ_CP035196	Chromosome	TA_11	EP126_RS22145	4	4523251..4523736	161	+	GTGGGACGTATAACCGCGCCCGAGCCGTTATCCAGCGCTCATCAGCTGGCTGAGTTCGTCAGTGGAGAGACAGTCCTCGATGAATGGCTAAAACAGAGAGGTTTAAAAAATCAAGCTCTTGGCGCTGCCCGAACGTTCGTTGTTTGCAAGAAGGGTACGAAGCAAGTAGCTGGTTTTTACTCTTTGGCCACCGGTAGCGTTAACCATACGGAAGCGACAGGCAGTCTTCGGCGTAACATGCCAGATCCTATACCGGTGATTATACTCGCTCGCCTGGCGGTAGATGTCTCATTGCGCGGAAAAGGGCTTGGCGCTGATTTACTTCATGATGCAGTACTTCGTTGCTATCGGGTTGCCGAGAATATAGGTGTACGTGCAATCATGGTTCATGCGCTCACA…	MGRITAPEPLSSAHQLAEFVSGETVLDEWLKQRGLKNQALGAARTFVVCKKGTKQVAGFYSLATGSVNHTEATGSLRRNMPDPIPVIILARLAVDVSLRGKGLGADLLHDAVLRCYRVAENIGVRAIMVHALTEEAKNFYIHHGFKPSQTQPRTLFLRLPQ
51	NZ_CP040724	Chromosome	TA_2	FGF03_RS07115	4	1423658..1424140	160	-	GTGGGACGTGTAACCGCGCCCGAGCCGTTATCCAGCTCTCATCAGCTGGCTGAGTTCGTCAGTGGAGAGACAGTCCTTGATGAATGGCTAAAGCACAGAGGTTTAAAAAATCAAGCTCTTGGCGCTGCCCGAACGTTCGTTGTTTGCAAGACGGGGACGAAGCAAGTAGCTGGTTTTTACTCTCTGGCCACCGGTAGCGTTAACCATACGGAAACTACAGGCAGACTTCGGCGTAACATGCCAGATCCTATACCGGTGATTATACTCGCTCGCCTGGCGGTAGATGTCTCATTGCACGGAAAAGGGGTTGGCGCCGATTTACTTCACGATGCCGTTCTACGCTGTTATCGCGTAGCCGAGAATATTGGCGTCCGTGCGATAATGGTTCACGCGCTTACT…	MGRVTAPEPLSSSHQLAEFVSGETVLDEWLKHRGLKNQALGAARTFVVCKTGTKQVAGFYSLATGSVNHTETTGRLRRNMPDPIPVIILARLAVDVSLHGKGVGADLLHDAVLRCYRVAENIGVRAIMVHALTEEAKGFYTHHGFTASQTHERTLFLKLP
52	NZ_CP041934	Chromosome	TA_1	DZ859_RS00970	4	199850..200335	161	+	GTGGGACGTATAACCGCGCCCGAGCCGTTATCCAGCGCTCATCAGCTGGCTGAGTTCGTCAGTGGAGAGACAGTCCTCGATGAATGGCTAAAACAGAGAGGTTTAAAAAATCAAGCTCTTGGCGCTGCCCGAACGTTCGTTGTTTGCAAGAAGGGTACGAAGCAAGTAGCTGGTTTTTACTCTTTGGCCACCGGTAGCGTTAACCATACGGAAGCGACAGGCAGTCTTCGGCGTAACATGCCAGATCCTATACCGGTGATTATACTCGCTCGCCTGGCGGTAGATGTCTCATTGCGCGGAAAAGGGCTTGGCGCTGATTTACTTCATGATGCAGTACTTCGTTGCTATCGGGTTGCCGAGAATATAGGTGTACGTGCAATCATGGTTCATGCGCTCACA…	MGRITAPEPLSSAHQLAEFVSGETVLDEWLKQRGLKNQALGAARTFVVCKKGTKQVAGFYSLATGSVNHTEATGSLRRNMPDPIPVIILARLAVDVSLRGKGLGADLLHDAVLRCYRVAENIGVRAIMVHALTEEAKNFYIHHGFKPSQTQPRTLFLRLPQ
53	NZ_CP044039	Chromosome	TA_2	FOB38_RS02720	4	78009..78491	160	+	GTGGGACGTGTAACCGCGCCCGAGCCGTTATCCAGCTCTCATCAGCTGGCTGAGTTCGTCAGTGGAGAGACAGTCCTTGATGAATGGCTAAAGCACAGAGGTTTAAAAAATCAAGCTCTTGGCGCTGCCCGAACGTTCGTTGTTTGCAAGACGGGGACGAAGCAAGTAGCTGGTTTTTACTCTCTGGCCACCGGTAGCGTTAACCATACGGAAACTACAGGCAGACTTCGGCGTAACATGCCAGATCCTATACCGGTGATTATACTCGCTCGCCTGGCGGTAGATGTCTCATTGCACGGAAAAGGGGTTGGCGCCGATTTACTTCACGATGCCGTTCTACGCTGTTATCGCGTAGCCGAGAATATTGGCGTCCGTGCGATAATGGTTCACGCGCTTACT…	MGRVTAPEPLSSSHQLAEFVSGETVLDEWLKHRGLKNQALGAARTFVVCKTGTKQVAGFYSLATGSVNHTETTGRLRRNMPDPIPVIILARLAVDVSLHGKGVGADLLHDAVLRCYRVAENIGVRAIMVHALTEEAKGFYTHHGFTASQTHERTLFLKLP
54	NZ_CP045661	Chromosome	TA_1	GFJ44_RS00955	4	200078..200563	161	+	GTGGGACGTATAACCGCGCCCGAGCCGTTATCCAGCGCTCATCAGCTGGCTGAGTTCGTCAGTGGAGAGACAGTCCTCGATGAATGGCTAAACCAGAGAGGTTTAAAAAATCAAGCTCTTGGCGCTGCCCGAACGTTCGTTGTTTGCAAGAAGGGTACGAAGCAAGTAGCTGGTTTTTACTCTTTGGCCACCGGTAGCGTTAACCATACGGAAGCGACAGGCAGTCTTCGGCGTAACATGCCAGATCCTATACCGGTGATTATACTCGCTCGCCTGGCGGTAGATGTCTCATTGCGCGGAAAAGGGCTTGGCGCTGATTTACTTCATGATGCAGTACTTCGTTGCTATCGGGTTGCCGAGAATATAGGTGTACGTGCAATCATGGTTCATGCGCTCACA…	MGRITAPEPLSSAHQLAEFVSGETVLDEWLNQRGLKNQALGAARTFVVCKKGTKQVAGFYSLATGSVNHTEATGSLRRNMPDPIPVIILARLAVDVSLRGKGLGADLLHDAVLRCYRVAENIGVRAIMVHALTEEAKNFYIHHGFKPSQTQPRTLFLRLPQ
55	NZ_CP045782	Chromosome	TA_3	GFB99_RS08415	4	1734969..1735451	160	-	GTGGGACGTATAACCACGCCCGAGCCGTTATCCAGCTCTCATCAGCTGGCTGAGTTCGTCAGTGGAGAGACAGTCCTCGATGAATGGCTAAAACAGAGAGGTTTAAAAAATCAAGCTCTTGGCGCTGCCCGAACGTTCGTTGTTTGCAAGACGGGTACGAAGCAAGTAGCTGCTTTTTACTCTTTGGCCACCGGTAGCGTTAACCATACGGAAGCGACAGGTAGTCTTCGGCGTAACATGCCAGATCCTATACCGGTGATTATACTCGCTCGCCTGGCGGTAGATGTCTCATTGCACGGAAAAGGGGTTGGCGCCGATTTACTCCACGATGCAGTTCTACGGTGTTATCGCGTAGCTGAGAACATTGGGGTTCGTGCGATAATGGTTCATGCGCTTACT…	MGRITTPEPLSSSHQLAEFVSGETVLDEWLKQRGLKNQALGAARTFVVCKTGTKQVAAFYSLATGSVNHTEATGSLRRNMPDPIPVIILARLAVDVSLHGKGVGADLLHDAVLRCYRVAENIGVRAIMVHALTEEAKGFYAHHGFKASQTHERTLFLKLP
56	NZ_LN824133	Chromosome	TA_10	MS6671_RS19030	4	3845851..3846333	160	-	GTGGGACGTGTAACCGCGCCCGAGCCGTTATCCAGCTCTCATCAGCTGGCTGAGTTCGTCAGTGGAGAGACAGTCCTTGATGAATGGCTAAAGCACAGAGGTTTAAAAAATCAAGCTCTTGGCGCTGCCCGAACGTTCGTTGTTTGCAAGACGGGGACGAAGCAAGTAGCTGGTTTTTACTCTCTGGCCACCGGTAGCGTTAACCATACGGAAACTACAGGCAGACTTCGGCGTAACATGCCAGATCCTATACCGGTGATTATACTCGCTCGCCTGGCGGTAGATGTCTCATTGCACGGAAAAGGGGTTGGCGCCGATTTACTTCACGATGCCGTTCTACGCTGTTATCGCGTAGCCGAGAATATTGGCGTCCGTGCGATAATGGTTCACGCGCTTACT…	MGRVTAPEPLSSSHQLAEFVSGETVLDEWLKHRGLKNQALGAARTFVVCKTGTKQVAGFYSLATGSVNHTETTGRLRRNMPDPIPVIILARLAVDVSLHGKGVGADLLHDAVLRCYRVAENIGVRAIMVHALTEEAKGFYTHHGFTASQTHERTLFLKLP
57	NZ_LR607360	Chromosome	TA_18	FN824_RS26695	4	5691657..5692139	160	-	GTGGGACGTATAACCACGCCCGAGCCGTTATCCAGCTCTCATCAGCTGGCTGAGTTCGTCAGTGGAGAGACAGTCCTCGATGAATGGCTAAAACAGAGAGGTTTAAAAAATCAAGCTCTTGGCGCTGCCCGAACGTTCGTTGTTTGCAAGACGGGTACGAAGCAAGTAGCTGGTTTTTACTCTTTGGCCACCGGTAGCGTTAACCATACGGAAGCGACAGGTAGTCTTCGGCGTAACATGCCAGATCCTATACCGGTGATTATACTCGCTCGCCTGGCGGTAGATGTCTCATTGCACGGAAAAGGGGTTGGCGCCGATTTACTCCACGATGCAGTTCTACGGTGTTATCGCGTAGCTGAGAACATTGGGGTTCGTGCGATAATGGTTCATGCGCTTACT…	MGRITTPEPLSSSHQLAEFVSGETVLDEWLKQRGLKNQALGAARTFVVCKTGTKQVAGFYSLATGSVNHTEATGSLRRNMPDPIPVIILARLAVDVSLHGKGVGADLLHDAVLRCYRVAENIGVRAIMVHALTEEAKGFYAHHGFKASQTHERTLFLKLP
58	NZ_LR607368	Chromosome	TA_18	FN813_RS26725	4	5739882..5740364	160	-	GTGGGACGTATAACCACGCCCGAGCCGTTATCCAGCTCTCATCAGCTGGCTGAGTTCGTCAGTGGAGAGACAGTCCTCGATGAATGGCTAAAACAGAGAGGTTTAAAAAATCAAGCTCTTGGCGCTGCCCGAACGTTCGTTGTTTGCAAGACGGGTACGAAGCAAGTAGCTGGTTTTTACTCTTTGGCCACCGGTAGCGTTAACCATACGGAAGCGACAGGTAGTCTTCGGCGTAACATGCCAGATCCTATACCGGTGATTATACTCGCTCGCCTGGCGGTAGATGTCTCATTGCACGGAAAAGGGGTTGGCGCCGATTTACTCCACGATGCAGTTCTACGGTGTTATCGCGTAGCTGAGAACATTGGGGTTCGTGCGATAATGGTTCATGCGCTTACT…	MGRITTPEPLSSSHQLAEFVSGETVLDEWLKQRGLKNQALGAARTFVVCKTGTKQVAGFYSLATGSVNHTEATGSLRRNMPDPIPVIILARLAVDVSLHGKGVGADLLHDAVLRCYRVAENIGVRAIMVHALTEEAKGFYAHHGFKASQTHERTLFLKLP
59	AP022528.1_len142386	Plasmid	TA_1	THOKLE004_P10200	4	21447..21929	160	-	GTGGGATGTATAACTGCGCCCGAGCCGTTATCCAGCGCCCATCAACTGGCAGAGTTCGTCAGTGGGGAAACGGTACTCGATGAATGGTTAAAACAGAGAGGTTTAAAAAATCAAGCTCTTGGCGCTGCACGAACTTTCGTTGTTTGCAAGACGGGTACGAAGCAAGTAGCTGGTTTTTACTCTTTGGCCACCGGTAGCGTTAACCATACGGAAGCGACAGGCAGTCTTCGGCGTAACATGCCAGATCCTATACCGGTGATTATACTCGCTCGCCTGGCGGTAGATGTTTCATTGCACGGAAAAGGGGTTGGCGCCGATTTACTTCACGATGCGGTTCTACGCTGTTATCGCGTAGCTGAGAATATTGGCGTTCGTGCGATAATGGTTCACGCGCTTACT…	MGCITAPEPLSSAHQLAEFVSGETVLDEWLKQRGLKNQALGAARTFVVCKTGTKQVAGFYSLATGSVNHTEATGSLRRNMPDPIPVIILARLAVDVSLHGKGVGADLLHDAVLRCYRVAENIGVRAIMVHALTEEAKGFYAHHGFKASQTYERTLFLKLP
60	AP022554.1_len190035	Plasmid	TA_2	THOKLE017_P11340	4	141613..142095	160	-	GTGGGACGTATAACCACGCCCGAGCCGTTATCCAGCTCTCATCAGCTGGCTGAGTTCGTCAGTGGAGAGACAGTCCTCGATGAATGGCTAAAACAGAGAGGTTTAAAAAATCAAGCTCTTGGCGCTGCCCGAACGTTCGTTGTTTGCAAGACGGGTACGAAGCAAGTAGCTGGTTTTTACTCTTTGGCCACCGGTAGCGTTAACCATACGGAAGCGACAGGTAGTCTTCGGCGTAACATGCCAGATCCTATACCGGTGATTATACTCGCTCGCCTGGCGGTAGATGTCTCATTGCACGGAAAAGGGGTTGGCGCCGATTTACTCCACGATGCAGTTCTACGGTGTTATCGCGTAGCTGAGAACATTGGGGTTCGTGCGATAATGGTTCATGCGCTTACT…	MGRITTPEPLSSSHQLAEFVSGETVLDEWLKQRGLKNQALGAARTFVVCKTGTKQVAGFYSLATGSVNHTEATGSLRRNMPDPIPVIILARLAVDVSLHGKGVGADLLHDAVLRCYRVAENIGVRAIMVHALTEEAKGFYAHHGFKASQTHERTLFLKLP
61	CP002474.1_len220824	Plasmid	TA_2	PUUH_pUUH2392p0115	4	116217..116633	138	-	CTGGACGAATGGATAAAGCACCGGGGACTAAAAAATCAGTCCCTGGGGGCGGCCAGAACGTTTGTGGTGTGCCGGGGAAATGCTTCACAGGTGCTTGCCTACTACTCTCTCGCGACCGGCAGCGTCACTCATGCCATTGCGCCGGGAAGCCTGCGAAGGAATATGCCCGATCCTGTACCTGTCATCATCCTGGCCCGTCTTGCTGTCGATACGAGTTATCACGGCCAGGGACTGGGGGCTGATTTACTGCATGATGCCGTATTACGTTGCTGTCGGGTGGCTGAGAACATTGGCGTGCGGGCCGTTATGGTTCATGCACTCTCTGACAGTGCCAGACAGTTCTACATACATCACGGATTTATCCCTTCACAAACGCAGGATAGAACCCTTTTTTTACGG…	MDEWIKHRGLKNQSLGAARTFVVCRGNASQVLAYYSLATGSVTHAIAPGSLRRNMPDPVPVIILARLAVDTSYHGQGLGADLLHDAVLRCCRVAENIGVRAVMVHALSDSARQFYIHHGFIPSQTQDRTLFLRLPLIT
62	CP027696.1_len207465	Plasmid	TA_1	AXK17_01420	4	54725..55207	160	-	GTGGGACGTATAACCACGCCCGAGCCGTTATCCAGCTCTCATCAGCTGGCTGAGTTCGTCAGTGGAGAGACAGTCCTCGATGAATGGCTAAAACAGAGAGGTTTAAAAAATCAAGCTCTTGGCGCTGCCCGAACGTTCGTTGTTTGCAAGACGGGTACGAAGCAAGTAGCTGGTTTTTACTCTTTGGCCACCGGTAGCGTTAACCATACGGAAGCGACAGGTAGTCTTCGGCGTAACATGCCAGATCCTATACCGGTGATTATACTCGCTCGCCTGGCGGTAGATGTCTCATTGCACGGAAAAGGGGTTGGCGCCGATTTACTCCACGATGCAGTTCTACGGTGTTATCGCGTAGCTGAGAACATTGGGGTTCGTGCGATAATGGTTCATGCGCTTACT…	MGRITTPEPLSSSHQLAEFVSGETVLDEWLKQRGLKNQALGAARTFVVCKTGTKQVAGFYSLATGSVNHTEATGSLRRNMPDPIPVIILARLAVDVSLHGKGVGADLLHDAVLRCYRVAENIGVRAIMVHALTEEAKGFYAHHGFKASQTHERTLFLKLP
63	CP028916.1_len148366	Plasmid	TA_1	DBZ61_27110	4	79944..80426	160	+	GTGGGACGTATAACCGCGCCCGAGCCGTTATCCAGCGCTCATCAGCTGGCTGAGTTCGTCAGTGGAGAGACAGTCCTCGATGAATGGCTAAAACAGAGAGGTTTAAAAAATCAAGCACTTGGCGCTGCCCGAACGTTCGTTGTTTGCAAGAAGGGTACGAAGAAAGTAGCTGGTTTTTACTCTTTGGCCACCGGTAGCGTTAACCATACGGAAGCTACAGGCAGTCTTCGGCGTAACATGCCAGATCCTATACCGGTGATTATACTCGCTCGCCTGGCGGTAGATGTCTCATTGCACGGAAAAGGGGTTGGTGCCGATTTACTCCACGATGCAGTTCTACGGTGTTATCGCGTAGCTGAGAACATTGGCGTTCGTGCGATAATGGTTCATGCGCTTACT…	MGRITAPEPLSSAHQLAEFVSGETVLDEWLKQRGLKNQALGAARTFVVCKKGTKKVAGFYSLATGSVNHTEATGSLRRNMPDPIPVIILARLAVDVSLHGKGVGADLLHDAVLRCYRVAENIGVRAIMVHALTEEAKGFYAHHGFKASQTHERTLFLKLP
64	CP041024.1_len202516	Plasmid	TA_3	FH978_27220	4	178269..178751	160	+	GTGGGACGTATAACCGCGCCCGAGCCGTTATCCAGCGCTCATCAGCTGGCTGAGTTCGTCAGTGGAGAGACAGTCCTCGATGAATGGCTAAAACAGAGAGGTTTAAAAAATCAAGCACTTGGCGCTGCCCGAACGTTCGTTGTTTGCAAGAAGGGTACGAAGAAAGTAGCTGGTTTTTACTCTTTGGCCACCGGTAGCGTTAACCATACGGAAGCTACAGGCAGTCTTCGGCGTAACATGCCAGATCCTATACCGGTGATTATACTCGCTCGCCTGGCGGTAGATGTCTCATTGCACGGAAAAGGGGTTGGTGCCGATTTACTCCACGATGCAGTTCTACGGTGTTATCGCGTAGCTGAGAACATTGGCGTTCGTGCGATAATGGTTCATGCGCTTACT…	MGRITAPEPLSSAHQLAEFVSGETVLDEWLKQRGLKNQALGAARTFVVCKKGTKKVAGFYSLATGSVNHTEATGSLRRNMPDPIPVIILARLAVDVSLHGKGVGADLLHDAVLRCYRVAENIGVRAIMVHALTEEAKGFYAHHGFKASQTHERTLFLKLP
65	CP044369.1_len151915	Plasmid	TA_1	F7P09_26640	4	83646..84128	160	-	GTGGGACGTATAACCACGCCCGAGCCGTTATCCAGCTCTCATCAGCTGGCTGAGTTCGTCAGTGGAGAGACAGTCCTCGATGAATGGCTAAAACAGAGAGGTTTAAAAAATCAAGCTCTTGGCGCTGCCCGAACGTTCGTTGTTTGCAAGACGGGTACGAAGCAAGTAGCTGGTTTTTACTCTTTGGCCACCGGTAGCGTTAACCATACGGAAGCGACAGGTAGTCTTCGGCGTAACATGCCAGATCCTATACCGGTGATTATACTCGCTCGCCTGGCGGTAGATGTCTCATTGCACGGAAAAGGGGTTGGCGCCGATTTACTCCACGATGCAGTTCTACGGTGTTATCGCGTAGCTGAGAACATTGGGGTTCGTGCGATAATGGTTCATGCGCTTACT…	MGRITTPEPLSSSHQLAEFVSGETVLDEWLKQRGLKNQALGAARTFVVCKTGTKQVAGFYSLATGSVNHTEATGSLRRNMPDPIPVIILARLAVDVSLHGKGVGADLLHDAVLRCYRVAENIGVRAIMVHALTEEAKGFYAHHGFKASQTHERTLFLKLP
66	CP044382.1_len123229	Plasmid	TA_1	F7P05_27345	4	75476..75961	161	+	GTGGGACGTGTAACAGTACCAGAACCTTTATCCAGCTTTCATCAGGTGGCGGAATTCGTTTGCGGTGAAACTGTTCTGGATGACTGGTTAAAGCAGAAAGGCCTCAAAAACCAGGCTCTCGGATCGGCCAGAACGTTTGTAGTGTGTAAAAAAGACACGAAACAAGTAGCCGGTTTTTACTCTCTGGCCACCGGGAGCGTCAACCATACAGAAGCGACAGGCAATCTTCGGCGTAACATGCCCGATCCCATCCCTGTCATTATACTTGCCCGTCTTGCTGTCGATCTCTCTTTCCGCGGAAAAGGGCTTGGCGCTGATTTACTTCATGATGCAGTGCTTCGTTGCTATCGGGTTGCCGAGAATATTGGTGTACGTGCAATCATGGTTCATGCACTCACC…	MGRVTVPEPLSSFHQVAEFVCGETVLDDWLKQKGLKNQALGSARTFVVCKKDTKQVAGFYSLATGSVNHTEATGNLRRNMPDPIPVIILARLAVDLSFRGKGLGADLLHDAVLRCYRVAENIGVRAIMVHALTEEAKNFYIHHGFKPSQTQQRTLFLKLPQ
67	CP044390.1_len148731	Plasmid	TA_4	F7P08_26665	4	99867..100352	161	+	GTGGGACGTGTAACAGTACCAGAACCTTTATCCAGCTTTCATCAGGTGGCGGAATTCGTTTGCGGTGAAACTGTTCTGGATGACTGGTTAAAGCAGAAAGGCCTCAAAAACCAGGCTCTCGGATCGGCCAGAACGTTTGTAGTGTGTAAAAAAGACACGAAACAAGTAGCCGGTTTTTACTCTCTGGCCACCGGGAGCGTCAACCATACAGAAGCGACAGGCAATCTTCGGCGTAACATGCCCGATCCCATCCCTGTCATTATACTTGCCCGTCTTGCTGTCGATCTCTCTTTCCGCGGAAAAGGGCTTGGCGCTGATTTACTTCATGATGCAGTGCTTCGTTGCTATCGGGTTGCCGAGAATATTGGTGTACGTGCAATCATGGTTCATGCACTCACC…	MGRVTVPEPLSSFHQVAEFVCGETVLDDWLKQKGLKNQALGSARTFVVCKKDTKQVAGFYSLATGSVNHTEATGNLRRNMPDPIPVIILARLAVDLSFRGKGLGADLLHDAVLRCYRVAENIGVRAIMVHALTEEAKNFYIHHGFKPSQTQQRTLFLKLPQ
68	CP044394.1_len147709	Plasmid	TA_2	F7P06_26035	4	99938..100423	161	+	GTGGGACGTGTAACAGTACCAGAACCTTTATCCAGCTTTCATCAGGTGGCGGAATTCGTTTGCGGTGAAACTGTTCTGGATGACTGGTTAAAGCAGAAAGGCCTCAAAAACCAGGCTCTCGGATCGGCCAGAACGTTTGTAGTGTGTAAAAAAGACACGAAACAAGTAGCCGGTTTTTACTCTCTGGCCACCGGGAGCGTCAACCATACAGAAGCGACAGGCAATCTTCGGCGTAACATGCCCGATCCCATCCCTGTCATTATACTTGCCCGTCTTGCTGTCGATCTCTCTTTCCGCGGAAAAGGGCTTGGCGCTGATTTACTTCATGATGCAGTGCTTCGTTGCTATCGGGTTGCCGAGAATATTGGTGTACGTGCAATCATGGTTCATGCACTCACC…	MGRVTVPEPLSSFHQVAEFVCGETVLDDWLKQKGLKNQALGSARTFVVCKKDTKQVAGFYSLATGSVNHTEATGNLRRNMPDPIPVIILARLAVDLSFRGKGLGADLLHDAVLRCYRVAENIGVRAIMVHALTEEAKNFYIHHGFKPSQTQQRTLFLKLPQ
69	CP063149.1_len375474	Plasmid	TA_4	IMY63_27960	4	193707..194189	160	+	GTGGGACGTTTAACAGCACCAGAACCTTTGTCCGCTTTTCATCAGGTGGCTGAGTTCGTCAGCGGTGAGGCTGTGCTCGATGACTGGTTGAAGCAAAAGGGCCTCAAAAACCAGGCCCTCGGAGCTGCCAGAACATTTGTGGTGTGCAAGAAAGACACGAAGCAAGTAGCCGGTTTTTACTCTCTGGCCACCGGCAGCGTCAACCATACAGAAGCGACAGGCAATCTTCGGCGTAACATGCCAGATCCCATCCCTGTCATTATACTTGCCCGTCTTGCTGTCGATCTCTCATTCCATGGAAAAGGGCTTGGTGCTGATTTACTTCATGATGCAGTGCTTCGTTGCTATCGGGTTGCCGAGAATATTGGCGTACGTGCAATCATGGTTCATGCACTTACC…	MGRLTAPEPLSAFHQVAEFVSGEAVLDDWLKQKGLKNQALGAARTFVVCKKDTKQVAGFYSLATGSVNHTEATGNLRRNMPDPIPVIILARLAVDLSFHGKGLGADLLHDAVLRCYRVAENIGVRAIMVHALTEEAKNFYIHHGFKPSQTQQRTLFLRLP
70	LR134219.1_len190626	Plasmid	TA_1	NCTC10317_05320	4	81020..81502	160	-	GTGGGACGTATAACCACGCCCGAGCCGTTATCCAGCTCTCATCAGCTGGCTGAGTTCGTCAGTGGAGAGACAGTCCTCGATGAATGGCTAAAACAGAGAGGTTTAAAAAATCAAGCTCTTGGCGCTGCCCGAACGTTCGTTGTTTGCAAGACGGGTACGAAGCAAGTAGCTGGTTTTTACTCTTTGGCCACCGGTAGCGTTAACCATACGGAAGCGACAGGTAGTCTTCGGCGTAACATGCCAGATCCTATACCGGTGATTATACTCGCTCGCCTGGCGGTAGATGTCTCATTGCACGGAAAAGGGGTTGGCGCCGATTTACTCCACGATGCAGTTCTACGGTGTTATCGCGTAGCTGAGAACATTGGGGTTCGTGCGATAATGGTTCATGCGCTTACT…	MGRITTPEPLSSSHQLAEFVSGETVLDEWLKQRGLKNQALGAARTFVVCKTGTKQVAGFYSLATGSVNHTEATGSLRRNMPDPIPVIILARLAVDVSLHGKGVGADLLHDAVLRCYRVAENIGVRAIMVHALTEEAKGFYAHHGFKASQTHERTLFLKLP
71	NC_009649.1_len175879	Plasmid	TA_1	KPN_RS26490	4	55170..55652	160	-	GTGGGACGTATAACCACGCCCGAGCCGTTATCCAGCTCTCATCAGCTGGCTGAGTTCGTCAGTGGAGAGACAGTCCTCGATGAATGGCTAAAACAGAGAGGTTTAAAAAATCAAGCTCTTGGCGCTGCCCGAACGTTCGTTGTTTGCAAGACGGGTACGAAGCAAGTAGCTGGTTTTTACTCTTTGGCCACCGGTAGCGTTAACCATACGGAAGCGACAGGTAGTCTTCGGCGTAACATGCCAGATCCTATACCGGTGATTATACTCGCTCGCCTGGCGGTAGATGTCTCATTGCACGGAAAAGGGGTTGGCGCCGATTTACTCCACGATGCAGTTCTACGGTGTTATCGCGTAGCTGAGAACATTGGGGTTCGTGCGATAATGGTTCATGCGCTTACT…	MGRITTPEPLSSSHQLAEFVSGETVLDEWLKQRGLKNQALGAARTFVVCKTGTKQVAGFYSLATGSVNHTEATGSLRRNMPDPIPVIILARLAVDVSLHGKGVGADLLHDAVLRCYRVAENIGVRAIMVHALTEEAKGFYAHHGFKASQTHERTLFLKLP
72	NC_017541.1_len202852	Plasmid	TA_2	KPN2242_RS26505	4	78922..79404	160	+	GTGGGACGTATAACCGCGCCCGAGCCGTTATCCAGCGCTCATCAGCTGGCTGAGTTCGTCAGTGGAGAGACAGTCCTCGATGAATGGCTAAAACAGAGAGGTTTAAAAAATCAAGCACTTGGCGCTGCCCGAACGTTCGTTGTTTGCAAGAAGGGTACGAAGAAAGTAGCTGGTTTTTACTCTTTGGCCACCGGTAGCGTTAACCATACGGAAGCTACAGGCAGTCTTCGGCGTAACATGCCAGATCCTATACCGGTGATTATACTCGCTCGCCTGGCGGTAGATGTCTCATTGCACGGAAAAGGGGTTGGTGCCGATTTACTCCACGATGCAGTTCTACGGTGTTATCGCGTAGCTGAGAACATTGGCGTTCGTGCGATAATGGTTCATGCGCTTACT…	MGRITAPEPLSSAHQLAEFVSGETVLDEWLKQRGLKNQALGAARTFVVCKKGTKKVAGFYSLATGSVNHTEATGSLRRNMPDPIPVIILARLAVDVSLHGKGVGADLLHDAVLRCYRVAENIGVRAIMVHALTEEAKGFYAHHGFKASQTHERTLFLKLP
73	NC_022078.1_len317154	Plasmid	TA_4	N559_RS27575	4	177723..178205	160	-	GTGGGACGTATAACCACGCCCGAGCCGTTATCCAGCTCTCATCAGCTGGCTGAGTTCGTCAGTGGAGAGACAGTCCTCGATGAATGGCTAAAACAGAGAGGTTTAAAAAATCAAGCTCTTGGCGCTGCCCGAACGTTCGTTGTTTGCAAGACGGGTACGAAGCAAGTAGCTGGTTTTTACTCTTTGGCCACCGGTAGCGTTAACCATACGGAAGCGACAGGTAGTCTTCGGCGTAACATGCCAGATCCTATACCGGTGATTATACTCGCTCGCCTGGCGGTAGATGTCTCATTGCACGGAAAAGGGGTTGGCGCCGATTTACTCCACGATGCAGTTCTACGGTGTTATCGCGTAGCTGAGAACATTGGGGTTCGTGCGATAATGGTTCATGCGCTTACT…	MGRITTPEPLSSSHQLAEFVSGETVLDEWLKQRGLKNQALGAARTFVVCKTGTKQVAGFYSLATGSVNHTEATGSLRRNMPDPIPVIILARLAVDVSLHGKGVGADLLHDAVLRCYRVAENIGVRAIMVHALTEEAKGFYAHHGFKASQTHERTLFLKLP
74	NZ_AP018673.1_len134879	Plasmid	TA_2	D6O76_RS28880	4	32698..33180	160	+	GTGGGACGTATAACCACGCCCGAGCCGTTATCCAGCTCTCATCAGCTGGCTGAGTTCGTCAGTGGAGAGACAGTCCTCGATGAATGGCTAAAACAGAGAGGTTTAAAAAATCAAGCTCTTGGCGCTGCCCGAACGTTCGTTGTTTGCAAGACGGGTACGAAGCAAGTAGCTGGTTTTTACTCTTTGGCCACCGGTAGCGTTAACCATACGGAAGCGACAGGTAGTCTTCGGCGTAACATGCCAGATCCTATACCGGTGATTATACTCGCTCGCCTGGCGGTAGATGTCTCATTGCACGGAAAAGGGGTTGGCGCCGATTTACTCCACGATGCAGTTCTACGGTGTTATCGCGTAGCTGAGAACATTGGGGTTCGTGCGATAATGGTTCATGCGCTTACT…	MGRITTPEPLSSSHQLAEFVSGETVLDEWLKQRGLKNQALGAARTFVVCKTGTKQVAGFYSLATGSVNHTEATGSLRRNMPDPIPVIILARLAVDVSLHGKGVGADLLHDAVLRCYRVAENIGVRAIMVHALTEEAKGFYAHHGFKASQTHERTLFLKLP
75	NZ_AP019666.1_len166700	Plasmid	TA_1	TA6363_RS26235	4	44969..45451	160	+	GTGGGACGTATAACCGCGCCCGAGCCGTTATCCAGCGCTCATCAGCTGGCTGAGTTCGTCAGTGGAGAGACAGTCCTCGATGAATGGCTAAAACAGAGAGGTTTAAAAAATCAAGCACTTGGCGCTGCCCGAACGTTCGTTGTTTGCAAGAAGGGTACGAAGAAAGTAGCTGGTTTTTACTCTTTGGCCACCGGTAGCGTTAACCATACGGAAGCTACAGGCAGTCTTCGGCGTAACATGCCAGATCCTATACCGGTGATTATACTCGCTCGCCTGGCGGTAGATGTCTCATTGCACGGAAAAGGGGTTGGTGCCGATTTACTCCACGATGCAGTTCTACGGTGTTATCGCGTAGCTGAGAACATTGGCGTTCGTGCGATAATGGTTCATGCGCTTACT…	MGRITAPEPLSSAHQLAEFVSGETVLDEWLKQRGLKNQALGAARTFVVCKKGTKKVAGFYSLATGSVNHTEATGSLRRNMPDPIPVIILARLAVDVSLHGKGVGADLLHDAVLRCYRVAENIGVRAIMVHALTEEAKGFYAHHGFKASQTHERTLFLKLP
76	NZ_AP021930.1_len140912	Plasmid	TA_2	H7R50_RS25420	4	101821..102303	160	+	GTGGGACGTATAACCACGCCCGAGCCGTTATCCAGCTCTCATCAGCTGGCTGAGTTCGTCAGTGGAGAGACAGTCCTCGATGAATGGCTAAAACAGAGAGGTTTAAAAAATCAAGCTCTTGGCGCTGCCCGAACGTTCGTTGTTTGCAAGACGGGTACGAAGCAAGTAGCTGGTTTTTACTCTTTGGCCACCGGTAGCGTTAACCATACGGAAGCGACAGGTAGTCTTCGGCGTAACATGCCAGATCCTATACCGGTGATTATACTCGCTCGCCTGGCGGTAGATGTCTCATTGCACGGAAAAGGGGTTGGCGCCGATTTACTCCACGATGCAGTTCTACGGTGTTATCGCGTAGCTGAGAACATTGGGGTTCGTGCGATAATGGTTCATGCGCTTACT…	MGRITTPEPLSSSHQLAEFVSGETVLDEWLKQRGLKNQALGAARTFVVCKTGTKQVAGFYSLATGSVNHTEATGSLRRNMPDPIPVIILARLAVDVSLHGKGVGADLLHDAVLRCYRVAENIGVRAIMVHALTEEAKGFYAHHGFKASQTHERTLFLKLP
77	NZ_AP021931.1_len130287	Plasmid	TA_2	H7R50_RS26120	4	89762..90244	160	+	GTGGGACGTATAACCACGCCCGAGCCGTTATCCAGCTCTCATCAGCTGGCTGAGTTCGTCAGTGGAGAGACAGTCCTCGATGAATGGCTAAAACAGAGAGGTTTAAAAAATCAAGCTCTTGGCGCTGCCCGAACGTTCGTTGTTTGCAAGACGGGTACGAAGCAAGTAGCTGGTTTTTACTCTTTGGCCACCGGCAGCGTTAACCATACGGAAGCGACAGGTAGTCTTCGGCGTAACATGCCAGATCCTATACCGGTGATTATACTCGCTCGCCTGGCGGTAGATGTCTCATTGCACGGAAAAGGGGTTGGCGCCGATTTACTCCACGATGCAGTTCTACGGTGTTATCGCGTAGCTGAGAACATTGGGGTTCGTGCGATAATGGTTCATGCGCTTACT…	MGRITTPEPLSSSHQLAEFVSGETVLDEWLKQRGLKNQALGAARTFVVCKTGTKQVAGFYSLATGSVNHTEATGSLRRNMPDPIPVIILARLAVDVSLHGKGVGADLLHDAVLRCYRVAENIGVRAIMVHALTEEAKGFYAHHGFKASQTHERTLFLKLP
78	NZ_AP022079.1_len224088	Plasmid	TA_2	H7R40_RS26540	4	65024..65506	160	-	GTGGGACGTATAACCACGCCCGAGCCGTTATCCAGCTCTCATCAGCTGGCTGAGTTCGTCAGTGGAGAGACAGTCCTCGATGAATGGCTAAAACAGAGAGGTTTAAAAAATCAAGCTCTTGGCGCTGCCCGAACGTTCGTTGTTTGCAAGACGGGTACGAAGCAAGTAGCTGGTTTTTACTCTTTGGCCACCGGTAGCGTTAACCATACGGAAGCGACAGGTAGTCTTCGGCGTAACATGCCAGATCCTATACCGGTGATTATACTCGCTCGCCTGGCGGTAGATGTCTCATTGCACGGAAAAGGGGTTGGCGCCGATTTACTCCACGATGCAGTTCTACGGTGTTATCGCGTAGCTGAGAACATTGGGGTTCGTGCGATAATGGTTCATGCGCTTACT…	MGRITTPEPLSSSHQLAEFVSGETVLDEWLKQRGLKNQALGAARTFVVCKTGTKQVAGFYSLATGSVNHTEATGSLRRNMPDPIPVIILARLAVDVSLHGKGVGADLLHDAVLRCYRVAENIGVRAIMVHALTEEAKGFYAHHGFKASQTHERTLFLKLP
79	NZ_AP023265.1_len217495	Plasmid	TA_4	H1Y02_RS26315	4	85895..86377	160	-	GTGGGACGTATAACCACGCCCGAGCCGTTATCCAGCTCTCATCAGCTGGCTGAGTTCGTCAGTGGAGAGACAGTCCTCGATGAATGGCTAAAACAGAGAGGTTTAAAAAATCAAGCTCTTGGCGCTGCCCGAACGTTCGTTGTTTGCAAGACGGGTACGAAGCAAGTAGCTGGTTTTTACTCTTTGGCCACCGGTAGCGTTAACCATACGGAAGCGACAGGTAGTCTTCGGCGTAACATGCCAGATCCTATACCGGTGATTATACTCGCTCGCCTGGCGGTAGATGTCTCATTGCACGGAAAAGGGGTTGGCGCCGATTTACTCCACGATGCAGTTCTACGGTGTTATCGCGTAGCTGAGAACATTGGGGTTCGTGCGATAATGGTTCATGCGCTTACT…	MGRITTPEPLSSSHQLAEFVSGETVLDEWLKQRGLKNQALGAARTFVVCKTGTKQVAGFYSLATGSVNHTEATGSLRRNMPDPIPVIILARLAVDVSLHGKGVGADLLHDAVLRCYRVAENIGVRAIMVHALTEEAKGFYAHHGFKASQTHERTLFLKLP
80	NZ_CM010661.1_len187517	Plasmid	TA_3	DZB15_RS00790	4	117754..118236	160	+	GTGGGACGTATAACCACGCCCGAGCCGTTATCCAGCTCTCATCAGCTGGCTGAGTTCGTCAGTGGAGAGACAGTCCTCGATGAATGGCTAAAACAGAGAGGTTTAAAAAATCAAGCTCTTGGCGCTGCCCGAACGTTCGTTGTTTGCAAGACGGGTACGAAGCAAGTAGCTGGTTTTTACTCTTTGGCCACCGGCAGCGTTAACCATACGGAAGCGACAGGTAGTCTTCGGCGTAACATGCCAGATCCTATACCGGTGATTATACTCGCTCGCCTGGCGGTAGATGTCTCATTGCACGGAAAAGGGGTTGGCGCCGATTTACTCCACGATGCAGTTCTACGGTGTTATCGCGTAGCTGAGAACATTGGGGTTCGTGCGATAATGGTTCATGCGCTTACT…	MGRITTPEPLSSSHQLAEFVSGETVLDEWLKQRGLKNQALGAARTFVVCKTGTKQVAGFYSLATGSVNHTEATGSLRRNMPDPIPVIILARLAVDVSLHGKGVGADLLHDAVLRCYRVAENIGVRAIMVHALTEEAKGFYAHHGFKASQTHERTLFLKLP
81	NZ_CM012202.1_len177872	Plasmid	TA_1	DXM79_RS01960	4	58584..59066	160	+	GTGGGACGTATAACCGCGCCCGAGCCGTTATCCAGCGCTCATCAGCTGGCTGAGTTCGTCAGTGGAGAGACAGTCCTCGATGAATGGCTAAAACAGAGAGGTTTAAAAAATCAAGCACTTGGCGCTGCCCGAACGTTCGTTGTTTGCAAGAAGGGTACGAAGAAAGTAGCTGGTTTTTACTCTTTGGCCACCGGTAGCGTTAACCATACGGAAGCTACAGGCAGTCTTCGGCGTAACATGCCAGATCCTATACCGGTGATTATACTCGCTCGCCTGGCGGTAGATGTCTCATTGCACGGAAAAGGGGTTGGTGCCGATTTACTCCACGATGCAGTTCTACGGTGTTATCGCGTAGCTGAGAACATTGGCGTTCGTGCGATAATGGTTCATGCGCTTACT…	MGRITAPEPLSSAHQLAEFVSGETVLDEWLKQRGLKNQALGAARTFVVCKKGTKKVAGFYSLATGSVNHTEATGSLRRNMPDPIPVIILARLAVDVSLHGKGVGADLLHDAVLRCYRVAENIGVRAIMVHALTEEAKGFYAHHGFKASQTHERTLFLKLP
82	NZ_CM016732.1_len226800	Plasmid	TA_1	FFY37_RS02190	4	94656..95138	160	-	GTGGGACGTATAACCACGCCCGAGCCGTTATCCAGCTCTCATCAGCTGGCTGAGTTCGTCAGTGGAGAGACAGTCCTCGATGAATGGCTAAAACAGAGAGGTTTAAAAAATCAAGCTCTTGGCGCTGCCCGAACGTTCGTTGTTTGCAAGACGGGTACGAAGCAAGTAGCTGGTTTTTACTCTTTGGCCACCGGTAGCGTTAACCATACGGAAGCGACAGGTAGTCTTCGGCGTAACATGCCAGATCCTATACCGGTGATTATACTCGCTCGCCTGGCGGTAGATGTCTCATTGCACGGAAAAGGGGTTGGCGCCGATTTACTCCACGATGCAGTTCTACGGTGTTATCGCGTAGCTGAGAACATTGGGGTTCGTGCGATAATGGTTCATGCGCTTACT…	MGRITTPEPLSSSHQLAEFVSGETVLDEWLKQRGLKNQALGAARTFVVCKTGTKQVAGFYSLATGSVNHTEATGSLRRNMPDPIPVIILARLAVDVSLHGKGVGADLLHDAVLRCYRVAENIGVRAIMVHALTEEAKGFYAHHGFKASQTHERTLFLKLP
83	NZ_CM016732.1_len226800	Plasmid	TA_3	FFY37_RS02770	4	193067..193558	163	-	GTGGGCAAAGTAACGGCTCCGGTCCCACTCGGTACGTCACACATCCTCGCTGAGTTTCACTGTGGTGAGCCTGTACTGGACGAATGGATAAAGCACCGGGGACTAAAAAATCAGTCCCTGGGGGCGGCCAGAACGTTTGTGGTGTGCCGGGGAAATGCTTCACAGGTGCTTGCCTACTACTCTCTCGCGACCGGCAGCGTCACTCATGCCATTGCGCCGGGAAGCCTGCGAAGGAATATGCCCGATCCTGTACCTGTCATCATCCTGGCCCGTCTTGCTGTCGATACGAGTTATCACGGCCAGGGACTGGGGGCTGATTTACTGCATGATGCCGTATTACGTTGCTGTCGGGTGGCTGAGAACATTGGCGTGCGGGCCGTTATGGTTCATGCACTCTCT…	MGKVTAPVPLGTSHILAEFHCGEPVLDEWIKHRGLKNQSLGAARTFVVCRGNASQVLAYYSLATGSVTHAIAPGSLRRNMPDPVPVIILARLAVDTSYHGQGLGADLLHDAVLRCCRVAENIGVRAVMVHALSDSARQFYIHHGFIPSQTQDRTLFLRLPLIT
84	NZ_CP006663.1_len117755	Plasmid	TA_1	kpn2146_RS29090	4	48364..48846	160	-	GTGGGACGTATAACCACGCCCGAGCCGTTATCCAGCTCTCATCAGCTGGCTGAGTTCGTCAGTGGAGAGACAGTCCTCGATGAATGGCTAAAACAGAGAGGTTTAAAAAATCAAGCTCTTGGCGCTGCCCGAACGTTCGTTGTTTGCAAGACGGGTACGAAGCAAGTAGCTGGTTTTTACTCTTTGGCCACCGGTAGCGTTAACCATACGGAAGCGACAGGTAGTCTTCGGCGTAACATGCCAGATCCTATACCGGTGATTATACTCGCTCGCCTGGCGGTAGATGTCTCATTGCACGGAAAAGGGGTTGGCGCCGATTTACTCCACGATGCAGTTCTACGGTGTTATCGCGTAGCTGAGAACATTGGGGTTCGTGCGATAATGGTTCATGCGCTTACT…	MGRITTPEPLSSSHQLAEFVSGETVLDEWLKQRGLKNQALGAARTFVVCKTGTKQVAGFYSLATGSVNHTEATGSLRRNMPDPIPVIILARLAVDVSLHGKGVGADLLHDAVLRCYRVAENIGVRAIMVHALTEEAKGFYAHHGFKASQTHERTLFLKLP
85	NZ_CP006927.1_len142788	Plasmid	TA_1	KPNJ1_RS27330	4	36321..36803	160	-	GTGGGACGTATAACCACGCCCGAGCCGTTATCCAGCTCTCATCAGCTGGCTGAGTTCGTCAGTGGAGAGACAGTCCTCGATGAATGGCTAAAACAGAGAGGTTTAAAAAATCAAGCTCTTGGCGCTGCCCGAACGTTCGTTGTTTGCAAGACGGGTACGAAGCAAGTAGCTGGTTTTTACTCTTTGGCCACCGGTAGCGTTAACCATACGGAAGCGACAGGTAGTCTTCGGCGTAACATGCCAGATCCTATACCGGTGATTATACTCGCTCGCCTGGCGGTAGATGTCTCATTGCACGGAAAAGGGGTTGGCGCCGATTTACTCCACGATGCAGTTCTACGGTGTTATCGCGTAGCTGAGAACATTGGGGTTCGTGCGATAATGGTTCATGCGCTTACT…	MGRITTPEPLSSSHQLAEFVSGETVLDEWLKQRGLKNQALGAARTFVVCKTGTKQVAGFYSLATGSVNHTEATGSLRRNMPDPIPVIILARLAVDVSLHGKGVGADLLHDAVLRCYRVAENIGVRAIMVHALTEEAKGFYAHHGFKASQTHERTLFLKLP
86	NZ_CP007729.1_len243824	Plasmid	TA_1	KPNIH10_RS27780	4	83739..84221	160	-	GTGGGACGTATAACCACGCCCGAGCCGTTATCCAGCTCTCATCAGCTGGCTGAGTTCGTCAGTGGAGAGACAGTCCTCGATGAATGGCTAAAACAGAGAGGTTTAAAAAATCAAGCTCTTGGCGCTGCCCGAACGTTCGTTGTTTGCAAGACGGGTACGAAGCAAGTAGCTGGTTTTTACTCTTTGGCCACCGGTAGCGTTAACCATACGGAAGCGACAGGTAGTCTTCGGCGTAACATGCCAGATCCTATACCGGTGATTATACTCGCTCGCCTGGCGGTAGATGTCTCATTGCACGGAAAAGGGGTTGGCGCCGATTTACTCCACGATGCAGTTCTACGGTGTTATCGCGTAGCTGAGAACATTGGGGTTCGTGCGATAATGGTTCATGCGCTTACT…	MGRITTPEPLSSSHQLAEFVSGETVLDEWLKQRGLKNQALGAARTFVVCKTGTKQVAGFYSLATGSVNHTEATGSLRRNMPDPIPVIILARLAVDVSLHGKGVGADLLHDAVLRCYRVAENIGVRAIMVHALTEEAKGFYAHHGFKASQTHERTLFLKLP
87	NZ_CP007734.1_len338850	Plasmid	TA_4	KPNIH27_RS28690	4	91286..91768	160	+	GTGGGACGTATAACCGCGCCCGAGCCGTTATCCAGCGCTCATCAGCTGGCTGAGTTCGTCAGTGGAGAGACAGTCCTCGATGAATGGCTAAAACAGAGAGGTTTAAAAAATCAAGCTCTTGGTGCTGCCCGAACGTTCGTTGTTTGCAAGAAGGGTACGAAGAAAGTAGCTGGTTTTTACTCTTTGGCCACCGGTAGCGTTAACCATACGGAAGCTACAGGCAGTCTTCGGCGTAACATGCCAGATCCTATACCGGTGATTATACTCGCTCGCCTGGCGGTAGATGTCTCATTGCACGGAAAAGGGGTTGGTGCCGATTTACTCCACGATGCAGTTCTACGGTGTTATCGCGTAGCTGAGAACATTGGCGTTCGTGCGATAATGGTTCATGCGCTTACT…	MGRITAPEPLSSAHQLAEFVSGETVLDEWLKQRGLKNQALGAARTFVVCKKGTKKVAGFYSLATGSVNHTEATGSLRRNMPDPIPVIILARLAVDVSLHGKGVGADLLHDAVLRCYRVAENIGVRAIMVHALTEEAKGFYAHHGFKASQTHERTLFLKLP
88	NZ_CP008800.1_len194877	Plasmid	TA_1	KPNIH24_RS28410	4	71279..71761	160	-	GTGGGACGTATAACCACGCCCGAGCCGTTATCCAGCTCTCATCAGCTGGCTGAGTTCGTCAGTGGAGAGACAGTCCTCGATGAATGGCTAAAACAGAGAGGTTTAAAAAATCAAGCTCTTGGCGCTGCCCGAACGTTCGTTGTTTGCAAGACGGGTACGAAGCAAGTAGCTGGTTTTTACTCTTTGGCCACCGGTAGCGTTAACCATACGGAAGCGACAGGTAGTCTTCGGCGTAACATGCCAGATCCTATACCGGTGATTATACTCGCTCGCCTGGCGGTAGATGTCTCATTGCACGGAAAAGGGGTTGGCGCCGATTTACTCCACGATGCAGTTCTACGGTGTTATCGCGTAGCTGAGAACATTGGGGTTCGTGCGATAATGGTTCATGCGCTTACT…	MGRITTPEPLSSSHQLAEFVSGETVLDEWLKQRGLKNQALGAARTFVVCKTGTKQVAGFYSLATGSVNHTEATGSLRRNMPDPIPVIILARLAVDVSLHGKGVGADLLHDAVLRCYRVAENIGVRAIMVHALTEEAKGFYAHHGFKASQTHERTLFLKLP
89	NZ_CP008829.1_len243824	Plasmid	TA_1	KPNIH1_RS27785	4	83739..84221	160	-	GTGGGACGTATAACCACGCCCGAGCCGTTATCCAGCTCTCATCAGCTGGCTGAGTTCGTCAGTGGAGAGACAGTCCTCGATGAATGGCTAAAACAGAGAGGTTTAAAAAATCAAGCTCTTGGCGCTGCCCGAACGTTCGTTGTTTGCAAGACGGGTACGAAGCAAGTAGCTGGTTTTTACTCTTTGGCCACCGGTAGCGTTAACCATACGGAAGCGACAGGTAGTCTTCGGCGTAACATGCCAGATCCTATACCGGTGATTATACTCGCTCGCCTGGCGGTAGATGTCTCATTGCACGGAAAAGGGGTTGGCGCCGATTTACTCCACGATGCAGTTCTACGGTGTTATCGCGTAGCTGAGAACATTGGGGTTCGTGCGATAATGGTTCATGCGCTTACT…	MGRITTPEPLSSSHQLAEFVSGETVLDEWLKQRGLKNQALGAARTFVVCKTGTKQVAGFYSLATGSVNHTEATGSLRRNMPDPIPVIILARLAVDVSLHGKGVGADLLHDAVLRCYRVAENIGVRAIMVHALTEEAKGFYAHHGFKASQTHERTLFLKLP
90	NZ_CP008930.1_len187571	Plasmid	TA_1	PMK1_RS26335	4	81879..82361	160	-	GTGGGACGTATAACCACGCCCGAGCCGTTATCCAGCTCTCATCAGCTGGCTGAGTTCGTCAGTGGAGAGACAGTCCTCGATGAATGGCTAAAACAGAGAGGTTTAAAAAATCAAGCTCTTGGCGCTGCCCGAACGTTCGTTGTTTGCAAGACGGGTACGAAGCAAGTAGCTGGTTTTTACTCTTTGGCCACCGGTAGCGTTAACCATACGGAAGCGACAGGTAGTCTTCGGCGTAACATGCCAGATCCTATACCGGTGATTATACTCGCTCGCCTGGCGGTAGATGTCTCATTGCACGGAAAAGGGGTTGGCGCCGATTTACTCCACGATGCAGTTCTACGGTGTTATCGCGTAGCTGAGAACATTGGGGTTCGTGCGATAATGGTTCATGCGCTTACT…	MGRITTPEPLSSSHQLAEFVSGETVLDEWLKQRGLKNQALGAARTFVVCKTGTKQVAGFYSLATGSVNHTEATGSLRRNMPDPIPVIILARLAVDVSLHGKGVGADLLHDAVLRCYRVAENIGVRAIMVHALTEEAKGFYAHHGFKASQTHERTLFLKLP
91	NZ_CP009777.1_len212192	Plasmid	TA_1	KPNIH32_RS28550	4	36991..37473	160	-	GTGGGACGTATAACCACGCCCGAGCCGTTATCCAGCTCTCATCAGCTGGCTGAGTTCGTCAGTGGAGAGACAGTCCTCGATGAATGGCTAAAACAGAGAGGTTTAAAAAATCAAGCTCTTGGCGCTGCCCGAACGTTCGTTGTTTGCAAGACGGGTACGAAGCAAGTAGCTGGTTTTTACTCTTTGGCCACCGGTAGCGTTAACCATACGGAAGCGACAGGTAGTCTTCGGCGTAACATGCCAGATCCTATACCGGTGATTATACTCGCTCGCCTGGCGGTAGATGTCTCATTGCACGGAAAAGGGGTTGGCGCCGATTTACTCCACGATGCAGTTCTACGGTGTTATCGCGTAGCTGAGAACATTGGGGTTCGTGCGATAATGGTTCATGCGCTTACT…	MGRITTPEPLSSSHQLAEFVSGETVLDEWLKQRGLKNQALGAARTFVVCKTGTKQVAGFYSLATGSVNHTEATGSLRRNMPDPIPVIILARLAVDVSLHGKGVGADLLHDAVLRCYRVAENIGVRAIMVHALTEEAKGFYAHHGFKASQTHERTLFLKLP
92	NZ_CP010393.1_len207543	Plasmid	TA_1	LI86_RS27015	4	41858..42340	160	-	GTGGGACGTATAACCACGCCCGAGCCGTTATCCAGCTCTCATCAGCTGGCTGAGTTCGTCAGTGGAGAGACAGTCCTCGATGAATGGCTAAAACAGAGAGGTTTAAAAAATCAAGCTCTTGGCGCTGCCCGAACGTTCGTTGTTTGCAAGACGGGTACGAAGCAAGTAGCTGGTTTTTACTCTTTGGCCACCGGTAGCGTTAACCATACGGAAGCGACAGGTAGTCTTCGGCGTAACATGCCAGATCCTATACCGGTGATTATACTCGCTCGCCTGGCGGTAGATGTCTCATTGCACGGAAAAGGGGTTGGCGCCGATTTACTCCACGATGCAGTTCTACGGTGTTATCGCGTAGCTGAGAACATTGGGGTTCGTGCGATAATGGTTCATGCGCTTACT…	MGRITTPEPLSSSHQLAEFVSGETVLDEWLKQRGLKNQALGAARTFVVCKTGTKQVAGFYSLATGSVNHTEATGSLRRNMPDPIPVIILARLAVDVSLHGKGVGADLLHDAVLRCYRVAENIGVRAIMVHALTEEAKGFYAHHGFKASQTHERTLFLKLP
93	NZ_CP010574.1_len167664	Plasmid	TA_1	KU54_RS27145	4	26172..26654	160	-	GTGGGACGTATAACCACGCCCGAGCCGTTATCCAGCTCTCATCAGCTGGCTGAGTTCGTCAGTGGAGAGACAGTCCTCGATGAATGGCTAAAACAGAGAGGTTTAAAAAATCAAGCTCTTGGCGCTGCCCGAACGTTCGTTGTTTGCAAGACGGGTACGAAGCAAGTAGCTGGTTTTTACTCTTTGGCCACCGGTAGCGTTAACCATACGGAAGCGACAGGTAGTCTTCGGCGTAACATGCCAGATCCTATACCGGTGATTATACTCGCTCGCCTGGCGGTAGATGTCTCATTGCACGGAAAAGGGGTTGGCGCCGATTTACTCCACGATGCAGTTCTACGGTGTTATCGCGTAGCTGAGAACATTGGGGTTCGTGCGATAATGGTTCATGCGCTTACT…	MGRITTPEPLSSSHQLAEFVSGETVLDEWLKQRGLKNQALGAARTFVVCKTGTKQVAGFYSLATGSVNHTEATGSLRRNMPDPIPVIILARLAVDVSLHGKGVGADLLHDAVLRCYRVAENIGVRAIMVHALTEEAKGFYAHHGFKASQTHERTLFLKLP
94	NZ_CP011577.1_len130719	Plasmid	TA_1	ABY63_RS00675	4	17302..17784	160	-	GTGGGACGTATAACCACGCCCGAGCCGTTATCCAGCTCTCATCAGCTGGCTGAGTTCGTCAGTGGAGAGACAGTCCTCGATGAATGGCTAAAACAGAGAGGTTTAAAAAATCAAGCTCTTGGCGCTGCCCGAACGTTCGTTGTTTGCAAGACGGGTACGAAGCAAGTAGCTGGTTTTTACTCTTTGGCCACCGGTAGCGTTAACCATACGGAAGCGACAGGTAGTCTTCGGCGTAACATGCCAGATCCTATACCGGTGATTATACTCGCTCGCCTGGCGGTAGATGTCTCATTGCACGGAAAAGGGGTTGGCGCCGATTTACTCCACGATGCAGTTCTACGGTGTTATCGCGTAGCTGAGAACATTGGGGTTCGTGCGATAATGGTTCATGCGCTTACT…	MGRITTPEPLSSSHQLAEFVSGETVLDEWLKQRGLKNQALGAARTFVVCKTGTKQVAGFYSLATGSVNHTEATGSLRRNMPDPIPVIILARLAVDVSLHGKGVGADLLHDAVLRCYRVAENIGVRAIMVHALTEEAKGFYAHHGFKASQTHERTLFLKLP
95	NZ_CP011623.1_len250396	Plasmid	TA_6	AB186_RS02740	4	180988..181470	160	-	GTGGGACGTATAACCGCGCCCGAGCCGTTATCCAGCGCTCATCAGCTGGCTGAGTTCGTCAGTGGAGAGACAGTCCTCGATGAATGGCTAAAACAGAGAGGTTTAAAAAATCAAGCTCTTGGCGCTGCCCGAACGTTCGTTGTTTGCAAGAAGGGTACGAAGAAAGTAGCTGGTTTTTACTCTTTGGCCACCGGTAGCGTTAACCATACGGAAGCTACAGGCAGTCTTCGGCGTAACATGCCAGATCCTATACCGGTGATTATACTCGCTCGCCTGGCGGTAGATGTCTCATTGCACGGAAAAGGGGTTGGTGCCGATTTACTCCACGATGCAGTTCTACGGTGTTATCGCGTAGCTGAGAACATTGGCGTTCGTGCGATAATGGTTCATGCGCTTACT…	MGRITAPEPLSSAHQLAEFVSGETVLDEWLKQRGLKNQALGAARTFVVCKKGTKKVAGFYSLATGSVNHTEATGSLRRNMPDPIPVIILARLAVDVSLHGKGVGADLLHDAVLRCYRVAENIGVRAIMVHALTEEAKGFYAHHGFKSSQTHERTLFLKLP
96	NZ_CP011977.1_len218836	Plasmid	TA_2	H218_RS27485	4	74685..75167	160	-	GTGGGACGTATAACCACGCCCGAGCCGTTATCCAGCTCTCATCAGCTGGCTGAGTTCGTCAGTGGAGAGACAGTCCTCGATGAATGGCTAAAACAGAGAGGTTTAAAAAATCAAGCTCTTGGCGCTGCCCGAACGTTCGTTGTTTGCAAGACGGGTACGAAGCAAGTAGCTGGTTTTTACTCTTTGGCCACCGGTAGCGTTAACCATACGGAAGCGACAGGTAGTCTTCGGCGTAACATGCCAGATCCTATACCGGTGATTATACTCGCTCGCCTGGCGGTAGATGTCTCATTGCACGGAAAAGGGGTTGGCGCCGATTTACTCCACGATGCAGTTCTACGGTGTTATCGCGTAGCTGAGAACATTGGGGTTCGTGCGATAATGGTTCATGCGCTTACT…	MGRITTPEPLSSSHQLAEFVSGETVLDEWLKQRGLKNQALGAARTFVVCKTGTKQVAGFYSLATGSVNHTEATGSLRRNMPDPIPVIILARLAVDVSLHGKGVGADLLHDAVLRCYRVAENIGVRAIMVHALTEEAKGFYAHHGFKASQTHERTLFLKLP
97	NZ_CP011981.1_len130552	Plasmid	TA_1	J052_RS26970	4	41262..41744	160	-	GTGGGACGTATAACCACGCCCGAGCCGTTATCCAGCTCTCATCAGCTGGCTGAGTTCGTCAGTGGAGAGACAGTCCTCGATGAATGGCTAAAACAGAGAGGTTTAAAAAATCAAGCTCTTGGCGCTGCCCGAACGTTCGTTGTTTGCAAGACGGGTACGAAGCAAGTAGCTGGTTTTTACTCTTTGGCCACCGGTAGCGTTAACCATACGGAAGCGACAGGTAGTCTTCGGCGTAACATGCCAGATCCTATACCGGTGATTATACTCGCTCGCCTGGCGGTAGATGTCTCATTGCACGGAAAAGGGGTTGGCGCCGATTTACTCCACGATGCAGTTCTACGGTGTTATCGCGTAGCTGAGAACATTGGGGTTCGTGCGATAATGGTTCATGCGCTTACT…	MGRITTPEPLSSSHQLAEFVSGETVLDEWLKQRGLKNQALGAARTFVVCKTGTKQVAGFYSLATGSVNHTEATGSLRRNMPDPIPVIILARLAVDVSLHGKGVGADLLHDAVLRCYRVAENIGVRAIMVHALTEEAKGFYAHHGFKASQTHERTLFLKLP
98	NZ_CP011987.1_len74026	Plasmid	TA_2	H224_RS27630	4	17071..17553	160	+	GTGGGACGTATAACCACGCCCGAGCCGTTATCCAGCTCTCATCAGCTGGCTGAGTTCGTCAGTGGAGAGACAGTCCTCGATGAATGGCTAAAACAGAGAGGTTTAAAAAATCAAGCTCTTGGCGCTGCCCGAACGTTCGTTGTTTGCAAGACGGGTACGAAGCAAGTAGCTGGTTTTTACTCTTTGGCCACCGGTAGCGTTAACCATACGGAAGCGACAGGTAGTCTTCGGCGTAACATGCCAGATCCTATACCGGTGATTATACTCGCTCGCCTGGCGGTAGATGTCTCATTGCACGGAAAAGGGGTTGGCGCCGATTTACTCCACGATGCAGTTCTACGGTGTTATCGCGTAGCTGAGAACATTGGGGTTCGTGCGATAATGGTTCATGCGCTTACT…	MGRITTPEPLSSSHQLAEFVSGETVLDEWLKQRGLKNQALGAARTFVVCKTGTKQVAGFYSLATGSVNHTEATGSLRRNMPDPIPVIILARLAVDVSLHGKGVGADLLHDAVLRCYRVAENIGVRAIMVHALTEEAKGFYAHHGFKASQTHERTLFLKLP
99	NZ_CP011990.1_len162533	Plasmid	TA_3	H222_RS27550	4	126843..127325	160	-	GTGGGACGTATAACCACGCCCGAGCCGTTATCCAGCTCTCATCAGCTGGCTGAGTTCGTCAGTGGAGAGACAGTCCTCGATGAATGGCTAAAACAGAGAGGTTTAAAAAATCAAGCTCTTGGCGCTGCCCGAACGTTCGTTGTTTGCAAGACGGGTACGAAGCAAGTAGCTGGTTTTTACTCTTTGGCCACCGGTAGCGTTAACCATACGGAAGCGACAGGTAGTCTTCGGCGTAACATGCCAGATCCTATACCGGTGATTATACTCGCTCGCCTGGCGGTAGATGTCTCATTGCACGGAAAAGGGGTTGGCGCCGATTTACTCCACGATGCAGTTCTACGGTGTTATCGCGTAGCTGAGAACATTGGGGTTCGTGCGATAATGGTTCATGCGCTTACT…	MGRITTPEPLSSSHQLAEFVSGETVLDEWLKQRGLKNQALGAARTFVVCKTGTKQVAGFYSLATGSVNHTEATGSLRRNMPDPIPVIILARLAVDVSLHGKGVGADLLHDAVLRCYRVAENIGVRAIMVHALTEEAKGFYAHHGFKASQTHERTLFLKLP
100	NZ_CP012567.1_len196706	Plasmid	TA_2	AM277_RS30195	4	46242..46733	163	-	GTGGGCAAAGTAACGGCTCCGGTCCCACTCGGTACGTCACACATCCTCGCTGAGTTTCACTGTGGTGAGCCTGTACTGGACGAATGGATAAAGCACCGGGGACTAAAAAATCAGTCCCTGGGGGCGGCCAGAACGTTTGTGGTGTGCCGGGGAAATGCTTCACAGGTGCTTGCCTACTACTCTCTCGCGACCGGCAGCGTCACTCATGCCATTGCGCCGGGAAGCCTGCGAAGGAATATGCCCGATCCTGTACCTGTCATCATCCTGGCCCGTCTTGCTGTCGATACGAGTTATCACGGCCAGGGACTGGGGGCTGATTTACTGCATGATGCCGTATTACGTTGCTGTCGGGTGGCTGAGAACATTGGCGTGCGGGCCGTTATGGTTCATGCACTCTCT…	MGKVTAPVPLGTSHILAEFHCGEPVLDEWIKHRGLKNQSLGAARTFVVCRGNASQVLAYYSLATGSVTHAIAPGSLRRNMPDPVPVIILARLAVDTSYHGQGLGADLLHDAVLRCCRVAENIGVRAVMVHALSDSARQFYIHHGFIPSQTQDRTLFLRLPLIT
101	NZ_CP012567.1_len196706	Plasmid	TA_5	AM277_RS30835	4	143163..143645	160	-	GTGGGACGTATAACCACGCCCGAGCCGTTATCCAGCTCTCATCAGCTGGCTGAGTTCGTCAGTGGAGAGACAGTCCTCGATGAATGGCTAAAACAGAGAGGTTTAAAAAATCAAGCTCTTGGCGCTGCCCGAACGTTCGTTGTTTGCAAGACGGGTACGAAGCAAGTAGCTGGTTTTTACTCTTTGGCCACCGGTAGCGTTAACCATACGGAAGCGACAGGTAGTCTTCGGCGTAACATGCCAGATCCTATACCGGTGATTATACTCGCTCGCCTGGCGGTAGATGTCTCATTGCACGGAAAAGGGGTTGGCGCCGATTTACTCCACGATGCAGTTCTACGGTGTTATCGCGTAGCTGAGAACATTGGGGTTCGTGCGATAATGGTTCATGCGCTTACT…	MGRITTPEPLSSSHQLAEFVSGETVLDEWLKQRGLKNQALGAARTFVVCKTGTKQVAGFYSLATGSVNHTEATGSLRRNMPDPIPVIILARLAVDVSLHGKGVGADLLHDAVLRCYRVAENIGVRAIMVHALTEEAKGFYAHHGFKASQTHERTLFLKLP
102	NZ_CP012572.1_len163420	Plasmid	TA_2	AM278_RS29850	4	46243..46734	163	-	GTGGGCAAAGTAACGGCTCCGGTCCCACTCGGTACGTCACACATCCTCGCTGAGTTTCACTGTGGTGAGCCTGTACTGGACGAATGGATAAAGCACCGGGGACTAAAAAATCAGTCCCTGGGGGCGGCCAGAACGTTTGTGGTGTGCCGGGGAAATGCTTCACAGGTGCTTGCCTACTACTCTCTCGCGACCGGCAGCGTCACTCATGCCATTGCGCCGGGAAGCCTGCGAAGGAATATGCCCGATCCTGTACCTGTCATCATCCTGGCCCGTCTTGCTGTCGATACGAGTTATCACGGCCAGGGACTGGGGGCTGATTTACTGCATGATGCCGTATTACGTTGCTGTCGGGTGGCTGAGAACATTGGCGTGCGGGCCGTTATGGTTCATGCACTCTCT…	MGKVTAPVPLGTSHILAEFHCGEPVLDEWIKHRGLKNQSLGAARTFVVCRGNASQVLAYYSLATGSVTHAIAPGSLRRNMPDPVPVIILARLAVDTSYHGQGLGADLLHDAVLRCCRVAENIGVRAVMVHALSDSARQFYIHHGFIPSQTQDRTLFLRLPLIT
103	NZ_CP012884.1_len194742	Plasmid	TA_2	KLP1_RS26725	4	186797..187279	160	-	GTGGGACGTATAACCACGCCCGAGCCGTTATCCAGCTCTCATCAGCTGGCTGAGTTCGTCAGTGGAGAGACAGTCCTCGATGAATGGCTAAAACAGAGAGGTTTAAAAAATCAAGCTCTTGGCGCTGCCCGAACGTTCGTTGTTTGCAAGACGGGTACGAAGCAAGTAGCTGGTTTTTACTCTTTGGCCACCGGTAGCGTTAACCATACGGAAGCGACAGGTAGTCTTCGGCGTAACATGCCAGATCCTATACCGGTGATTATACTCGCTCGCCTGGCGGTAGATGTCTCATTGCACGGAAAAGGGGTTGGCGCCGATTTACTCCACGATGCAGTTCTACGGTGTTATCGCGTAGCTGAGAACATTGGGGTTCGTGCGATAATGGTTCATGCGCTTACT…	MGRITTPEPLSSSHQLAEFVSGETVLDEWLKQRGLKNQALGAARTFVVCKTGTKQVAGFYSLATGSVNHTEATGSLRRNMPDPIPVIILARLAVDVSLHGKGVGADLLHDAVLRCYRVAENIGVRAIMVHALTEEAKGFYAHHGFKASQTHERTLFLKLP
104	NZ_CP012988.3_len190072	Plasmid	TA_4	AQD68_RS27440	4	157584..158066	160	-	GTGGGACGTATAACCACGCCCGAGCCGTTATCCAGCTCTCATCAGCTGGCTGAGTTCGTCAGTGGAGAGACAGTCCTCGATGAATGGCTAAAACAGAGAGGTTTAAAAAATCAAGCTCTTGGCGCTGCCCGAACGTTCGTTGTTTGCAAGACGGGTACGAAGCAAGTAGCTGGTTTTTACTCTTTGGCCACCGGCAGCGTTAACCATACGGAAGCGACAGGTAGTCTTCGGCGTAACATGCCAGATCCTATACCGGTGATTATACTCGCTCGCCTGGCGGTAGATGTCTCATTGCACGGAAAAGGGGTTGGCGCCGATTTACTCCACGATGCAGTTCTACGGTGTTATCGCGTAGCTGAGAACATTGGGGTTCGTGCGATAATGGTTCATGCGCTTACT…	MGRITTPEPLSSSHQLAEFVSGETVLDEWLKQRGLKNQALGAARTFVVCKTGTKQVAGFYSLATGSVNHTEATGSLRRNMPDPIPVIILARLAVDVSLHGKGVGADLLHDAVLRCYRVAENIGVRAIMVHALTEEAKGFYAHHGFKASQTHERTLFLKLP
105	NZ_CP012989.1_len134064	Plasmid	TA_1	AQD68_RS27645	4	2282..2764	160	-	GTGGGATGTATAACTGCGCCCGAGCCGTTATCCAGCGCCCATCAACTGGCAGAGTTCGTCAGTGGGGAAACGGTACTCGATGAATGGTTAAAACAGAGAGGTTTAAAAAATCAAGCTCTTGGCGCTGCACGAACTTTCGTTGTTTGCAAGACGGGTACGAAGCAAGTAGCTGGTTTTTACTCTTTGGCCACCGGTAGCGTTAACCATACGGAAGCGACAGGCAGTCTTCGGCGTAACATGCCAGATCCTATACCGGTGATTATACTCGCTCGCCTGGCGGTAGATGTTTCATTGCACGGAAAAGGGGTTGGCGCCGATTTACTTCACGATGCGGTTCTACGCTGTTATCGCGTAGCTGAGAATATTGGCGTTCGTGCGATAATGGTTCACGCGCTTACT…	MGCITAPEPLSSAHQLAEFVSGETVLDEWLKQRGLKNQALGAARTFVVCKTGTKQVAGFYSLATGSVNHTEATGSLRRNMPDPIPVIILARLAVDVSLHGKGVGADLLHDAVLRCYRVAENIGVRAIMVHALTEEAKGFYAHHGFKASQTYERTLFLKLP
106	NZ_CP012993.2_len190072	Plasmid	TA_4	AQD73_RS27450	4	157584..158066	160	-	GTGGGACGTATAACCACGCCCGAGCCGTTATCCAGCTCTCATCAGCTGGCTGAGTTCGTCAGTGGAGAGACAGTCCTCGATGAATGGCTAAAACAGAGAGGTTTAAAAAATCAAGCTCTTGGCGCTGCCCGAACGTTCGTTGTTTGCAAGACGGGTACGAAGCAAGTAGCTGGTTTTTACTCTTTGGCCACCGGCAGCGTTAACCATACGGAAGCGACAGGTAGTCTTCGGCGTAACATGCCAGATCCTATACCGGTGATTATACTCGCTCGCCTGGCGGTAGATGTCTCATTGCACGGAAAAGGGGTTGGCGCCGATTTACTCCACGATGCAGTTCTACGGTGTTATCGCGTAGCTGAGAACATTGGGGTTCGTGCGATAATGGTTCATGCGCTTACT…	MGRITTPEPLSSSHQLAEFVSGETVLDEWLKQRGLKNQALGAARTFVVCKTGTKQVAGFYSLATGSVNHTEATGSLRRNMPDPIPVIILARLAVDVSLHGKGVGADLLHDAVLRCYRVAENIGVRAIMVHALTEEAKGFYAHHGFKASQTHERTLFLKLP
107	NZ_CP013323.1_len257944	Plasmid	TA_6	AGG09_RS27645	4	188536..189018	160	-	GTGGGACGTATAACCGCGCCCGAGCCGTTATCCAGCGCTCATCAGCTGGCTGAGTTCGTCAGTGGAGAGACAGTCCTCGATGAATGGCTAAAACAGAGAGGTTTAAAAAATCAAGCTCTTGGCGCTGCCCGAACGTTCGTTGTTTGCAAGAAGGGTACGAAGAAAGTAGCTGGTTTTTACTCTTTGGCCACCGGTAGCGTTAACCATACGGAAGCTACAGGCAGTCTTCGGCGTAACATGCCAGATCCTATACCGGTGATTATACTCGCTCGCCTGGCGGTAGATGTCTCATTGCACGGAAAAGGGGTTGGTGCCGATTTACTCCACGATGCAGTTCTACGGTGTTATCGCGTAGCTGAGAACATTGGCGTTCGTGCGATAATGGTTCATGCGCTTACT…	MGRITAPEPLSSAHQLAEFVSGETVLDEWLKQRGLKNQALGAARTFVVCKKGTKKVAGFYSLATGSVNHTEATGSLRRNMPDPIPVIILARLAVDVSLHGKGVGADLLHDAVLRCYRVAENIGVRAIMVHALTEEAKGFYAHHGFKSSQTHERTLFLKLP
108	NZ_CP014121.1_len200203	Plasmid	TA_3	AL516_RS01055	4	183270..183752	160	+	GTGGGACGTATAACCACGCCCGAGCCGTTATCCAGCTCTCATCAGCTGGCTGAGTTCGTCAGTGGAGAGACAGTCCTCGATGAATGGCTAAAACAGAGAGGTTTAAAAAATCAAGCTCTTGGCGCTGCCCGAACGTTCGTTGTTTGCAAGACGGGTACGAAGCAAGTAGCTGGTTTTTACTCTTTGGCCACCGGTAGCGTTAACCATACGGAAGCGACAGGTAGTCTTCGGCGTAACATGCCAGATCCTATACCGGTGATTATACTCGCTCGCCTGGCGGTAGATGTCTCATTGCACGGAAAAGGGGTTGGCGCCGATTTACTCCACGATGCAGTTCTACGGTGTTATCGCGTAGCTGAGAACATTGGGGTTCGTGCGATAATGGTTCATGCGCTTACT…	MGRITTPEPLSSSHQLAEFVSGETVLDEWLKQRGLKNQALGAARTFVVCKTGTKQVAGFYSLATGSVNHTEATGSLRRNMPDPIPVIILARLAVDVSLHGKGVGADLLHDAVLRCYRVAENIGVRAIMVHALTEEAKGFYAHHGFKASQTHERTLFLKLP
109	NZ_CP014649.1_len133484	Plasmid	TA_3	ABA76_RS28250	4	121755..122237	160	+	GTGGGACGTATAACCACGCCCGAGCCGTTATCCAGCTCTCATCAGCTGGCTGAGTTCGTCAGTGGAGAGACAGTCCTCGATGAATGGCTAAAACAGAGAGGTTTAAAAAATCAAGCTCTTGGCGCTGCCCGAACGTTCGTTGTTTGCAAGACGGGTACGAAGCAAGTAGCTGGTTTTTACTCTTTGGCCACCGGTAGCGTTAACCATACGGAAGCGACAGGTAGTCTTCGGCGTAACATGCCAGATCCTATACCGGTGATTATACTCGCTCGCCTGGCGGTAGATGTCTCATTGCACGGAAAAGGGGTTGGCGCCGATTTACTCCACGATGCAGTTCTACGGTGTTATCGCGTAGCTGAGAACATTGGGGTTCGTGCGATAATGGTTCATGCGCTTACT…	MGRITTPEPLSSSHQLAEFVSGETVLDEWLKQRGLKNQALGAARTFVVCKTGTKQVAGFYSLATGSVNHTEATGSLRRNMPDPIPVIILARLAVDVSLHGKGVGADLLHDAVLRCYRVAENIGVRAIMVHALTEEAKGFYAHHGFKASQTHERTLFLKLP
110	NZ_CP014763.1_len284894	Plasmid	TA_5	WM47_RS28135	4	273377..273859	160	+	GTGGGACGTATAACCGCGCCCGAGCCGTTATCCAGCGCTCATCAGCTGGCTGAGTTCGTCAGTGGAGAGACAGTCCTCGATGAATGGCTAAAACAGAGAGGTTTAAAAAATCAAGCTCTTGGCGCTGCCCGAACGTTCGTTGTTTGCAAGAAGGGTACGAAGAAAGTAGCTGGTTTTTACTCTTTGGCCACCGGTAGCGTTAACCATACGGAAGCTACAGGCAGTCTTCGGCGTAACATGCCAGATCCTATACCGGTGATTATACTCGCTCGCCTGGCGGTAGATGTCTCATTGCACGGAAAAGGGGTTGGTGCCGATTTACTCCACGATGCAGTTCTACGGTGTTATCGCGTAGCTGAGAACATTGGCGTTCGTGCGATAATGGTTCATGCGCTTACT…	MGRITAPEPLSSAHQLAEFVSGETVLDEWLKQRGLKNQALGAARTFVVCKKGTKKVAGFYSLATGSVNHTEATGSLRRNMPDPIPVIILARLAVDVSLHGKGVGADLLHDAVLRCYRVAENIGVRAIMVHALTEEAKGFYAHHGFKASQTHERTLFLKLP
111	NZ_CP015132.1_len224457	Plasmid	TA_2	WM92_RS28125	4	172612..173094	160	+	GTGGGACGTATAACCACGCCCGAGCCGTTATCCAGCTCTCATCAGCTGGCTGAGTTCGTCAGTGGAGAGACAGTCCTCGATGAATGGCTAAAACAGAGAGGTTTAAAAAATCAAGCTCTTGGCGCTGCCCGAACGTTCGTTGTTTGCAAGACGGGTACGAAGCAAGTAGCTGGTTTTTACTCTTTGGCCACCGGTAGCGTTAACCATACGGAAGCGACAGGTAGTCTTCGGCGTAACATGCCAGATCCTATACCGGTGATTATACTCGCTCGCCTGGCGGTAGATGTCTCATTGCACGGAAAAGGGGTTGGCGCCGATTTACTCCACGATGCAGTTCTACGGTGTTATCGCGTAGCTGAGAACATTGGGGTTCGTGCGATAATGGTTCATGCGCTTACT…	MGRITTPEPLSSSHQLAEFVSGETVLDEWLKQRGLKNQALGAARTFVVCKTGTKQVAGFYSLATGSVNHTEATGSLRRNMPDPIPVIILARLAVDVSLHGKGVGADLLHDAVLRCYRVAENIGVRAIMVHALTEEAKGFYAHHGFKASQTHERTLFLKLP
112	NZ_CP015135.1_len158741	Plasmid	TA_2	WM93_RS27055	4	22456..22962	168	+	GTGGGATGTATAACTGCACCCGAGCCGTTATCCAGCGCCCATCAACTGGCAGAGTTCGTCAGTGGGGAAACGGTTCTCGATGAATGGTTAAGACAGAGAGGTTTAAAAAATCAAGCTCTTGGCGCTGCACGAACGTTCGTTGTTTGCAAGACGGGTACGAAGCAAGTAGCTGGTTTTTACTCTTTGGCCACCGGTAGCGTTAACCATACGGAAGCGACAGGTAGTCTTCGGCGTAACATGCCAGATCCTATACCGGTGATTATACTCGCTCGCCTGGCGGTAGATGTTTCATTGCACGGAAAAGGGGTTGGCGCCGATTTACTTCACGATGCGGTTCTACGCTGTTATCGCGTAGCTGAGAATATTGGCGTTCGTGCGATAATGGTTCACGCGCTTACC…	MGCITAPEPLSSAHQLAEFVSGETVLDEWLRQRGLKNQALGAARTFVVCKTGTKQVAGFYSLATGSVNHTEATGSLRRNMPDPIPVIILARLAVDVSLHGKGVGADLLHDAVLRCYRVAENIGVRAIMVHALTEEAKGFYAHHGFKASQTHERTLFLKLPRLIIGVGK
113	NZ_CP015386.1_len199497	Plasmid	TA_1	A6P56_RS28450	4	56053..56535	160	+	GTGGGACGTATAACCACGCCCGAGCCGTTATCCAGCTCTCATCAGCTGGCTGAGTTCGTCAGTGGAGAGACAGTCCTCGATGAATGGCTAAAACAGAGAGGTTTAAAAAATCAAGCTCTTGGCGCTGCCCGAACGTTCGTTGTTTGCAAGACGGGTACGAAGCAAGTAGCTGGTTTTTACTCTTTGGCCACCGGTAGCGTTAACCATACGGAAGCGACAGGTAGTCTTCGGCGTAACATGCCAGATCCTATACCGGTGATTATACTCGCTCGCCTGGCGGTAGATGTCTCATTGCACGGAAAAGGGGTTGGCGCCGATTTACTCCACGATGCAGTTCTACGGTGTTATCGCGTAGCTGAGAACATTGGGGTTCGTGCGATAATGGTTCATGCGCTTACT…	MGRITTPEPLSSSHQLAEFVSGETVLDEWLKQRGLKNQALGAARTFVVCKTGTKQVAGFYSLATGSVNHTEATGSLRRNMPDPIPVIILARLAVDVSLHGKGVGADLLHDAVLRCYRVAENIGVRAIMVHALTEEAKGFYAHHGFKASQTHERTLFLKLP
114	NZ_CP015393.1_len202696	Plasmid	TA_1	A6P37_RS27510	4	20501..20983	160	+	GTGGGACGTATAACCACGCCCGAGCCGTTATCCAGCTCTCATCAGCTGGCTGAGTTCGTCAGTGGAGAGACAGTCCTCGATGAATGGCTAAAACAGAGAGGTTTAAAAAATCAAGCTCTTGGCGCTGCCCGAACGTTCGTTGTTTGCAAGACGGGTACGAAGCAAGTAGCTGGTTTTTACTCTTTGGCCACCGGTAGCGTTAACCATACGGAAGCGACAGGTAGTCTTCGGCGTAACATGCCAGATCCTATACCGGTGATTATACTCGCTCGCCTGGCGGTAGATGTCTCATTGCACGGAAAAGGGGTTGGCGCCGATTTACTCCACGATGCAGTTCTACGGTGTTATCGCGTAGCTGAGAACATTGGGGTTCGTGCGATAATGGTTCATGCGCTTACT…	MGRITTPEPLSSSHQLAEFVSGETVLDEWLKQRGLKNQALGAARTFVVCKTGTKQVAGFYSLATGSVNHTEATGSLRRNMPDPIPVIILARLAVDVSLHGKGVGADLLHDAVLRCYRVAENIGVRAIMVHALTEEAKGFYAHHGFKASQTHERTLFLKLP
115	NZ_CP015754.1_len165275	Plasmid	TA_1	A7321_RS26255	4	134447..134932	161	-	GTGGGACGTATAACCGCGCCCGAGCCGTTATCCAGCGCTCATCAGCTGGCTGAGTTCGTCAGTGGAGAGACAGTCCTCGATGAATGGCTAAAACAGAGAGGTTTAAAAAATCAAGCTCTTGGCGCTGCCCGAACGTTCGTTGTTTGCAAGAAGGGTACGAAGCAAGTAGCTGGTTTTTACTCTTTGGCCACCGGTAGCGTTAACCATACGGAAGCGACAGGCAGTCTTCGGCGTAACATGCCAGATCCTATACCGGTGATTATACTCGCTCGCCTGGCGGTAGATGTCTCATTGCGCGGAAAAGGGCTTGGCGCTGATTTACTTCATGATGCAGTACTTCGTTGCTATCGGGTTGCCGAGAATATAGGTGTACGTGCAATCATGGTTCATGCGCTCACA…	MGRITAPEPLSSAHQLAEFVSGETVLDEWLKQRGLKNQALGAARTFVVCKKGTKQVAGFYSLATGSVNHTEATGSLRRNMPDPIPVIILARLAVDVSLRGKGLGADLLHDAVLRCYRVAENIGVRAIMVHALTEEAKNFYIHHGFKPSQTQPRTLFLRLPQ
116	NZ_CP015823.1_len205221	Plasmid	TA_1	A8N26_RS27865	4	44592..45074	160	+	GTGGGACGTATAACCACGCCCGAGCCGTTATCCAGCTCTCATCAGCTGGCTGAGTTCGTCAGTGGAGAGACAGTCCTCGATGAATGGCTAAAACAGAGAGGTTTAAAAAATCAAGCTCTTGGCGCTGCCCGAACGTTCGTTGTTTGCAAGACGGGTACGAAGCAAGTAGCTGGTTTTTACTCTTTGGCCACCGGTAGCGTTAACCATACGGAAGCGACAGGTAGTCTTCGGCGTAACATGCCAGATCCTATACCGGTGATTATACTCGCTCGCCTGGCGGTAGATGTCTCATTGCACGGAAAAGGGGTTGGCGCCGATTTACTCCACGATGCAGTTCTACGGTGTTATCGCGTAGCTGAGAACATTGGGGTTCGTGCGATAATGGTTCATGCGCTTACT…	MGRITTPEPLSSSHQLAEFVSGETVLDEWLKQRGLKNQALGAARTFVVCKTGTKQVAGFYSLATGSVNHTEATGSLRRNMPDPIPVIILARLAVDVSLHGKGVGADLLHDAVLRCYRVAENIGVRAIMVHALTEEAKGFYAHHGFKASQTHERTLFLKLP
117	NZ_CP016160.1_len165276	Plasmid	TA_3	BAU11_RS26450	4	162335..162820	161	-	GTGGGACGTATAACCGCGCCCGAGCCGTTATCCAGCGCTCATCAGCTGGCTGAGTTCGTCAGTGGAGAGACAGTCCTCGATGAATGGCTAAAACAGAGAGGTTTAAAAAATCAAGCTCTTGGCGCTGCCCGAACGTTCGTTGTTTGCAAGAAGGGTACGAAGCAAGTAGCTGGTTTTTACTCTTTGGCCACCGGTAGCGTTAACCATACGGAAGCGACAGGCAGTCTTCGGCGTAACATGCCAGATCCTATACCGGTGATTATACTCGCTCGCCTGGCGGTAGATGTCTCATTGCGCGGAAAAGGGCTTGGCGCTGATTTACTTCATGATGCAGTACTTCGTTGCTATCGGGTTGCCGAGAATATAGGTGTACGTGCAATCATGGTTCATGCGCTCACA…	MGRITAPEPLSSAHQLAEFVSGETVLDEWLKQRGLKNQALGAARTFVVCKKGTKQVAGFYSLATGSVNHTEATGSLRRNMPDPIPVIILARLAVDVSLRGKGLGADLLHDAVLRCYRVAENIGVRAIMVHALTEEAKNFYIHHGFKPSQTQPRTLFLRLPQ
118	NZ_CP016810.1_len307743	Plasmid	TA_1	A8C02_RS00020	4	944..1426	160	+	GTGGGACGTATAACCACGCCCGAGCCGTTATCCAGCTCTCATCAGCTGGCTGAGTTCGTCAGTGGAGAGACAGTCCTCGATGAATGGCTAAAACAGAGAGGTTTAAAAAATCAAGCTCTTGGCGCTGCCCGAACGTTCGTTGTTTGCAAGACGGGTACGAAGCAAGTAGCTGGTTTTTACTCTTTGGCCACCGGTAGCGTTAACCATACGGAAGCGACAGGTAGTCTTCGGCGTAACATGCCAGATCCTATACCGGTGATTATACTCGCTCGCCTGGCGGTAGATGTCTCATTGCACGGAAAAGGGGTTGGCGCCGATTTACTCCACGATGCAGTTCTACGGTGTTATCGCGTAGCTGAGAACATTGGGGTTCGTGCGATAATGGTTCATGCGCTTACT…	MGRITTPEPLSSSHQLAEFVSGETVLDEWLKQRGLKNQALGAARTFVVCKTGTKQVAGFYSLATGSVNHTEATGSLRRNMPDPIPVIILARLAVDVSLHGKGVGADLLHDAVLRCYRVAENIGVRAIMVHALTEEAKGFYAHHGFKASQTHERTLFLKLP
119	NZ_CP017386.1_len155781	Plasmid	TA_4	BH709_RS29870	4	110075..110557	160	+	GTGGGACGTATAACCGCGCCCGAGCCGTTATCCAGCTCTCATCAGCGGGCTGAGTTCGTCAGTGGAGAGACAGTCCTCGATGAATGGCTAAAACACAGAGGTTTAAAAAATCAAGCTCTTGGCGCTGCCCGAACGTTCGTTGTTTGCAAGACGGGGACGAAGCAAGTAGCTGGTTTTTACTCTCTGGCCACCGGTAGCGTTAACCATACGGAAGCTACAGGCAGTCTTCGGCGTAACATGCCAGATCCTATACCGGTGATTATACTCGCTCGCCTGGCGGTAGATGTCTCATTGCACGGAAAAGGGGTTGGCGCCGATTTACTTCACGATGCCGTTCTACGCTGTTATCGCGTAGCTGAGAATATTGGCGTCCGTGCGATAATGGTTCACGCGCTTACT…	MGRITAPEPLSSSHQRAEFVSGETVLDEWLKHRGLKNQALGAARTFVVCKTGTKQVAGFYSLATGSVNHTEATGSLRRNMPDPIPVIILARLAVDVSLHGKGVGADLLHDAVLRCYRVAENIGVRAIMVHALTEEAKGFYTHHGFTASQTHERTLFLKLP
120	NZ_CP018338.1_len202175	Plasmid	TA_2	BB788_RS27270	4	89488..89970	160	+	GTGGGACGTATAACCGCGCCCGAGCCGTTATCCAGCGCTCATCAGCTGGCTGAGTTCGTCAGTGGAGAGACAGTCCTCGATGAATGGCTAAAACAGAGAGGTTTAAAAAATCAAGCACTTGGCGCTGCCCGAACGTTCGTTGTTTGCAAGAAGGGTACGAAGAAAGTAGCTGGTTTTTACTCTTTGGCCACCGGTAGCGTTAACCATACGGAAGCTACAGGCAGTCTTCGGCGTAACATGCCAGATCCTATACCGGTGATTATACTCGCTCGCCTGGCGGTAGATGTCTCATTGCACGGAAAAGGGGTTGGTGCCGATTTACTCCACGATGCAGTTCTACGGTGTTATCGCGTAGCTGAGAACATTGGCGTTCGTGCGATAATGGTTCATGCGCTTACT…	MGRITAPEPLSSAHQLAEFVSGETVLDEWLKQRGLKNQALGAARTFVVCKKGTKKVAGFYSLATGSVNHTEATGSLRRNMPDPIPVIILARLAVDVSLHGKGVGADLLHDAVLRCYRVAENIGVRAIMVHALTEEAKGFYAHHGFKASQTHERTLFLKLP
121	NZ_CP018351.1_len184940	Plasmid	TA_1	AGG42_RS01260	4	79665..80147	160	+	GTGGGACGTATAACCACGCCCGAGCCGTTATCCAGCTCTCATCAGCTGGCTGAGTTCGTCAGTGGAGAGACAGTCCTCGATGAATGGCTAAAACAGAGAGGTTTAAAAAATCAAGCTCTTGGCGCTGCCCGAACGTTCGTTGTTTGCAAGACGGGTACGAAGCAAGTAGCTGGTTTTTACTCTTTGGCCACCGGTAGCGTTAACCATACGGAAGCGACAGGTAGTCTTCGGCGTAACATGCCAGATCCTATACCGGTGATTATACTCGCTCGCCTGGCGGTAGATGTCTCATTGCACGGAAAAGGGGTTGGCGCCGATTTACTCCACGATGCAGTTCTACGGTGTTATCGCGTAGCTGAGAACATTGGGGTTCGTGCGATAATGGTTCATGCGCTTACT…	MGRITTPEPLSSSHQLAEFVSGETVLDEWLKQRGLKNQALGAARTFVVCKTGTKQVAGFYSLATGSVNHTEATGSLRRNMPDPIPVIILARLAVDVSLHGKGVGADLLHDAVLRCYRVAENIGVRAIMVHALTEEAKGFYAHHGFKASQTHERTLFLKLP
122	NZ_CP018355.1_len207543	Plasmid	TA_3	AGG69_RS01590	4	188817..189299	160	-	GTGGGACGTATAACCACGCCCGAGCCGTTATCCAGCTCTCATCAGCTGGCTGAGTTCGTCAGTGGAGAGACAGTCCTCGATGAATGGCTAAAACAGAGAGGTTTAAAAAATCAAGCTCTTGGCGCTGCCCGAACGTTCGTTGTTTGCAAGACGGGTACGAAGCAAGTAGCTGGTTTTTACTCTTTGGCCACCGGTAGCGTTAACCATACGGAAGCGACAGGTAGTCTTCGGCGTAACATGCCAGATCCTATACCGGTGATTATACTCGCTCGCCTGGCGGTAGATGTCTCATTGCACGGAAAAGGGGTTGGCGCCGATTTACTCCACGATGCAGTTCTACGGTGTTATCGCGTAGCTGAGAACATTGGGGTTCGTGCGATAATGGTTCATGCGCTTACT…	MGRITTPEPLSSSHQLAEFVSGETVLDEWLKQRGLKNQALGAARTFVVCKTGTKQVAGFYSLATGSVNHTEATGSLRRNMPDPIPVIILARLAVDVSLHGKGVGADLLHDAVLRCYRVAENIGVRAIMVHALTEEAKGFYAHHGFKASQTHERTLFLKLP
123	NZ_CP018365.1_len260772	Plasmid	TA_2	BB790_RS29105	4	74979..75461	160	-	GTGGGACGTATAACCACGCCCGAGCCGTTATCCAGCTCTCATCAGCTGGCTGAGTTCGTCAGTGGAGAGACAGTCCTCGATGAATGGCTAAAACAGAGAGGTTTAAAAAATCAAGCTCTTGGCGCTGCCCGAACGTTCGTTGTTTGCAAGACGGGTACGAAGCAAGTAGCTGGTTTTTACTCTTTGGCCACCGGTAGCGTTAACCATACGGAAGCGACAGGTAGTCTTCGGCGTAACATGCCAGATCCTATACCGGTGATTATACTCGCTCGCCTGGCGGTAGATGTCTCATTGCACGGAAAAGGGGTTGGCGCCGATTTACTCCACGATGCAGTTCTACGGTGTTATCGCGTAGCTGAGAACATTGGGGTTCGTGCGATAATGGTTCATGCGCTTACT…	MGRITTPEPLSSSHQLAEFVSGETVLDEWLKQRGLKNQALGAARTFVVCKTGTKQVAGFYSLATGSVNHTEATGSLRRNMPDPIPVIILARLAVDVSLHGKGVGADLLHDAVLRCYRVAENIGVRAIMVHALTEEAKGFYAHHGFKASQTHERTLFLKLP
124	NZ_CP018424.1_len208225	Plasmid	TA_1	BTE51_RS00630	4	42539..43021	160	-	GTGGGACGTATAACCACGCCCGAGCCGTTATCCAGCTCTCATCAGCTGGCTGAGTTCGTCAGTGGAGAGACAGTCCTCGATGAATGGCTAAAACAGAGAGGTTTAAAAAATCAAGCTCTTGGCGCTGCCCGAACGTTCGTTGTTTGCAAGACGGGTACGAAGCAAGTAGCTGGTTTTTACTCTTTGGCCACCGGTAGCGTTAACCATACGGAAGCGACAGGTAGTCTTCGGCGTAACATGCCAGATCCTATACCGGTGATTATACTCGCTCGCCTGGCGGTAGATGTCTCATTGCACGGAAAAGGGGTTGGCGCCGATTTACTCCACGATGCAGTTCTACGGTGTTATCGCGTAGCTGAGAACATTGGGGTTCGTGCGATAATGGTTCATGCGCTTACT…	MGRITTPEPLSSSHQLAEFVSGETVLDEWLKQRGLKNQALGAARTFVVCKTGTKQVAGFYSLATGSVNHTEATGSLRRNMPDPIPVIILARLAVDVSLHGKGVGADLLHDAVLRCYRVAENIGVRAIMVHALTEEAKGFYAHHGFKASQTHERTLFLKLP
125	NZ_CP018430.1_len208225	Plasmid	TA_1	BTE52_RS29270	4	42539..43021	160	-	GTGGGACGTATAACCACGCCCGAGCCGTTATCCAGCTCTCATCAGCTGGCTGAGTTCGTCAGTGGAGAGACAGTCCTCGATGAATGGCTAAAACAGAGAGGTTTAAAAAATCAAGCTCTTGGCGCTGCCCGAACGTTCGTTGTTTGCAAGACGGGTACGAAGCAAGTAGCTGGTTTTTACTCTTTGGCCACCGGTAGCGTTAACCATACGGAAGCGACAGGTAGTCTTCGGCGTAACATGCCAGATCCTATACCGGTGATTATACTCGCTCGCCTGGCGGTAGATGTCTCATTGCACGGAAAAGGGGTTGGCGCCGATTTACTCCACGATGCAGTTCTACGGTGTTATCGCGTAGCTGAGAACATTGGGGTTCGTGCGATAATGGTTCATGCGCTTACT…	MGRITTPEPLSSSHQLAEFVSGETVLDEWLKQRGLKNQALGAARTFVVCKTGTKQVAGFYSLATGSVNHTEATGSLRRNMPDPIPVIILARLAVDVSLHGKGVGADLLHDAVLRCYRVAENIGVRAIMVHALTEEAKGFYAHHGFKASQTHERTLFLKLP
126	NZ_CP018434.1_len208225	Plasmid	TA_1	BTE50_RS00420	4	42539..43021	160	-	GTGGGACGTATAACCACGCCCGAGCCGTTATCCAGCTCTCATCAGCTGGCTGAGTTCGTCAGTGGAGAGACAGTCCTCGATGAATGGCTAAAACAGAGAGGTTTAAAAAATCAAGCTCTTGGCGCTGCCCGAACGTTCGTTGTTTGCAAGACGGGTACGAAGCAAGTAGCTGGTTTTTACTCTTTGGCCACCGGTAGCGTTAACCATACGGAAGCGACAGGTAGTCTTCGGCGTAACATGCCAGATCCTATACCGGTGATTATACTCGCTCGCCTGGCGGTAGATGTCTCATTGCACGGAAAAGGGGTTGGCGCCGATTTACTCCACGATGCAGTTCTACGGTGTTATCGCGTAGCTGAGAACATTGGGGTTCGTGCGATAATGGTTCATGCGCTTACT…	MGRITTPEPLSSSHQLAEFVSGETVLDEWLKQRGLKNQALGAARTFVVCKTGTKQVAGFYSLATGSVNHTEATGSLRRNMPDPIPVIILARLAVDVSLHGKGVGADLLHDAVLRCYRVAENIGVRAIMVHALTEEAKGFYAHHGFKASQTHERTLFLKLP
127	NZ_CP018441.1_len180027	Plasmid	TA_1	BB746_RS27965	4	36806..37288	160	+	GTGGGACGTATAACCACGCCCGAGCCGTTATCCAGCTCTCATCAGCTGGCTGAGTTCGTCAGTGGAGAGACAGTCCTCGATGAATGGCTAAAACAGAGAGGTTTAAAAAATCAAGCTCTTGGCGCTGCCCGAACGTTCGTTGTTTGCAAGACGGGTACGAAGCAAGTAGCTGGTTTTTACTCTTTGGCCACCGGTAGCGTTAACCATACGGAAGCGACAGGTAGTCTTCGGCGTAACATGCCAGATCCTATACCGGTGATTATACTCGCTCGCCTGGCGGTAGATGTCTCATTGCACGGAAAAGGGGTTGGCGCCGATTTACTCCACGATGCAGTTCTACGGTGTTATCGCGTAGCTGAGAACATTGGGGTTCGTGCGATAATGGTTCATGCGCTTACT…	MGRITTPEPLSSSHQLAEFVSGETVLDEWLKQRGLKNQALGAARTFVVCKTGTKQVAGFYSLATGSVNHTEATGSLRRNMPDPIPVIILARLAVDVSLHGKGVGADLLHDAVLRCYRVAENIGVRAIMVHALTEEAKGFYAHHGFKASQTHERTLFLKLP
128	NZ_CP018460.1_len232181	Plasmid	TA_1	BB789_RS28005	4	61791..62273	160	-	GTGGGACGTATAACCACGCCCGAGCCGTTATCCAGCTCTCATCAGCTGGCTGAGTTCGTCAGTGGAGAGACAGTCCTCGATGAATGGCTAAAACAGAGAGGTTTAAAAAATCAAGCTCTTGGCGCTGCCCGAACGTTCGTTGTTTGCAAGACGGGTACGAAGCAAGTAGCTGGTTTTTACTCTTTGGCCACCGGTAGCGTTAACCATACGGAAGCGACAGGTAGTCTTCGGCGTAACATGCCAGATCCTATACCGGTGATTATACTCGCTCGCCTGGCGGTAGATGTCTCATTGCACGGAAAAGGGGTTGGCGCCGATTTACTCCACGATGCAGTTCTACGGTGTTATCGCGTAGCTGAGAACATTGGGGTTCGTGCGATAATGGTTCATGCGCTTACT…	MGRITTPEPLSSSHQLAEFVSGETVLDEWLKQRGLKNQALGAARTFVVCKTGTKQVAGFYSLATGSVNHTEATGSLRRNMPDPIPVIILARLAVDVSLHGKGVGADLLHDAVLRCYRVAENIGVRAIMVHALTEEAKGFYAHHGFKASQTHERTLFLKLP
129	NZ_CP018670.1_len183432	Plasmid	TA_1	AGE78_RS00910	4	767..1249	160	-	GTGGGACGTTTAACAGCACCAGAACCTTTGTCCGCTTTTCATCAGGTGGCTGAGTTCGTCAGCGGTGAGGCTGTGCTCGATGACTGGTTGAAGCAAAAGGGCCTCAAAAACCAGGCCCTCGGAGCTGCCAGAACATTTGTGGTGTGCAAGAAAGACACGAAGCAAGTAGCCGGTTTTTACTCTCTGGCCACCGGCAGCGTCAACCATACAGAAGCGACAGGCAATCTTCGGCGTAACATGCCAGATCCCATCCCTGTCATTATACTTGCCCGTCTTGCTGTCGATCTCTCATTCCATGGAAAAGGGCTTGGTGCTGATTTACTTCATGATGCAGTGCTTCGTTGCTATCGGGTTGCCGAGAATATTGGCGTACGTGCAATCATGGTTCATGCACTTACC…	MGRLTAPEPLSAFHQVAEFVSGEAVLDDWLKQKGLKNQALGAARTFVVCKKDTKQVAGFYSLATGSVNHTEATGNLRRNMPDPIPVIILARLAVDLSFHGKGLGADLLHDAVLRCYRVAENIGVRAIMVHALTEEAKNFYIHHGFKPSQTQQRTLFLRLP
130	NZ_CP018675.1_len181436	Plasmid	TA_3	AGE86_RS01465	4	96929..97411	160	+	GTGGGACGTATAACCACGCCCGAGCCGTTATCCAGCTCTCATCAGCTGGCTGAGTTCGTCAGTGGAGAGACAGTCCTCGATGAATGGCTAAAACAGAGAGGTTTAAAAAATCAAGCTCTTGGCGCTGCCCGAACGTTCGTTGTTTGCAAGACGGGTACGAAGCAAGTAGCTGGTTTTTACTCTTTGGCCACCGGTAGCGTTAACCATACGGAAGCGACAGGTAGTCTTCGGCGTAACATGCCAGATCCTATACCGGTGATTATACTCGCTCGCCTGGCGGTAGATGTCTCATTGCACGGAAAAGGGGTTGGCGCCGATTTACTCCACGATGCAGTTCTACGGTGTTATCGCGTAGCTGAGAACATTGGGGTTCGTGCGATAATGGTTCATGCGCTTACT…	MGRITTPEPLSSSHQLAEFVSGETVLDEWLKQRGLKNQALGAARTFVVCKTGTKQVAGFYSLATGSVNHTEATGSLRRNMPDPIPVIILARLAVDVSLHGKGVGADLLHDAVLRCYRVAENIGVRAIMVHALTEEAKGFYAHHGFKASQTHERTLFLKLP
131	NZ_CP018693.1_len180027	Plasmid	TA_2	BB749_RS28355	4	99053..99535	160	-	GTGGGACGTATAACCACGCCCGAGCCGTTATCCAGCTCTCATCAGCTGGCTGAGTTCGTCAGTGGAGAGACAGTCCTCGATGAATGGCTAAAACAGAGAGGTTTAAAAAATCAAGCTCTTGGCGCTGCCCGAACGTTCGTTGTTTGCAAGACGGGTACGAAGCAAGTAGCTGGTTTTTACTCTTTGGCCACCGGTAGCGTTAACCATACGGAAGCGACAGGTAGTCTTCGGCGTAACATGCCAGATCCTATACCGGTGATTATACTCGCTCGCCTGGCGGTAGATGTCTCATTGCACGGAAAAGGGGTTGGCGCCGATTTACTCCACGATGCAGTTCTACGGTGTTATCGCGTAGCTGAGAACATTGGGGTTCGTGCGATAATGGTTCATGCGCTTACT…	MGRITTPEPLSSSHQLAEFVSGETVLDEWLKQRGLKNQALGAARTFVVCKTGTKQVAGFYSLATGSVNHTEATGSLRRNMPDPIPVIILARLAVDVSLHGKGVGADLLHDAVLRCYRVAENIGVRAIMVHALTEEAKGFYAHHGFKASQTHERTLFLKLP
132	NZ_CP018818.1_len117755	Plasmid	TA_1	AM428_RS29860	4	48592..49074	160	+	GTGGGACGTATAACCACGCCCGAGCCGTTATCCAGCTCTCATCAGCTGGCTGAGTTCGTCAGTGGAGAGACAGTCCTCGATGAATGGCTAAAACAGAGAGGTTTAAAAAATCAAGCTCTTGGCGCTGCCCGAACGTTCGTTGTTTGCAAGACGGGTACGAAGCAAGTAGCTGGTTTTTACTCTTTGGCCACCGGTAGCGTTAACCATACGGAAGCGACAGGTAGTCTTCGGCGTAACATGCCAGATCCTATACCGGTGATTATACTCGCTCGCCTGGCGGTAGATGTCTCATTGCACGGAAAAGGGGTTGGCGCCGATTTACTCCACGATGCAGTTCTACGGTGTTATCGCGTAGCTGAGAACATTGGGGTTCGTGCGATAATGGTTCATGCGCTTACT…	MGRITTPEPLSSSHQLAEFVSGETVLDEWLKQRGLKNQALGAARTFVVCKTGTKQVAGFYSLATGSVNHTEATGSLRRNMPDPIPVIILARLAVDVSLHGKGVGADLLHDAVLRCYRVAENIGVRAIMVHALTEEAKGFYAHHGFKASQTHERTLFLKLP
133	NZ_CP018886.1_len217456	Plasmid	TA_1	BU813_RS27675	4	63583..64065	160	+	GTGGGACGTATAACCACGCCCGAGCCGTTATCCAGCTCTCATCAGCTGGCTGAGTTCGTCAGTGGAGAGACAGTCCTCGATGAATGGCTAAAACAGAGAGGTTTAAAAAATCAAGCTCTTGGCGCTGCCCGAACGTTCGTTGTTTGCAAGACGGGTACGAAGCAAGTAGCTGGTTTTTACTCTTTGGCCACCGGTAGCGTTAACCATACGGAAGCGACAGGTAGTCTTCGGCGTAACATGCCAGATCCTATACCGGTGATTATACTCGCTCGCCTGGCGGTAGATGTCTCATTGCACGGAAAAGGGGTTGGCGCCGATTTACTCCACGATGCAGTTCTACGGTGTTATCGCGTAGCTGAGAACATTGGGGTTCGTGCGATAATGGTTCATGCGCTTACT…	MGRITTPEPLSSSHQLAEFVSGETVLDEWLKQRGLKNQALGAARTFVVCKTGTKQVAGFYSLATGSVNHTEATGSLRRNMPDPIPVIILARLAVDVSLHGKGVGADLLHDAVLRCYRVAENIGVRAIMVHALTEEAKGFYAHHGFKASQTHERTLFLKLP
134	NZ_CP019161.1_len261986	Plasmid	TA_5	BKY56_RS27745	4	166985..167470	161	-	GTGGGACGTATAACCGCGCCCGAGCCGTTATCCAGCGCTCATCAGCTGGCTGAGTTCGTCAGTGGAGAGACAGTCCTCGATGAATGGCTAAAACAGAGAGGTTTAAAAAATCAAGCTCTTGGCGCTGCCCGAACGTTCGTTGTTTGCAAGAAGGGTACGAAGCAAGTAGCTGGTTTTTACTCTTTGGCCACCGGTAGCGTTAACCATACGGAAGCGACAGGCAGTCTTCGGCGTAACATGCCAGATCCTATACCGGTGATTATACTCGCTCGCCTGGCGGTAGATGTCTCATTGCGCGGAAAAGGGCTTGGCGCTGATTTACTTCATGATGCAGTACTTCGTTGCTATCGGGTTGCCGAGAATATAGGTGTACGTGCAATCATGGTTCATGCGCTCACA…	MGRITAPEPLSSAHQLAEFVSGETVLDEWLKQRGLKNQALGAARTFVVCKKGTKQVAGFYSLATGSVNHTEATGSLRRNMPDPIPVIILARLAVDVSLRGKGLGADLLHDAVLRCYRVAENIGVRAIMVHALTEEAKNFYIHHGFKPSQTQPRTLFLRLPQ
135	NZ_CP019773.1_len208528	Plasmid	TA_1	B1U44_RS27565	4	9576..10058	160	+	GTGGGACGTATAACCACGCCCGAGCCGTTATCCAGCTCTCATCAGCTGGCTGAGTTCGTCAGTGGAGAGACAGTCCTCGATGAATGGCTAAAACAGAGAGGTTTAAAAAATCAAGCTCTTGGCGCTGCCCGAACGTTCGTTGTTTGCAAGACGGGTACGAAGCAAGTAGCTGGTTTTTACTCTTTGGCCACCGGTAGCGTTAACCATACGGAAGCGACAGGTAGTCTTCGGCGTAACATGCCAGATCCTATACCGGTGATTATACTCGCTCGCCTGGCGGTAGATGTCTCATTGCACGGAAAAGGGGTTGGCGCCGATTTACTCCACGATGCAGTTCTACGGTGTTATCGCGTAGCTGAGAACATTGGGGTTCGTGCGATAATGGTTCATGCGCTTACT…	MGRITTPEPLSSSHQLAEFVSGETVLDEWLKQRGLKNQALGAARTFVVCKTGTKQVAGFYSLATGSVNHTEATGSLRRNMPDPIPVIILARLAVDVSLHGKGVGADLLHDAVLRCYRVAENIGVRAIMVHALTEEAKGFYAHHGFKASQTHERTLFLKLP
136	NZ_CP020069.1_len213013	Plasmid	TA_3	AM447_RS29210	4	198011..198493	160	-	GTGGGACGTATAACCACGCCCGAGCCGTTATCCAGCTCTCATCAGCTGGCTGAGTTCGTCAGTGGAGAGACAGTCCTCGATGAATGGCTAAAACAGAGAGGTTTAAAAAATCAAGCTCTTGGCGCTGCCCGAACGTTCGTTGTTTGCAAGACGGGTACGAAGCAAGTAGCTGGTTTTTACTCTTTGGCCACCGGTAGCGTTAACCATACGGAAGCGACAGGTAGTCTTCGGCGTAACATGCCAGATCCTATACCGGTGATTATACTCGCTCGCCTGGCGGTAGATGTCTCATTGCACGGAAAAGGGGTTGGCGCCGATTTACTCCACGATGCAGTTCTACGGTGTTATCGCGTAGCTGAGAACATTGGGGTTCGTGCGATAATGGTTCATGCGCTTACT…	MGRITTPEPLSSSHQLAEFVSGETVLDEWLKQRGLKNQALGAARTFVVCKTGTKQVAGFYSLATGSVNHTEATGSLRRNMPDPIPVIILARLAVDVSLHGKGVGADLLHDAVLRCYRVAENIGVRAIMVHALTEEAKGFYAHHGFKASQTHERTLFLKLP
137	NZ_CP020072.1_len209424	Plasmid	TA_1	AM362_RS27145	4	13832..14314	160	+	GTGGGACGTATAACCACGCCCGAGCCGTTATCCAGCTCTCATCAGCTGGCTGAGTTCGTCAGTGGAGAGACAGTCCTCGATGAATGGCTAAAACAGAGAGGTTTAAAAAATCAAGCTCTTGGCGCTGCCCGAACGTTCGTTGTTTGCAAGACGGGTACGAAGCAAGTAGCTGGTTTTTACTCTTTGGCCACCGGTAGCGTTAACCATACGGAAGCGACAGGTAGTCTTCGGCGTAACATGCCAGATCCTATACCGGTGATTATACTCGCTCGCCTGGCGGTAGATGTCTCATTGCACGGAAAAGGGGTTGGCGCCGATTTACTCCACGATGCAGTTCTACGGTGTTATCGCGTAGCTGAGAACATTGGGGTTCGTGCGATAATGGTTCATGCGCTTACT…	MGRITTPEPLSSSHQLAEFVSGETVLDEWLKQRGLKNQALGAARTFVVCKTGTKQVAGFYSLATGSVNHTEATGSLRRNMPDPIPVIILARLAVDVSLHGKGVGADLLHDAVLRCYRVAENIGVRAIMVHALTEEAKGFYAHHGFKASQTHERTLFLKLP
138	NZ_CP020109.1_len169952	Plasmid	TA_3	AM477_RS28335	4	165100..165582	160	-	GTGGGACGTATAACCACGCCCGAGCCGTTATCCAGCTCTCATCAGCTGGCTGAGTTCGTCAGTGGAGAGACAGTCCTCGATGAATGGCTAAAACAGAGAGGTTTAAAAAATCAAGCTCTTGGCGCTGCCCGAACGTTCGTTGTTTGCAAGACGGGTACGAAGCAAGTAGCTGGTTTTTACTCTTTGGCCACCGGTAGCGTTAACCATACGGAAGCGACAGGTAGTCTTCGGCGTAACATGCCAGATCCTATACCGGTGATTATACTCGCTCGCCTGGCGGTAGATGTCTCATTGCACGGAAAAGGGGTTGGCGCCGATTTACTCCACGATGCAGTTCTACGGTGTTATCGCGTAGCTGAGAACATTGGGGTTCGTGCGATAATGGTTCATGCGCTTACT…	MGRITTPEPLSSSHQLAEFVSGETVLDEWLKQRGLKNQALGAARTFVVCKTGTKQVAGFYSLATGSVNHTEATGSLRRNMPDPIPVIILARLAVDVSLHGKGVGADLLHDAVLRCYRVAENIGVRAIMVHALTEEAKGFYAHHGFKASQTHERTLFLKLP
139	NZ_CP020499.1_len178294	Plasmid	TA_1	AA595_RS26975	4	45348..45830	160	-	GTGGGACGTATAACCACGCCCGAGCCGTTATCCAGCTCTCATCAGCTGGCTGAGTTCGTCAGTGGAGAGACAGTCCTCGATGAATGGCTAAAACAGAGAGGTTTAAAAAATCAAGCTCTTGGCGCTGCCCGAACGTTCGTTGTTTGCAAGACGGGTACGAAGCAAGTAGCTGGTTTTTACTCTTTGGCCACCGGTAGCGTTAACCATACGGAAGCGACAGGTAGTCTTCGGCGTAACATGCCAGATCCTATACCGGTGATTATACTCGCTCGCCTGGCGGTAGATGTCTCATTGCACGGAAAAGGGGTTGGCGCCGATTTACTCCACGATGCAGTTCTACGGTGTTATCGCGTAGCTGAGAACATTGGGGTTCGTGCGATAATGGTTCATGCGCTTACT…	MGRITTPEPLSSSHQLAEFVSGETVLDEWLKQRGLKNQALGAARTFVVCKTGTKQVAGFYSLATGSVNHTEATGSLRRNMPDPIPVIILARLAVDVSLHGKGVGADLLHDAVLRCYRVAENIGVRAIMVHALTEEAKGFYAHHGFKASQTHERTLFLKLP
140	NZ_CP020838.1_len232540	Plasmid	TA_3	B9G35_RS29410	4	204776..205258	160	+	GTGGGACGTATAACCACGCCCGAGCCGTTATCCAGCTCTCATCAGCTGGCTGAGTTCGTCAGTGGAGAGACAGTCCTCGATGAATGGCTAAAACAGAGAGGTTTAAAAAATCAAGCTCTTGGCGCTGCCCGAACGTTCGTTGTTTGCAAGACGGGTACGAAGCAAGTAGCTGGTTTTTACTCTTTGGCCACCGGTAGCGTTAACCATACGGAAGCGACAGGTAGTCTTCGGCGTAACATGCCAGATCCTATACCGGTGATTATACTCGCTCGCCTGGCGGTAGATGTCTCATTGCACGGAAAAGGGGTTGGCGCCGATTTACTCCACGATGCAGTTCTACGGTGTTATCGCGTAGCTGAGAACATTGGGGTTCGTGCGATAATGGTTCATGCGCTTACT…	MGRITTPEPLSSSHQLAEFVSGETVLDEWLKQRGLKNQALGAARTFVVCKTGTKQVAGFYSLATGSVNHTEATGSLRRNMPDPIPVIILARLAVDVSLHGKGVGADLLHDAVLRCYRVAENIGVRAIMVHALTEEAKGFYAHHGFKASQTHERTLFLKLP
141	NZ_CP020842.1_len180210	Plasmid	TA_1	B8O09_RS28710	4	65996..66478	160	+	GTGGGACGTATAACCACGCCCGAGCCGTTATCCAGCTCTCATCAGCTGGCTGAGTTCGTCAGTGGAGAGACAGTCCTCGATGAATGGCTAAAACAGAGAGGTTTAAAAAATCAAGCTCTTGGCGCTGCCCGAACGTTCGTTGTTTGCAAGACGGGTACGAAGCAAGTAGCTGGTTTTTACTCTTTGGCCACCGGTAGCGTTAACCATACGGAAGCGACAGGTAGTCTTCGGCGTAACATGCCAGATCCTATACCGGTGATTATACTCGCTCGCCTGGCGGTAGATGTCTCATTGCACGGAAAAGGGGTTGGCGCCGATTTACTCCACGATGCAGTTCTACGGTGTTATCGCGTAGCTGAGAACATTGGGGTTCGTGCGATAATGGTTCATGCGCTTACT…	MGRITTPEPLSSSHQLAEFVSGETVLDEWLKQRGLKNQALGAARTFVVCKTGTKQVAGFYSLATGSVNHTEATGSLRRNMPDPIPVIILARLAVDVSLHGKGVGADLLHDAVLRCYRVAENIGVRAIMVHALTEEAKGFYAHHGFKASQTHERTLFLKLP
142	NZ_CP020855.1_len221428	Plasmid	TA_3	B8F96_RS29150	4	142978..143460	160	-	GTGGGACGTATAACCACGCCCGAGCCGTTATCCAGCTCTCATCAGCTGGCTGAGTTCGTCAGTGGAGAGACAGTCCTCGATGAATGGCTAAAACAGAGAGGTTTAAAAAATCAAGCTCTTGGCGCTGCCCGAACGTTCGTTGTTTGCAAGACGGGTACGAAGCAAGTAGCTGGTTTTTACTCTTTGGCCACCGGTAGCGTTAACCATACGGAAGCGACAGGTAGTCTTCGGCGTAACATGCCAGATCCTATACCGGTGATTATACTCGCTCGCCTGGCGGTAGATGTCTCATTGCACGGAAAAGGGGTTGGCGCCGATTTACTCCACGATGCAGTTCTACGGTGTTATCGCGTAGCTGAGAACATTGGGGTTCGTGCGATAATGGTTCATGCGCTTACT…	MGRITTPEPLSSSHQLAEFVSGETVLDEWLKQRGLKNQALGAARTFVVCKTGTKQVAGFYSLATGSVNHTEATGSLRRNMPDPIPVIILARLAVDVSLHGKGVGADLLHDAVLRCYRVAENIGVRAIMVHALTEEAKGFYAHHGFKASQTHERTLFLKLP
143	NZ_CP020903.1_len200365	Plasmid	TA_1	B5G58_RS29165	4	44114..44596	160	-	GTGGGACGTATAACCACGCCCGAGCCGTTATCCAGCTCTCATCAGCTGGCTGAGTTCGTCAGTGGAGAGACAGTCCTCGATGAATGGCTAAAACAGAGAGGTTTAAAAAATCAAGCTCTTGGCGCTGCCCGAACGTTCGTTGTTTGCAAGACGGGTACGAAGCAAGTAGCTGGTTTTTACTCTTTGGCCACCGGTAGCGTTAACCATACGGAAGCGACAGGTAGTCTTCGGCGTAACATGCCAGATCCTATACCGGTGATTATACTCGCTCGCCTGGCGGTAGATGTCTCATTGCACGGAAAAGGGGTTGGCGCCGATTTACTCCACGATGCAGTTCTACGGTGTTATCGCGTAGCTGAGAACATTGGGGTTCGTGCGATAATGGTTCATGCGCTTACT…	MGRITTPEPLSSSHQLAEFVSGETVLDEWLKQRGLKNQALGAARTFVVCKTGTKQVAGFYSLATGSVNHTEATGSLRRNMPDPIPVIILARLAVDVSLHGKGVGADLLHDAVLRCYRVAENIGVRAIMVHALTEEAKGFYAHHGFKASQTHERTLFLKLP
144	NZ_CP020903.1_len200365	Plasmid	TA_3	B5G58_RS29740	4	142470..142961	163	-	GTGGGCAAAGTAACGGCTCCGGTCCCACTCGGTACGTCACACATCCTCGCTGAGTTTCACTGTGGTGAGCCTGTACTGGACGAATGGATAAAGCACCGGGGACTAAAAAATCAGTCCCTGGGGGCGGCCAGAACGTTTGTGGTGTGCCGGGGAAATGCTTCACAGGTGCTTGCCTACTACTCTCTCGCGACCGGCAGCGTCACTCATGCCATTGCGCCGGGAAGCCTGCGAAGGAATATGCCCGATCCTGTACCTGTCATCATCCTGGCCCGTCTTGCTGTCGATACGAGTTATCACGGCCAGGGACTGGGGGCTGATTTACTGCATGATGCCGTATTACGTTGCTGTCGGGTGGCTGAGAACATTGGCGTGCGGGCCGTTATGGTTCATGCACTCTCT…	MGKVTAPVPLGTSHILAEFHCGEPVLDEWIKHRGLKNQSLGAARTFVVCRGNASQVLAYYSLATGSVTHAIAPGSLRRNMPDPVPVIILARLAVDTSYHGQGLGADLLHDAVLRCCRVAENIGVRAVMVHALSDSARQFYIHHGFIPSQTQDRTLFLRLPLIT
145	NZ_CP021540.1_len201874	Plasmid	TA_1	AM426_RS27580	4	32319..32801	160	+	GTGGGACGTATAACCACGCCCGAGCCGTTATCCAGCTCTCATCAGCTGGCTGAGTTCGTCAGTGGAGAGACAGTCCTCGATGAATGGCTAAAACAGAGAGGTTTAAAAAATCAAGCTCTTGGCGCTGCCCGAACGTTCGTTGTTTGCAAGACGGGTACGAAGCAAGTAGCTGGTTTTTACTCTTTGGCCACCGGTAGCGTTAACCATACGGAAGCGACAGGTAGTCTTCGGCGTAACATGCCAGATCCTATACCGGTGATTATACTCGCTCGCCTGGCGGTAGATGTCTCATTGCACGGAAAAGGGGTTGGCGCCGATTTACTCCACGATGCAGTTCTACGGTGTTATCGCGTAGCTGAGAACATTGGGGTTCGTGCGATAATGGTTCATGCGCTTACT…	MGRITTPEPLSSSHQLAEFVSGETVLDEWLKQRGLKNQALGAARTFVVCKTGTKQVAGFYSLATGSVNHTEATGSLRRNMPDPIPVIILARLAVDVSLHGKGVGADLLHDAVLRCYRVAENIGVRAIMVHALTEEAKGFYAHHGFKASQTHERTLFLKLP
146	NZ_CP021544.1_len208223	Plasmid	TA_1	AM359_RS00155	4	21675..22157	160	+	GTGGGACGTATAACCACGCCCGAGCCGTTATCCAGCTCTCATCAGCTGGCTGAGTTCGTCAGTGGAGAGACAGTCCTCGATGAATGGCTAAAACAGAGAGGTTTAAAAAATCAAGCTCTTGGCGCTGCCCGAACGTTCGTTGTTTGCAAGACGGGTACGAAGCAAGTAGCTGGTTTTTACTCTTTGGCCACCGGTAGCGTTAACCATACGGAAGCGACAGGTAGTCTTCGGCGTAACATGCCAGATCCTATACCGGTGATTATACTCGCTCGCCTGGCGGTAGATGTCTCATTGCACGGAAAAGGGGTTGGCGCCGATTTACTCCACGATGCAGTTCTACGGTGTTATCGCGTAGCTGAGAACATTGGGGTTCGTGCGATAATGGTTCATGCGCTTACT…	MGRITTPEPLSSSHQLAEFVSGETVLDEWLKQRGLKNQALGAARTFVVCKTGTKQVAGFYSLATGSVNHTEATGSLRRNMPDPIPVIILARLAVDVSLHGKGVGADLLHDAVLRCYRVAENIGVRAIMVHALTEEAKGFYAHHGFKASQTHERTLFLKLP
147	NZ_CP021686.1_len183376	Plasmid	TA_3	AM393_RS27635	4	104267..104749	160	+	GTGGGACGTATAACCACGCCCGAGCCGTTATCCAGCTCTCATCAGCTGGCTGAGTTCGTCAGTGGAGAGACAGTCCTCGATGAATGGCTAAAACAGAGAGGTTTAAAAAATCAAGCTCTTGGCGCTGCCCGAACGTTCGTTGTTTGCAAGACGGGTACGAAGCAAGTAGCTGGTTTTTACTCTTTGGCCACCGGTAGCGTTAACCATACGGAAGCGACAGGTAGTCTTCGGCGTAACATGCCAGATCCTATACCGGTGATTATACTCGCTCGCCTGGCGGTAGATGTCTCATTGCACGGAAAAGGGGTTGGCGCCGATTTACTCCACGATGCAGTTCTACGGTGTTATCGCGTAGCTGAGAACATTGGGGTTCGTGCGATAATGGTTCATGCGCTTACT…	MGRITTPEPLSSSHQLAEFVSGETVLDEWLKQRGLKNQALGAARTFVVCKTGTKQVAGFYSLATGSVNHTEATGSLRRNMPDPIPVIILARLAVDVSLHGKGVGADLLHDAVLRCYRVAENIGVRAIMVHALTEEAKGFYAHHGFKASQTHERTLFLKLP
148	NZ_CP021710.1_len214114	Plasmid	TA_1	AM390_RS28360	4	27323..27805	160	+	GTGGGACGTATAACCACGCCCGAGCCGTTATCCAGCTCTCATCAGCTGGCTGAGTTCGTCAGTGGAGAGACAGTCCTCGATGAATGGCTAAAACAGAGAGGTTTAAAAAATCAAGCTCTTGGCGCTGCCCGAACGTTCGTTGTTTGCAAGACGGGTACGAAGCAAGTAGCTGGTTTTTACTCTTTGGCCACCGGTAGCGTTAACCATACGGAAGCGACAGGTAGTCTTCGGCGTAACATGCCAGATCCTATACCGGTGATTATACTCGCTCGCCTGGCGGTAGATGTCTCATTGCACGGAAAAGGGGTTGGCGCCGATTTACTCCACGATGCAGTTCTACGGTGTTATCGCGTAGCTGAGAACATTGGGGTTCGTGCGATAATGGTTCATGCGCTTACT…	MGRITTPEPLSSSHQLAEFVSGETVLDEWLKQRGLKNQALGAARTFVVCKTGTKQVAGFYSLATGSVNHTEATGSLRRNMPDPIPVIILARLAVDVSLHGKGVGADLLHDAVLRCYRVAENIGVRAIMVHALTEEAKGFYAHHGFKASQTHERTLFLKLP
149	NZ_CP021713.1_len208224	Plasmid	TA_3	AM376_RS00875	4	148259..148741	160	+	GTGGGACGTATAACCACGCCCGAGCCGTTATCCAGCTCTCATCAGCTGGCTGAGTTCGTCAGTGGAGAGACAGTCCTCGATGAATGGCTAAAACAGAGAGGTTTAAAAAATCAAGCTCTTGGCGCTGCCCGAACGTTCGTTGTTTGCAAGACGGGTACGAAGCAAGTAGCTGGTTTTTACTCTTTGGCCACCGGTAGCGTTAACCATACGGAAGCGACAGGTAGTCTTCGGCGTAACATGCCAGATCCTATACCGGTGATTATACTCGCTCGCCTGGCGGTAGATGTCTCATTGCACGGAAAAGGGGTTGGCGCCGATTTACTCCACGATGCAGTTCTACGGTGTTATCGCGTAGCTGAGAACATTGGGGTTCGTGCGATAATGGTTCATGCGCTTACT…	MGRITTPEPLSSSHQLAEFVSGETVLDEWLKQRGLKNQALGAARTFVVCKTGTKQVAGFYSLATGSVNHTEATGSLRRNMPDPIPVIILARLAVDVSLHGKGVGADLLHDAVLRCYRVAENIGVRAIMVHALTEEAKGFYAHHGFKASQTHERTLFLKLP
150	NZ_CP021752.1_len209550	Plasmid	TA_3	AM360_RS28065	4	142430..142912	160	+	GTGGGACGTATAACCACGCCCGAGCCGTTATCCAGCTCTCATCAGCTGGCTGAGTTCGTCAGTGGAGAGACAGTCCTCGATGAATGGCTAAAACAGAGAGGTTTAAAAAATCAAGCTCTTGGCGCTGCCCGAACGTTCGTTGTTTGCAAGACGGGTACGAAGCAAGTAGCTGGTTTTTACTCTTTGGCCACCGGTAGCGTTAACCATACGGAAGCGACAGGTAGTCTTCGGCGTAACATGCCAGATCCTATACCGGTGATTATACTCGCTCGCCTGGCGGTAGATGTCTCATTGCACGGAAAAGGGGTTGGCGCCGATTTACTCCACGATGCAGTTCTACGGTGTTATCGCGTAGCTGAGAACATTGGGGTTCGTGCGATAATGGTTCATGCGCTTACT…	MGRITTPEPLSSSHQLAEFVSGETVLDEWLKQRGLKNQALGAARTFVVCKTGTKQVAGFYSLATGSVNHTEATGSLRRNMPDPIPVIILARLAVDVSLHGKGVGADLLHDAVLRCYRVAENIGVRAIMVHALTEEAKGFYAHHGFKASQTHERTLFLKLP
151	NZ_CP021834.1_len212837	Plasmid	TA_3	AM367_RS28435	4	109298..109780	160	+	GTGGGACGTATAACCACGCCCGAGCCGTTATCCAGCTCTCATCAGCTGGCTGAGTTCGTCAGTGGAGAGACAGTCCTCGATGAATGGCTAAAACAGAGAGGTTTAAAAAATCAAGCTCTTGGCGCTGCCCGAACGTTCGTTGTTTGCAAGACGGGTACGAAGCAAGTAGCTGGTTTTTACTCTTTGGCCACCGGTAGCGTTAACCATACGGAAGCGACAGGTAGTCTTCGGCGTAACATGCCAGATCCTATACCGGTGATTATACTCGCTCGCCTGGCGGTAGATGTCTCATTGCACGGAAAAGGGGTTGGCGCCGATTTACTCCACGATGCAGTTCTACGGTGTTATCGCGTAGCTGAGAACATTGGGGTTCGTGCGATAATGGTTCATGCGCTTACT…	MGRITTPEPLSSSHQLAEFVSGETVLDEWLKQRGLKNQALGAARTFVVCKTGTKQVAGFYSLATGSVNHTEATGSLRRNMPDPIPVIILARLAVDVSLHGKGVGADLLHDAVLRCYRVAENIGVRAIMVHALTEEAKGFYAHHGFKASQTHERTLFLKLP
152	NZ_CP021856.1_len146168	Plasmid	TA_1	AM372_RS00240	4	37637..38119	160	-	GTGGGACGTATAACCACGCCCGAGCCGTTATCCAGCTCTCATCAGCTGGCTGAGTTCGTCAGTGGAGAGACAGTCCTCGATGAATGGCTAAAACAGAGAGGTTTAAAAAATCAAGCTCTTGGCGCTGCCCGAACGTTCGTTGTTTGCAAGACGGGTACGAAGCAAGTAGCTGGTTTTTACTCTTTGGCCACCGGTAGCGTTAACCATACGGAAGCGACAGGTAGTCTTCGGCGTAACATGCCAGATCCTATACCGGTGATTATACTCGCTCGCCTGGCGGTAGATGTCTCATTGCACGGAAAAGGGGTTGGCGCCGATTTACTCCACGATGCAGTTCTACGGTGTTATCGCGTAGCTGAGAACATTGGGGTTCGTGCGATAATGGTTCATGCGCTTACT…	MGRITTPEPLSSSHQLAEFVSGETVLDEWLKQRGLKNQALGAARTFVVCKTGTKQVAGFYSLATGSVNHTEATGSLRRNMPDPIPVIILARLAVDVSLHGKGVGADLLHDAVLRCYRVAENIGVRAIMVHALTEEAKGFYAHHGFKASQTHERTLFLKLP
153	NZ_CP021951.1_len181589	Plasmid	TA_1	AM395_RS27205	4	83148..83630	160	-	GTGGGACGTATAACCACGCCCGAGCCGTTATCCAGCTCTCATCAGCTGGCTGAGTTCGTCAGTGGAGAGACAGTCCTCGATGAATGGCTAAAACAGAGAGGTTTAAAAAATCAAGCTCTTGGCGCTGCCCGAACGTTCGTTGTTTGCAAGACGGGTACGAAGCAAGTAGCTGGTTTTTACTCTTTGGCCACCGGTAGCGTTAACCATACGGAAGCGACAGGTAGTCTTCGGCGTAACATGCCAGATCCTATACCGGTGATTATACTCGCTCGCCTGGCGGTAGATGTCTCATTGCACGGAAAAGGGGTTGGCGCCGATTTACTCCACGATGCAGTTCTACGGTGTTATCGCGTAGCTGAGAACATTGGGGTTCGTGCGATAATGGTTCATGCGCTTACT…	MGRITTPEPLSSSHQLAEFVSGETVLDEWLKQRGLKNQALGAARTFVVCKTGTKQVAGFYSLATGSVNHTEATGSLRRNMPDPIPVIILARLAVDVSLHGKGVGADLLHDAVLRCYRVAENIGVRAIMVHALTEEAKGFYAHHGFKASQTHERTLFLKLP
154	NZ_CP022125.1_len187721	Plasmid	TA_1	CEV20_RS00660	4	113907..114389	160	-	GTGGGACGTATAACCACGCCCGAGCCGTTATCCAGCTCTCATCAGCTGGCTGAGTTCGTCAGTGGAGAGACAGTCCTCGATGAATGGCTAAAACAGAGAGGTTTAAAAAATCAAGCTCTTGGCGCTGCCCGAACGTTCGTTGTTTGCAAGACGGGTACGAAGCAAGTAGCTGGTTTTTACTCTTTGGCCACCGGTAGCGTTAACCATACGGAAGCGACAGGTAGTCTTCGGCGTAACATGCCAGATCCTATACCGGTGATTATACTCGCTCGCCTGGCGGTAGATGTCTCATTGCACGGAAAAGGGGTTGGCGCCGATTTACTCCACGATGCAGTTCTACGGTGTTATCGCGTAGCTGAGAACATTGGGGTTCGTGCGATAATGGTTCATGCGCTTACT…	MGRITTPEPLSSSHQLAEFVSGETVLDEWLKQRGLKNQALGAARTFVVCKTGTKQVAGFYSLATGSVNHTEATGSLRRNMPDPIPVIILARLAVDVSLHGKGVGADLLHDAVLRCYRVAENIGVRAIMVHALTEEAKGFYAHHGFKASQTHERTLFLKLP
155	NZ_CP022145.1_len197670	Plasmid	TA_1	CES89_RS27480	4	53651..54133	160	+	GTGGGACGTATAACCACGCCCGAGCCGTTATCCAGCTCTCATCAGCTGGCTGAGTTCGTCAGTGGAGAGACAGTCCTCGATGAATGGCTAAAACAGAGAGGTTTAAAAAATCAAGCTCTTGGCGCTGCCCGAACGTTCGTTGTTTGCAAGACGGGTACGAAGCAAGTAGCTGGTTTTTACTCTTTGGCCACCGGTAGCGTTAACCATACGGAAGCGACAGGTAGTCTTCGGCGTAACATGCCAGATCCTATACCGGTGATTATACTCGCTCGCCTGGCGGTAGATGTCTCATTGCACGGAAAAGGGGTTGGCGCCGATTTACTCCACGATGCAGTTCTACGGTGTTATCGCGTAGCTGAGAACATTGGGGTTCGTGCGATAATGGTTCATGCGCTTACT…	MGRITTPEPLSSSHQLAEFVSGETVLDEWLKQRGLKNQALGAARTFVVCKTGTKQVAGFYSLATGSVNHTEATGSLRRNMPDPIPVIILARLAVDVSLHGKGVGADLLHDAVLRCYRVAENIGVRAIMVHALTEEAKGFYAHHGFKASQTHERTLFLKLP
156	NZ_CP022574.1_len170415	Plasmid	TA_3	CHX41_RS28180	4	144187..144669	160	+	GTGGGACGTATAACCACGCCCGAGCCGTTATCCAGCTCTCATCAGCTGGCTGAGTTCGTCAGTGGAGAGACAGTCCTCGATGAATGGCTAAAACAGAGAGGTTTAAAAAATCAAGCTCTTGGCGCTGCCCGAACGTTCGTTGTTTGCAAGACGGGTACGAAGCAAGTAGCTGGTTTTTACTCTTTGGCCACCGGTAGCGTTAACCATACGGAAGCGACAGGTAGTCTTCGGCGTAACATGCCAGATCCTATACCGGTGATTATACTCGCTCGCCTGGCGGTAGATGTCTCATTGCACGGAAAAGGGGTTGGCGCCGATTTACTCCACGATGCAGTTCTACGGTGTTATCGCGTAGCTGAGAACATTGGGGTTCGTGCGATAATGGTTCATGCGCTTACT…	MGRITTPEPLSSSHQLAEFVSGETVLDEWLKQRGLKNQALGAARTFVVCKTGTKQVAGFYSLATGSVNHTEATGSLRRNMPDPIPVIILARLAVDVSLHGKGVGADLLHDAVLRCYRVAENIGVRAIMVHALTEEAKGFYAHHGFKASQTHERTLFLKLP
157	NZ_CP022692.2_len207351	Plasmid	TA_1	I103_RS26785	4	53921..54403	160	+	GTGGGACGTATAACCACGCCCGAGCCGTTATCCAGCTCTCATCAGCTGGCTGAGTTCGTCAGTGGAGAGACAGTCCTCGATGAATGGCTAAAACAGAGAGGTTTAAAAAATCAAGCTCTTGGCGCTGCCCGAACGTTCGTTGTTTGCAAGACGGGTACGAAGCAAGTAGCTGGTTTTTACTCTTTGGCCACCGGTAGCGTTAACCATACGGAAGCGACAGGTAGTCTTCGGCGTAACATGCCAGATCCTATACCGGTGATTATACTCGCTCGCCTGGCGGTAGATGTCTCATTGCACGGAAAAGGGGTTGGCGCCGATTTACTCCACGATGCAGTTCTACGGTGTTATCGCGTAGCTGAGAACATTGGGGTTCGTGCGATAATGGTTCATGCGCTTACT…	MGRITTPEPLSSSHQLAEFVSGETVLDEWLKQRGLKNQALGAARTFVVCKTGTKQVAGFYSLATGSVNHTEATGSLRRNMPDPIPVIILARLAVDVSLHGKGVGADLLHDAVLRCYRVAENIGVRAIMVHALTEEAKGFYAHHGFKASQTHERTLFLKLP
158	NZ_CP022920.1_len246577	Plasmid	TA_4	CJ256_RS27500	4	167553..168035	160	-	GTGGGACGTATAACCACGCCCGAGCCGTTATCCAGCTCTCATCAGCTGGCTGAGTTCGTCAGTGGAGAGACAGTCCTCGATGAATGGCTAAAACAGAGAGGTTTAAAAAATCAAGCTCTTGGCGCTGCCCGAACGTTCGTTGTTTGCAAGACGGGTACGAAGCAAGTAGCTGGTTTTTACTCTTTGGCCACCGGTAGCGTTAACCATACGGAAGCGACAGGTAGTCTTCGGCGTAACATGCCAGATCCTATACCGGTGATTATACTCGCTCGCCTGGCGGTAGATGTCTCATTGCACGGAAAAGGGGTTGGCGCCGATTTACTCCACGATGCAGTTCTACGGTGTTATCGCGTAGCTGAGAACATTGGGGTTCGTGCGATAATGGTTCATGCGCTTACT…	MGRITTPEPLSSSHQLAEFVSGETVLDEWLKQRGLKNQALGAARTFVVCKTGTKQVAGFYSLATGSVNHTEATGSLRRNMPDPIPVIILARLAVDVSLHGKGVGADLLHDAVLRCYRVAENIGVRAIMVHALTEEAKGFYAHHGFKASQTHERTLFLKLP
159	NZ_CP022923.1_len246577	Plasmid	TA_1	CJ259_RS26550	4	18501..18983	160	+	GTGGGACGTATAACCACGCCCGAGCCGTTATCCAGCTCTCATCAGCTGGCTGAGTTCGTCAGTGGAGAGACAGTCCTCGATGAATGGCTAAAACAGAGAGGTTTAAAAAATCAAGCTCTTGGCGCTGCCCGAACGTTCGTTGTTTGCAAGACGGGTACGAAGCAAGTAGCTGGTTTTTACTCTTTGGCCACCGGTAGCGTTAACCATACGGAAGCGACAGGTAGTCTTCGGCGTAACATGCCAGATCCTATACCGGTGATTATACTCGCTCGCCTGGCGGTAGATGTCTCATTGCACGGAAAAGGGGTTGGCGCCGATTTACTCCACGATGCAGTTCTACGGTGTTATCGCGTAGCTGAGAACATTGGGGTTCGTGCGATAATGGTTCATGCGCTTACT…	MGRITTPEPLSSSHQLAEFVSGETVLDEWLKQRGLKNQALGAARTFVVCKTGTKQVAGFYSLATGSVNHTEATGSLRRNMPDPIPVIILARLAVDVSLHGKGVGADLLHDAVLRCYRVAENIGVRAIMVHALTEEAKGFYAHHGFKASQTHERTLFLKLP
160	NZ_CP022926.1_len258210	Plasmid	TA_1	CJ258_RS27160	4	100260..100742	160	+	GTGGGACGTATAACCACGCCCGAGCCGTTATCCAGCTCTCATCAGCTGGCTGAGTTCGTCAGTGGAGAGACAGTCCTCGATGAATGGCTAAAACAGAGAGGTTTAAAAAATCAAGCTCTTGGCGCTGCCCGAACGTTCGTTGTTTGCAAGACGGGTACGAAGCAAGTAGCTGGTTTTTACTCTTTGGCCACCGGTAGCGTTAACCATACGGAAGCGACAGGTAGTCTTCGGCGTAACATGCCAGATCCTATACCGGTGATTATACTCGCTCGCCTGGCGGTAGATGTCTCATTGCACGGAAAAGGGGTTGGCGCCGATTTACTCCACGATGCAGTTCTACGGTGTTATCGCGTAGCTGAGAACATTGGGGTTCGTGCGATAATGGTTCATGCGCTTACT…	MGRITTPEPLSSSHQLAEFVSGETVLDEWLKQRGLKNQALGAARTFVVCKTGTKQVAGFYSLATGSVNHTEATGSLRRNMPDPIPVIILARLAVDVSLHGKGVGADLLHDAVLRCYRVAENIGVRAIMVHALTEEAKGFYAHHGFKASQTHERTLFLKLP
161	NZ_CP023442.1_len186410	Plasmid	TA_2	CLH68_RS26670	4	68584..69066	160	+	GTGGGACGTATAACCACGCCCGAGCCGTTATCCAGCTCTCATCAGCTGGCTGAGTTCGTCAGTGGAGAGACAGTCCTCGATGAATGGCTAAAACAGAGAGGTTTAAAAAATCAAGCTCTTGGCGCTGCCCGAACGTTCGTTGTTTGCAAGACGGGTACGAAGCAAGTAGCTGGTTTTTACTCTTTGGCCACCGGTAGCGTTAACCATACGGAAGCGACAGGTAGTCTTCGGCGTAACATGCCAGATCCTATACCGGTGATTATACTCGCTCGCCTGGCGGTAGATGTCTCATTGCACGGAAAAGGGGTTGGCGCCGATTTACTCCACGATGCAGTTCTACGGTGTTATCGCGTAGCTGAGAACATTGGGGTTCGTGCGATAATGGTTCATGCGCTTACT…	MGRITTPEPLSSSHQLAEFVSGETVLDEWLKQRGLKNQALGAARTFVVCKTGTKQVAGFYSLATGSVNHTEATGSLRRNMPDPIPVIILARLAVDVSLHGKGVGADLLHDAVLRCYRVAENIGVRAIMVHALTEEAKGFYAHHGFKASQTHERTLFLKLP
162	NZ_CP023488.1_len223434	Plasmid	TA_1	AN663_RS28495	4	104818..105300	160	+	GTGGGACGTATAACCACGCCCGAGCCGTTATCCAGCTCTCATCAGCTGGCTGAGTTCGTCAGTGGAGAGACAGTCCTCGATGAATGGCTAAAACAGAGAGGTTTAAAAAATCAAGCTCTTGGCGCTGCCCGAACGTTCGTTGTTTGCAAGACGGGTACGAAGCAAGTAGCTGGTTTTTACTCTTTGGCCACCGGTAGCGTTAACCATACGGAAGCGACAGGTAGTCTTCGGCGTAACATGCCAGATCCTATACCGGTGATTATACTCGCTCGCCTGGCGGTAGATGTCTCATTGCACGGAAAAGGGGTTGGCGCCGATTTACTCCACGATGCAGTTCTACGGTGTTATCGCGTAGCTGAGAACATTGGGGTTCGTGCGATAATGGTTCATGCGCTTACT…	MGRITTPEPLSSSHQLAEFVSGETVLDEWLKQRGLKNQALGAARTFVVCKTGTKQVAGFYSLATGSVNHTEATGSLRRNMPDPIPVIILARLAVDVSLHGKGVGADLLHDAVLRCYRVAENIGVRAIMVHALTEEAKGFYAHHGFKASQTHERTLFLKLP
163	NZ_CP023554.1_len212326	Plasmid	TA_1	AN676_RS27825	4	4665..5147	160	-	GTGGGACGTATAACCACGCCCGAGCCGTTATCCAGCTCTCATCAGCTGGCTGAGTTCGTCAGTGGAGAGACAGTCCTCGATGAATGGCTAAAACAGAGAGGTTTAAAAAATCAAGCTCTTGGCGCTGCCCGAACGTTCGTTGTTTGCAAGACGGGTACGAAGCAAGTAGCTGGTTTTTACTCTTTGGCCACCGGTAGCGTTAACCATACGGAAGCGACAGGTAGTCTTCGGCGTAACATGCCAGATCCTATACCGGTGATTATACTCGCTCGCCTGGCGGTAGATGTCTCATTGCACGGAAAAGGGGTTGGCGCCGATTTACTCCACGATGCAGTTCTACGGTGTTATCGCGTAGCTGAGAACATTGGGGTTCGTGCGATAATGGTTCATGCGCTTACT…	MGRITTPEPLSSSHQLAEFVSGETVLDEWLKQRGLKNQALGAARTFVVCKTGTKQVAGFYSLATGSVNHTEATGSLRRNMPDPIPVIILARLAVDVSLHGKGVGADLLHDAVLRCYRVAENIGVRAIMVHALTEEAKGFYAHHGFKASQTHERTLFLKLP
164	NZ_CP023912.1_len167814	Plasmid	TA_3	CRN28_RS28660	4	97284..97766	160	+	GTGGGACGTATAACCACGCCCGAGCCGTTATCCAGCTCTCATCAGCTGGCTGAGTTCGTCAGTGGAGAGACAGTCCTCGATGAATGGCTAAAACAGAGAGGTTTAAAAAATCAAGCTCTTGGCGCTGCCCGAACGTTCGTTGTTTGCAAGACGGGTACGAAGCAAGTAGCTGGTTTTTACTCTTTGGCCACCGGTAGCGTTAACCATACGGAAGCGACAGGTAGTCTTCGGCGTAACATGCCAGATCCTATACCGGTGATTATACTCGCTCGCCTGGCGGTAGATGTCTCATTGCACGGAAAAGGGGTTGGCGCCGATTTACTCCACGATGCAGTTCTACGGTGTTATCGCGTAGCTGAGAACATTGGGGTTCGTGCGATAATGGTTCATGCGCTTACT…	MGRITTPEPLSSSHQLAEFVSGETVLDEWLKQRGLKNQALGAARTFVVCKTGTKQVAGFYSLATGSVNHTEATGSLRRNMPDPIPVIILARLAVDVSLHGKGVGADLLHDAVLRCYRVAENIGVRAIMVHALTEEAKGFYAHHGFKASQTHERTLFLKLP
165	NZ_CP023937.1_len279104	Plasmid	TA_3	CRN73_RS28940	4	21394..21885	163	+	GTGGGCAAAGTAACGGCTCCGGTCCCACTCGGTACGTCACACATCCTCGCTGAGTTTCACTGTGGTGAGCCTGTACTGGACGAATGGATAAAGCACCGGGGACTAAAAAATCAGTCCCTGGGGGCGGCCAGAACGTTTGTGGTGTGCCGGGGAAATGCTTCACAGGTGCTTGCCTACTACTCTCTCGCGACCGGCAGCGTCACTCATGCCATTGCGCCGGGAAGCCTGCGAAGGAATATGCCCGATCCTGTACCTGTCATCATCCTGGCCCGTCTTGCTGTCGATACGAGTTATCACGGCCAGGGACTGGGGGCTGATTTACTGCATGATGCCGTATTACGTTGCTGTCGGGTGGCTGAGAACATTGGCGTGCGGGCCGTTATGGTTCATGCACTCTCT…	MGKVTAPVPLGTSHILAEFHCGEPVLDEWIKHRGLKNQSLGAARTFVVCRGNASQVLAYYSLATGSVTHAIAPGSLRRNMPDPVPVIILARLAVDTSYHGQGLGADLLHDAVLRCCRVAENIGVRAVMVHALSDSARQFYIHHGFIPSQTQDRTLFLRLPLIT
166	NZ_CP023937.1_len279104	Plasmid	TA_5	CRN73_RS29505	4	118471..118953	160	+	GTGGGACGTATAACCACGCCCGAGCCGTTATCCAGCTCTCATCAGCTGGCTGAGTTCGTCAGTGGAGAGACAGTCCTCGATGAATGGCTAAAACAGAGAGGTTTAAAAAATCAAGCTCTTGGCGCTGCCCGAACGTTCGTTGTTTGCAAGACGGGTACGAAGCAAGTAGCTGGTTTTTACTCTTTGGCCACCGGTAGCGTTAACCATACGGAAGCGACAGGTAGTCTTCGGCGTAACATGCCAGATCCTATACCGGTGATTATACTCGCTCGCCTGGCGGTAGATGTCTCATTGCACGGAAAAGGGGTTGGCGCCGATTTACTCCACGATGCAGTTCTACGGTGTTATCGCGTAGCTGAGAACATTGGGGTTCGTGCGATAATGGTTCATGCGCTTACT…	MGRITTPEPLSSSHQLAEFVSGETVLDEWLKQRGLKNQALGAARTFVVCKTGTKQVAGFYSLATGSVNHTEATGSLRRNMPDPIPVIILARLAVDVSLHGKGVGADLLHDAVLRCYRVAENIGVRAIMVHALTEEAKGFYAHHGFKASQTHERTLFLKLP
167	NZ_CP023943.1_len196733	Plasmid	TA_1	CRN70_RS29560	4	62101..62583	160	-	GTGGGACGTATAACCACGCCCGAGCCGTTATCCAGCTCTCATCAGCTGGCTGAGTTCGTCAGTGGAGAGACAGTCCTCGATGAATGGCTAAAACAGAGAGGTTTAAAAAATCAAGCTCTTGGCGCTGCCCGAACGTTCGTTGTTTGCAAGACGGGTACGAAGCAAGTAGCTGGTTTTTACTCTTTGGCCACCGGTAGCGTTAACCATACGGAAGCGACAGGTAGTCTTCGGCGTAACATGCCAGATCCTATACCGGTGATTATACTCGCTCGCCTGGCGGTAGATGTCTCATTGCACGGAAAAGGGGTTGGCGCCGATTTACTCCACGATGCAGTTCTACGGTGTTATCGCGTAGCTGAGAACATTGGGGTTCGTGCGATAATGGTTCATGCGCTTACT…	MGRITTPEPLSSSHQLAEFVSGETVLDEWLKQRGLKNQALGAARTFVVCKTGTKQVAGFYSLATGSVNHTEATGSLRRNMPDPIPVIILARLAVDVSLHGKGVGADLLHDAVLRCYRVAENIGVRAIMVHALTEEAKGFYAHHGFKASQTHERTLFLKLP
168	NZ_CP023947.1_len153385	Plasmid	TA_1	CRN69_RS27445	4	33568..34050	160	-	GTGGGACGTATAACCACGCCCGAGCCGTTATCCAGCTCTCATCAGCTGGCTGAGTTCGTCAGTGGAGAGACAGTCCTCGATGAATGGCTAAAACAGAGAGGTTTAAAAAATCAAGCTCTTGGCGCTGCCCGAACGTTCGTTGTTTGCAAGACGGGTACGAAGCAAGTAGCTGGTTTTTACTCTTTGGCCACCGGTAGCGTTAACCATACGGAAGCGACAGGTAGTCTTCGGCGTAACATGCCAGATCCTATACCGGTGATTATACTCGCTCGCCTGGCGGTAGATGTCTCATTGCACGGAAAAGGGGTTGGCGCCGATTTACTCCACGATGCAGTTCTACGGTGTTATCGCGTAGCTGAGAACATTGGGGTTCGTGCGATAATGGTTCATGCGCTTACT…	MGRITTPEPLSSSHQLAEFVSGETVLDEWLKQRGLKNQALGAARTFVVCKTGTKQVAGFYSLATGSVNHTEATGSLRRNMPDPIPVIILARLAVDVSLHGKGVGADLLHDAVLRCYRVAENIGVRAIMVHALTEEAKGFYAHHGFKASQTHERTLFLKLP
169	NZ_CP023953.1_len197671	Plasmid	TA_4	CRN71_RS29615	4	189670..190152	160	-	GTGGGACGTATAACCACGCCCGAGCCGTTATCCAGCTCTCATCAGCTGGCTGAGTTCGTCAGTGGAGAGACAGTCCTCGATGAATGGCTAAAACAGAGAGGTTTAAAAAATCAAGCTCTTGGCGCTGCCCGAACGTTCGTTGTTTGCAAGACGGGTACGAAGCAAGTAGCTGGTTTTTACTCTTTGGCCACCGGTAGCGTTAACCATACGGAAGCGACAGGTAGTCTTCGGCGTAACATGCCAGATCCTATACCGGTGATTATACTCGCTCGCCTGGCGGTAGATGTCTCATTGCACGGAAAAGGGGTTGGCGCCGATTTACTCCACGATGCAGTTCTACGGTGTTATCGCGTAGCTGAGAACATTGGGGTTCGTGCGATAATGGTTCATGCGCTTACT…	MGRITTPEPLSSSHQLAEFVSGETVLDEWLKQRGLKNQALGAARTFVVCKTGTKQVAGFYSLATGSVNHTEATGSLRRNMPDPIPVIILARLAVDVSLHGKGVGADLLHDAVLRCYRVAENIGVRAIMVHALTEEAKGFYAHHGFKASQTHERTLFLKLP
170	NZ_CP024193.1_len147945	Plasmid	TA_1	CS526_RS28425	4	53921..54403	160	+	GTGGGACGTATAACCACGCCCGAGCCGTTATCCAGCTCTCATCAGCTGGCTGAGTTCGTCAGTGGAGAGACAGTCCTCGATGAATGGCTAAAACAGAGAGGTTTAAAAAATCAAGCTCTTGGCGCTGCCCGAACGTTCGTTGTTTGCAAGACGGGTACGAAGCAAGTAGCTGGTTTTTACTCTTTGGCCACCGGTAGCGTTAACCATACGGAAGCGACAGGTAGTCTTCGGCGTAACATGCCAGATCCTATACCGGTGATTATACTCGCTCGCCTGGCGGTAGATGTCTCATTGCACGGAAAAGGGGTTGGCGCCGATTTACTCCACGATGCAGTTCTACGGTGTTATCGCGTAGCTGAGAACATTGGGGTTCGTGCGATAATGGTTCATGCGCTTACT…	MGRITTPEPLSSSHQLAEFVSGETVLDEWLKQRGLKNQALGAARTFVVCKTGTKQVAGFYSLATGSVNHTEATGSLRRNMPDPIPVIILARLAVDVSLHGKGVGADLLHDAVLRCYRVAENIGVRAIMVHALTEEAKGFYAHHGFKASQTHERTLFLKLP
171	NZ_CP024459.1_len211313	Plasmid	TA_2	CR231_RS26540	4	52204..52686	160	+	GTGGGACGTATAACCACGCCCGAGCCGTTATCCAGCTCTCATCAGCTGGCTGAGTTCGTCAGTGGAGAGACAGTCCTCGATGAATGGCTAAAACAGAGAGGTTTAAAAAATCAAGCTCTTGGCGCTGCCCGAACGTTCGTTGTTTGCAAGACGGGTACGAAGCAAGTAGCTGGTTTTTACTCTTTGGCCACCGGTAGCGTTAACCATACGGAAGCGACAGGTAGTCTTCGGCGTAACATGCCAGATCCTATACCGGTGATTATACTCGCTCGCCTGGCGGTAGATGTCTCATTGCACGGAAAAGGGGTTGGCGCCGATTTACTCCACGATGCAGTTCTACGGTGTTATCGCGTAGCTGAGAACATTGGGGTTCGTGCGATAATGGTTCATGCGCTTACT…	MGRITTPEPLSSSHQLAEFVSGETVLDEWLKQRGLKNQALGAARTFVVCKTGTKQVAGFYSLATGSVNHTEATGSLRRNMPDPIPVIILARLAVDVSLHGKGVGADLLHDAVLRCYRVAENIGVRAIMVHALTEEAKGFYAHHGFKASQTHERTLFLKLP
172	NZ_CP024483.1_len243634	Plasmid	TA_1	CTI52_RS27155	4	53790..54272	160	+	GTGGGACGTATAACCACGCCCGAGCCGTTATCCAGCTCTCATCAGCTGGCTGAGTTCGTCAGTGGAGAGACAGTCCTCGATGAATGGCTAAAACAGAGAGGTTTAAAAAATCAAGCTCTTGGCGCTGCCCGAACGTTCGTTGTTTGCAAGACGGGTACGAAGCAAGTAGCTGGTTTTTACTCTTTGGCCACCGGTAGCGTTAACCATACGGAAGCGACAGGTAGTCTTCGGCGTAACATGCCAGATCCTATACCGGTGATTATACTCGCTCGCCTGGCGGTAGATGTCTCATTGCACGGAAAAGGGGTTGGCGCCGATTTACTCCACGATGCAGTTCTACGGTGTTATCGCGTAGCTGAGAACATTGGGGTTCGTGCGATAATGGTTCATGCGCTTACT…	MGRITTPEPLSSSHQLAEFVSGETVLDEWLKQRGLKNQALGAARTFVVCKTGTKQVAGFYSLATGSVNHTEATGSLRRNMPDPIPVIILARLAVDVSLHGKGVGADLLHDAVLRCYRVAENIGVRAIMVHALTEEAKGFYAHHGFKASQTHERTLFLKLP
173	NZ_CP024484.1_len71104	Plasmid	TA_3	CTI52_RS28620	4	58597..59079	160	+	GTGGGACGTTTAACAGCACCAGAACCTTTGTCCGCTTTTCATCAGGTGGCTGAGTTCGTCAGCGGTGAGGCTGTGCTCGATGACTGGTTGAAGCAAAAGGGCCTCAAAAACCAGGCCCTCGGAGCTGCCAGAACATTTGTGGTGTGCAAGAAAGACACGAAGCAAGTAGCCGGTTTTTACTCTCTGGCCACCGGCAGCGTCAACCATACAGAAGCGACAGGCAATCTTCGGCGTAACATGCCAGATCCCATCCCTGTCATTATACTTGCCCGTCTTGCTGTCGATCTCTCATTCCATGGAAAAGGGCTTGGTGCTGATTTACTTCATGATGCAGTGCTTCGTTGCTATCGGGTTGCCGAGAATATTGGCGTACGTGCAATCATGGTTCATGCACTTACC…	MGRLTAPEPLSAFHQVAEFVSGEAVLDDWLKQKGLKNQALGAARTFVVCKKDTKQVAGFYSLATGSVNHTEATGNLRRNMPDPIPVIILARLAVDLSFHGKGLGADLLHDAVLRCYRVAENIGVRAIMVHALTEEAKNFYIHHGFKPSQTQQRTLFLRLP
174	NZ_CP024490.1_len71104	Plasmid	TA_3	CTI54_RS28605	4	58597..59079	160	+	GTGGGACGTTTAACAGCACCAGAACCTTTGTCCGCTTTTCATCAGGTGGCTGAGTTCGTCAGCGGTGAGGCTGTGCTCGATGACTGGTTGAAGCAAAAGGGCCTCAAAAACCAGGCCCTCGGAGCTGCCAGAACATTTGTGGTGTGCAAGAAAGACACGAAGCAAGTAGCCGGTTTTTACTCTCTGGCCACCGGCAGCGTCAACCATACAGAAGCGACAGGCAATCTTCGGCGTAACATGCCAGATCCCATCCCTGTCATTATACTTGCCCGTCTTGCTGTCGATCTCTCATTCCATGGAAAAGGGCTTGGTGCTGATTTACTTCATGATGCAGTGCTTCGTTGCTATCGGGTTGCCGAGAATATTGGCGTACGTGCAATCATGGTTCATGCACTTACC…	MGRLTAPEPLSAFHQVAEFVSGEAVLDDWLKQKGLKNQALGAARTFVVCKKDTKQVAGFYSLATGSVNHTEATGNLRRNMPDPIPVIILARLAVDLSFHGKGLGADLLHDAVLRCYRVAENIGVRAIMVHALTEEAKNFYIHHGFKPSQTQQRTLFLRLP
175	NZ_CP024500.1_len243620	Plasmid	TA_1	CTI56_RS26385	4	53790..54272	160	+	GTGGGACGTATAACCACGCCCGAGCCGTTATCCAGCTCTCATCAGCTGGCTGAGTTCGTCAGTGGAGAGACAGTCCTCGATGAATGGCTAAAACAGAGAGGTTTAAAAAATCAAGCTCTTGGCGCTGCCCGAACGTTCGTTGTTTGCAAGACGGGTACGAAGCAAGTAGCTGGTTTTTACTCTTTGGCCACCGGTAGCGTTAACCATACGGAAGCGACAGGTAGTCTTCGGCGTAACATGCCAGATCCTATACCGGTGATTATACTCGCTCGCCTGGCGGTAGATGTCTCATTGCACGGAAAAGGGGTTGGCGCCGATTTACTCCACGATGCAGTTCTACGGTGTTATCGCGTAGCTGAGAACATTGGGGTTCGTGCGATAATGGTTCATGCGCTTACT…	MGRITTPEPLSSSHQLAEFVSGETVLDEWLKQRGLKNQALGAARTFVVCKTGTKQVAGFYSLATGSVNHTEATGSLRRNMPDPIPVIILARLAVDVSLHGKGVGADLLHDAVLRCYRVAENIGVRAIMVHALTEEAKGFYAHHGFKASQTHERTLFLKLP
176	NZ_CP024508.1_len228353	Plasmid	TA_1	CTI57_RS28065	4	53790..54272	160	+	GTGGGACGTATAACCACGCCCGAGCCGTTATCCAGCTCTCATCAGCTGGCTGAGTTCGTCAGTGGAGAGACAGTCCTCGATGAATGGCTAAAACAGAGAGGTTTAAAAAATCAAGCTCTTGGCGCTGCCCGAACGTTCGTTGTTTGCAAGACGGGTACGAAGCAAGTAGCTGGTTTTTACTCTTTGGCCACCGGTAGCGTTAACCATACGGAAGCGACAGGTAGTCTTCGGCGTAACATGCCAGATCCTATACCGGTGATTATACTCGCTCGCCTGGCGGTAGATGTCTCATTGCACGGAAAAGGGGTTGGCGCCGATTTACTCCACGATGCAGTTCTACGGTGTTATCGCGTAGCTGAGAACATTGGGGTTCGTGCGATAATGGTTCATGCGCTTACT…	MGRITTPEPLSSSHQLAEFVSGETVLDEWLKQRGLKNQALGAARTFVVCKTGTKQVAGFYSLATGSVNHTEATGSLRRNMPDPIPVIILARLAVDVSLHGKGVGADLLHDAVLRCYRVAENIGVRAIMVHALTEEAKGFYAHHGFKASQTHERTLFLKLP
177	NZ_CP024516.1_len227807	Plasmid	TA_1	CTI58_RS26355	4	53790..54272	160	+	GTGGGACGTATAACCACGCCCGAGCCGTTATCCAGCTCTCATCAGCTGGCTGAGTTCGTCAGTGGAGAGACAGTCCTCGATGAATGGCTAAAACAGAGAGGTTTAAAAAATCAAGCTCTTGGCGCTGCCCGAACGTTCGTTGTTTGCAAGACGGGTACGAAGCAAGTAGCTGGTTTTTACTCTTTGGCCACCGGTAGCGTTAACCATACGGAAGCGACAGGTAGTCTTCGGCGTAACATGCCAGATCCTATACCGGTGATTATACTCGCTCGCCTGGCGGTAGATGTCTCATTGCACGGAAAAGGGGTTGGCGCCGATTTACTCCACGATGCAGTTCTACGGTGTTATCGCGTAGCTGAGAACATTGGGGTTCGTGCGATAATGGTTCATGCGCTTACT…	MGRITTPEPLSSSHQLAEFVSGETVLDEWLKQRGLKNQALGAARTFVVCKTGTKQVAGFYSLATGSVNHTEATGSLRRNMPDPIPVIILARLAVDVSLHGKGVGADLLHDAVLRCYRVAENIGVRAIMVHALTEEAKGFYAHHGFKASQTHERTLFLKLP
178	NZ_CP024523.1_len147932	Plasmid	TA_1	CTI59_RS28445	4	53921..54403	160	+	GTGGGACGTATAACCACGCCCGAGCCGTTATCCAGCTCTCATCAGCTGGCTGAGTTCGTCAGTGGAGAGACAGTCCTCGATGAATGGCTAAAACAGAGAGGTTTAAAAAATCAAGCTCTTGGCGCTGCCCGAACGTTCGTTGTTTGCAAGACGGGTACGAAGCAAGTAGCTGGTTTTTACTCTTTGGCCACCGGTAGCGTTAACCATACGGAAGCGACAGGTAGTCTTCGGCGTAACATGCCAGATCCTATACCGGTGATTATACTCGCTCGCCTGGCGGTAGATGTCTCATTGCACGGAAAAGGGGTTGGCGCCGATTTACTCCACGATGCAGTTCTACGGTGTTATCGCGTAGCTGAGAACATTGGGGTTCGTGCGATAATGGTTCATGCGCTTACT…	MGRITTPEPLSSSHQLAEFVSGETVLDEWLKQRGLKNQALGAARTFVVCKTGTKQVAGFYSLATGSVNHTEATGSLRRNMPDPIPVIILARLAVDVSLHGKGVGADLLHDAVLRCYRVAENIGVRAIMVHALTEEAKGFYAHHGFKASQTHERTLFLKLP
179	NZ_CP024530.1_len147932	Plasmid	TA_1	CTI61_RS28445	4	53921..54403	160	+	GTGGGACGTATAACCACGCCCGAGCCGTTATCCAGCTCTCATCAGCTGGCTGAGTTCGTCAGTGGAGAGACAGTCCTCGATGAATGGCTAAAACAGAGAGGTTTAAAAAATCAAGCTCTTGGCGCTGCCCGAACGTTCGTTGTTTGCAAGACGGGTACGAAGCAAGTAGCTGGTTTTTACTCTTTGGCCACCGGTAGCGTTAACCATACGGAAGCGACAGGTAGTCTTCGGCGTAACATGCCAGATCCTATACCGGTGATTATACTCGCTCGCCTGGCGGTAGATGTCTCATTGCACGGAAAAGGGGTTGGCGCCGATTTACTCCACGATGCAGTTCTACGGTGTTATCGCGTAGCTGAGAACATTGGGGTTCGTGCGATAATGGTTCATGCGCTTACT…	MGRITTPEPLSSSHQLAEFVSGETVLDEWLKQRGLKNQALGAARTFVVCKTGTKQVAGFYSLATGSVNHTEATGSLRRNMPDPIPVIILARLAVDVSLHGKGVGADLLHDAVLRCYRVAENIGVRAIMVHALTEEAKGFYAHHGFKASQTHERTLFLKLP
180	NZ_CP024537.1_len147932	Plasmid	TA_1	CTI62_RS28060	4	53921..54403	160	+	GTGGGACGTATAACCACGCCCGAGCCGTTATCCAGCTCTCATCAGCTGGCTGAGTTCGTCAGTGGAGAGACAGTCCTCGATGAATGGCTAAAACAGAGAGGTTTAAAAAATCAAGCTCTTGGCGCTGCCCGAACGTTCGTTGTTTGCAAGACGGGTACGAAGCAAGTAGCTGGTTTTTACTCTTTGGCCACCGGTAGCGTTAACCATACGGAAGCGACAGGTAGTCTTCGGCGTAACATGCCAGATCCTATACCGGTGATTATACTCGCTCGCCTGGCGGTAGATGTCTCATTGCACGGAAAAGGGGTTGGCGCCGATTTACTCCACGATGCAGTTCTACGGTGTTATCGCGTAGCTGAGAACATTGGGGTTCGTGCGATAATGGTTCATGCGCTTACT…	MGRITTPEPLSSSHQLAEFVSGETVLDEWLKQRGLKNQALGAARTFVVCKTGTKQVAGFYSLATGSVNHTEATGSLRRNMPDPIPVIILARLAVDVSLHGKGVGADLLHDAVLRCYRVAENIGVRAIMVHALTEEAKGFYAHHGFKASQTHERTLFLKLP
181	NZ_CP024543.1_len110374	Plasmid	TA_1	CTI63_RS26905	4	6572..7054	160	-	GTGGGACGTATAACCGCGCCCGAGCCGTTATCCAGCGCTCATCAGCTGGCTGAGTTCGTCAGTGGAGAGACAGTCCTCGATGAATGGCTAAAACAGAGAGGTTTAAAAAATCAAGCTCTTGGTGCTGCCCGAACGTTCGTTGTTTGCAAGAAGGGTACGAAGAAAGTAGCTGGTTTTTACTCTTTGGCCACCGGTAGCGTTAACCATACGGAAGCTACAGGCAGTCTTCGGCGTAACATGCCAGATCCTATACCGGTGATTATACTCGCTCGCCTGGCGGTAGATGTCTCATTGCACGGAAAAGGGGTTGGTGCCGATTTACTCCACGATGCAGTTCTACGGTGTTATCGCGTAGCTGAGAACATTGGCGTTCGTGCGATAATGGTTCATGCGCTTACT…	MGRITAPEPLSSAHQLAEFVSGETVLDEWLKQRGLKNQALGAARTFVVCKKGTKKVAGFYSLATGSVNHTEATGSLRRNMPDPIPVIILARLAVDVSLHGKGVGADLLHDAVLRCYRVAENIGVRAIMVHALTEEAKGFYAHHGFKASQTHERTLFLKLP
182	NZ_CP024546.1_len110374	Plasmid	TA_1	CTI65_RS26900	4	6572..7054	160	-	GTGGGACGTATAACCGCGCCCGAGCCGTTATCCAGCGCTCATCAGCTGGCTGAGTTCGTCAGTGGAGAGACAGTCCTCGATGAATGGCTAAAACAGAGAGGTTTAAAAAATCAAGCTCTTGGTGCTGCCCGAACGTTCGTTGTTTGCAAGAAGGGTACGAAGAAAGTAGCTGGTTTTTACTCTTTGGCCACCGGTAGCGTTAACCATACGGAAGCTACAGGCAGTCTTCGGCGTAACATGCCAGATCCTATACCGGTGATTATACTCGCTCGCCTGGCGGTAGATGTCTCATTGCACGGAAAAGGGGTTGGTGCCGATTTACTCCACGATGCAGTTCTACGGTGTTATCGCGTAGCTGAGAACATTGGCGTTCGTGCGATAATGGTTCATGCGCTTACT…	MGRITAPEPLSSAHQLAEFVSGETVLDEWLKQRGLKNQALGAARTFVVCKKGTKKVAGFYSLATGSVNHTEATGSLRRNMPDPIPVIILARLAVDVSLHGKGVGADLLHDAVLRCYRVAENIGVRAIMVHALTEEAKGFYAHHGFKASQTHERTLFLKLP
183	NZ_CP024551.1_len147932	Plasmid	TA_1	CTI74_RS28225	4	53921..54403	160	+	GTGGGACGTATAACCACGCCCGAGCCGTTATCCAGCTCTCATCAGCTGGCTGAGTTCGTCAGTGGAGAGACAGTCCTCGATGAATGGCTAAAACAGAGAGGTTTAAAAAATCAAGCTCTTGGCGCTGCCCGAACGTTCGTTGTTTGCAAGACGGGTACGAAGCAAGTAGCTGGTTTTTACTCTTTGGCCACCGGTAGCGTTAACCATACGGAAGCGACAGGTAGTCTTCGGCGTAACATGCCAGATCCTATACCGGTGATTATACTCGCTCGCCTGGCGGTAGATGTCTCATTGCACGGAAAAGGGGTTGGCGCCGATTTACTCCACGATGCAGTTCTACGGTGTTATCGCGTAGCTGAGAACATTGGGGTTCGTGCGATAATGGTTCATGCGCTTACT…	MGRITTPEPLSSSHQLAEFVSGETVLDEWLKQRGLKNQALGAARTFVVCKTGTKQVAGFYSLATGSVNHTEATGSLRRNMPDPIPVIILARLAVDVSLHGKGVGADLLHDAVLRCYRVAENIGVRAIMVHALTEEAKGFYAHHGFKASQTHERTLFLKLP
184	NZ_CP024558.1_len147945	Plasmid	TA_1	CTI75_RS28410	4	53921..54403	160	+	GTGGGACGTATAACCACGCCCGAGCCGTTATCCAGCTCTCATCAGCTGGCTGAGTTCGTCAGTGGAGAGACAGTCCTCGATGAATGGCTAAAACAGAGAGGTTTAAAAAATCAAGCTCTTGGCGCTGCCCGAACGTTCGTTGTTTGCAAGACGGGTACGAAGCAAGTAGCTGGTTTTTACTCTTTGGCCACCGGTAGCGTTAACCATACGGAAGCGACAGGTAGTCTTCGGCGTAACATGCCAGATCCTATACCGGTGATTATACTCGCTCGCCTGGCGGTAGATGTCTCATTGCACGGAAAAGGGGTTGGCGCCGATTTACTCCACGATGCAGTTCTACGGTGTTATCGCGTAGCTGAGAACATTGGGGTTCGTGCGATAATGGTTCATGCGCTTACT…	MGRITTPEPLSSSHQLAEFVSGETVLDEWLKQRGLKNQALGAARTFVVCKTGTKQVAGFYSLATGSVNHTEATGSLRRNMPDPIPVIILARLAVDVSLHGKGVGADLLHDAVLRCYRVAENIGVRAIMVHALTEEAKGFYAHHGFKASQTHERTLFLKLP
185	NZ_CP024565.1_len147932	Plasmid	TA_1	CTI68_RS28215	4	53921..54403	160	+	GTGGGACGTATAACCACGCCCGAGCCGTTATCCAGCTCTCATCAGCTGGCTGAGTTCGTCAGTGGAGAGACAGTCCTCGATGAATGGCTAAAACAGAGAGGTTTAAAAAATCAAGCTCTTGGCGCTGCCCGAACGTTCGTTGTTTGCAAGACGGGTACGAAGCAAGTAGCTGGTTTTTACTCTTTGGCCACCGGTAGCGTTAACCATACGGAAGCGACAGGTAGTCTTCGGCGTAACATGCCAGATCCTATACCGGTGATTATACTCGCTCGCCTGGCGGTAGATGTCTCATTGCACGGAAAAGGGGTTGGCGCCGATTTACTCCACGATGCAGTTCTACGGTGTTATCGCGTAGCTGAGAACATTGGGGTTCGTGCGATAATGGTTCATGCGCTTACT…	MGRITTPEPLSSSHQLAEFVSGETVLDEWLKQRGLKNQALGAARTFVVCKTGTKQVAGFYSLATGSVNHTEATGSLRRNMPDPIPVIILARLAVDVSLHGKGVGADLLHDAVLRCYRVAENIGVRAIMVHALTEEAKGFYAHHGFKASQTHERTLFLKLP
186	NZ_CP024572.1_len147932	Plasmid	TA_1	CTI69_RS28205	4	53921..54403	160	+	GTGGGACGTATAACCACGCCCGAGCCGTTATCCAGCTCTCATCAGCTGGCTGAGTTCGTCAGTGGAGAGACAGTCCTCGATGAATGGCTAAAACAGAGAGGTTTAAAAAATCAAGCTCTTGGCGCTGCCCGAACGTTCGTTGTTTGCAAGACGGGTACGAAGCAAGTAGCTGGTTTTTACTCTTTGGCCACCGGTAGCGTTAACCATACGGAAGCGACAGGTAGTCTTCGGCGTAACATGCCAGATCCTATACCGGTGATTATACTCGCTCGCCTGGCGGTAGATGTCTCATTGCACGGAAAAGGGGTTGGCGCCGATTTACTCCACGATGCAGTTCTACGGTGTTATCGCGTAGCTGAGAACATTGGGGTTCGTGCGATAATGGTTCATGCGCTTACT…	MGRITTPEPLSSSHQLAEFVSGETVLDEWLKQRGLKNQALGAARTFVVCKTGTKQVAGFYSLATGSVNHTEATGSLRRNMPDPIPVIILARLAVDVSLHGKGVGADLLHDAVLRCYRVAENIGVRAIMVHALTEEAKGFYAHHGFKASQTHERTLFLKLP
187	NZ_CP024708.1_len237216	Plasmid	TA_2	CTM43_RS27090	4	120861..121343	160	-	GTGGGACGTATAACCGCGCCCGAGCCGTTATCCAGCGCTCATCAGCTGGCTGAGTTCGTCAGTGGAGAGACAGTCCTCGATGAATGGCTAAAACAGAGAGGTTTAAAAAATCAAGCACTTGGCGCTGCCCGAACGTTCGTTGTTTGCAAGAAGGGTACGAAGAAAGTAGCTGGTTTTTACTCTTTGGCCACCGGTAGCGTTAACCATACGGAAGCTACAGGCAGTCTTCGGCGTAACATGCCAGATCCTATACCGGTGATTATACTCGCTCGCCTGGCGGTAGATGTCTCATTGCACGGAAAAGGGGTTGGTGCCGATTTACTCCACGATGCAGTTCTACGGTGTTATCGCGTAGCTGAGAACATTGGCGTTCGTGCGATAATGGTTCATGCGCTTACT…	MGRITAPEPLSSAHQLAEFVSGETVLDEWLKQRGLKNQALGAARTFVVCKKGTKKVAGFYSLATGSVNHTEATGSLRRNMPDPIPVIILARLAVDVSLHGKGVGADLLHDAVLRCYRVAENIGVRAIMVHALTEEAKGFYAHHGFKASQTHERTLFLKLP
188	NZ_CP025006.1_len167373	Plasmid	TA_1	CWN90_RS27945	4	53969..54451	160	+	GTGGGACGTATAACCACGCCCGAGCCGTTATCCAGCTCTCATCAGCTGGCTGAGTTCGTCAGTGGAGAGACAGTCCTCGATGAATGGCTAAAACAGAGAGGTTTAAAAAATCAAGCTCTTGGCGCTGCCCGAACGTTCGTTGTTTGCAAGACGGGTACGAAGCAAGTAGCTGGTTTTTACTCTTTGGCCACCGGTAGCGTTAACCATACGGAAGCGACAGGTAGTCTTCGGCGTAACATGCCAGATCCTATACCGGTGATTATACTCGCTCGCCTGGCGGTAGATGTCTCATTGCACGGAAAAGGGGTTGGCGCCGATTTACTCCACGATGCAGTTCTACGGTGTTATCGCGTAGCTGAGAACATTGGGGTTCGTGCGATAATGGTTCATGCGCTTACT…	MGRITTPEPLSSSHQLAEFVSGETVLDEWLKQRGLKNQALGAARTFVVCKTGTKQVAGFYSLATGSVNHTEATGSLRRNMPDPIPVIILARLAVDVSLHGKGVGADLLHDAVLRCYRVAENIGVRAIMVHALTEEAKGFYAHHGFKASQTHERTLFLKLP
189	NZ_CP025009.1_len176049	Plasmid	TA_1	CWN89_RS27975	4	53971..54453	160	+	GTGGGACGTATAACCACGCCCGAGCCGTTATCCAGCTCTCATCAGCTGGCTGAGTTCGTCAGTGGAGAGACAGTCCTCGATGAATGGCTAAAACAGAGAGGTTTAAAAAATCAAGCTCTTGGCGCTGCCCGAACGTTCGTTGTTTGCAAGACGGGTACGAAGCAAGTAGCTGGTTTTTACTCTTTGGCCACCGGTAGCGTTAACCATACGGAAGCGACAGGTAGTCTTCGGCGTAACATGCCAGATCCTATACCGGTGATTATACTCGCTCGCCTGGCGGTAGATGTCTCATTGCACGGAAAAGGGGTTGGCGCCGATTTACTCCACGATGCAGTTCTACGGTGTTATCGCGTAGCTGAGAACATTGGGGTTCGTGCGATAATGGTTCATGCGCTTACT…	MGRITTPEPLSSSHQLAEFVSGETVLDEWLKQRGLKNQALGAARTFVVCKTGTKQVAGFYSLATGSVNHTEATGSLRRNMPDPIPVIILARLAVDVSLHGKGVGADLLHDAVLRCYRVAENIGVRAIMVHALTEEAKGFYAHHGFKASQTHERTLFLKLP
190	NZ_CP025038.1_len199686	Plasmid	TA_1	CWQ24_RS28555	4	105764..106246	160	-	GTGGGACGTATAACCACGCCCGAGCCGTTATCCAGCTCTCATCAGCTGGCTGAGTTCGTCAGTGGAGAGACAGTCCTCGATGAATGGCTAAAACAGAGAGGTTTAAAAAATCAAGCTCTTGGCGCTGCCCGAACGTTCGTTGTTTGCAAGACGGGTACGAAGCAAGTAGCTGGTTTTTACTCTTTGGCCACCGGTAGCGTTAACCATACGGAAGCGACAGGTAGTCTTCGGCGTAACATGCCAGATCCTATACCGGTGATTATACTCGCTCGCCTGGCGGTAGATGTCTCATTGCACGGAAAAGGGGTTGGCGCCGATTTACTCCACGATGCAGTTCTACGGTGTTATCGCGTAGCTGAGAACATTGGGGTTCGTGCGATAATGGTTCATGCGCTTACT…	MGRITTPEPLSSSHQLAEFVSGETVLDEWLKQRGLKNQALGAARTFVVCKTGTKQVAGFYSLATGSVNHTEATGSLRRNMPDPIPVIILARLAVDVSLHGKGVGADLLHDAVLRCYRVAENIGVRAIMVHALTEEAKGFYAHHGFKASQTHERTLFLKLP
191	NZ_CP025142.1_len152230	Plasmid	TA_2	CXB24_RS29145	4	117327..117809	160	-	GTGGGACGTATAACCACGCCCGAGCCGTTATCCAGCTCTCATCAGCTGGCTGAGTTCGTCAGTGGAGAGACAGTCCTCGATGAATGGCTAAAACAGAGAGGTTTAAAAAATCAAGCTCTTGGCGCTGCCCGAACGTTCGTTGTTTGCAAGACGGGTACGAAGCAAGTAGCTGGTTTTTACTCTTTGGCCACCGGTAGCGTTAACCATACGGAAGCGACAGGTAGTCTTCGGCGTAACATGCCAGATCCTATACCGGTGATTATACTCGCTCGCCTGGCGGTAGATGTCTCATTGCACGGAAAAGGGGTTGGCGCCGATTTACTCCACGATGCAGTTCTACGGTGTTATCGCGTAGCTGAGAACATTGGGGTTCGTGCGATAATGGTTCATGCGCTTACT…	MGRITTPEPLSSSHQLAEFVSGETVLDEWLKQRGLKNQALGAARTFVVCKTGTKQVAGFYSLATGSVNHTEATGSLRRNMPDPIPVIILARLAVDVSLHGKGVGADLLHDAVLRCYRVAENIGVRAIMVHALTEEAKGFYAHHGFKASQTHERTLFLKLP
192	NZ_CP025145.1_len149158	Plasmid	TA_2	CXB25_RS29145	4	114255..114737	160	-	GTGGGACGTATAACCACGCCCGAGCCGTTATCCAGCTCTCATCAGCTGGCTGAGTTCGTCAGTGGAGAGACAGTCCTCGATGAATGGCTAAAACAGAGAGGTTTAAAAAATCAAGCTCTTGGCGCTGCCCGAACGTTCGTTGTTTGCAAGACGGGTACGAAGCAAGTAGCTGGTTTTTACTCTTTGGCCACCGGTAGCGTTAACCATACGGAAGCGACAGGTAGTCTTCGGCGTAACATGCCAGATCCTATACCGGTGATTATACTCGCTCGCCTGGCGGTAGATGTCTCATTGCACGGAAAAGGGGTTGGCGCCGATTTACTCCACGATGCAGTTCTACGGTGTTATCGCGTAGCTGAGAACATTGGGGTTCGTGCGATAATGGTTCATGCGCTTACT…	MGRITTPEPLSSSHQLAEFVSGETVLDEWLKQRGLKNQALGAARTFVVCKTGTKQVAGFYSLATGSVNHTEATGSLRRNMPDPIPVIILARLAVDVSLHGKGVGADLLHDAVLRCYRVAENIGVRAIMVHALTEEAKGFYAHHGFKASQTHERTLFLKLP
193	NZ_CP025148.1_len161986	Plasmid	TA_2	CXB26_RS29185	4	127083..127565	160	-	GTGGGACGTATAACCACGCCCGAGCCGTTATCCAGCTCTCATCAGCTGGCTGAGTTCGTCAGTGGAGAGACAGTCCTCGATGAATGGCTAAAACAGAGAGGTTTAAAAAATCAAGCTCTTGGCGCTGCCCGAACGTTCGTTGTTTGCAAGACGGGTACGAAGCAAGTAGCTGGTTTTTACTCTTTGGCCACCGGTAGCGTTAACCATACGGAAGCGACAGGTAGTCTTCGGCGTAACATGCCAGATCCTATACCGGTGATTATACTCGCTCGCCTGGCGGTAGATGTCTCATTGCACGGAAAAGGGGTTGGCGCCGATTTACTCCACGATGCAGTTCTACGGTGTTATCGCGTAGCTGAGAACATTGGGGTTCGTGCGATAATGGTTCATGCGCTTACT…	MGRITTPEPLSSSHQLAEFVSGETVLDEWLKQRGLKNQALGAARTFVVCKTGTKQVAGFYSLATGSVNHTEATGSLRRNMPDPIPVIILARLAVDVSLHGKGVGADLLHDAVLRCYRVAENIGVRAIMVHALTEEAKGFYAHHGFKASQTHERTLFLKLP
194	NZ_CP025683.1_len139211	Plasmid	TA_1	C0067_RS00360	4	67855..68337	160	-	GTGGGATGTATAACTGCGCCCGAGCCGTTATCCAGCGCCCATCAACTGGCAGAGTTCGTCAGTGGGGAAACGGTACTCGATGAATGGTTAAAACAGAGAGGTTTAAAAAATCAAGCTCTTGGCGCTGCACGAACTTTCGTTGTTTGCAAGACGGGTACGAAGCAAGTAGCTGGTTTTTACTCTTTGGCCACCGGTAGCGTTAACCATACGGAAGCGACAGGCAGTCTTCGGCGTAACATGCCAGATCCTATACCGGTGATTATACTCGCTCGCCTGGCGGTAGATGTTTCATTGCACGGAAAAGGGGTTGGCGCCGATTTACTTCACGATGCGGTTCTACGCTGTTATCGCGTAGCTGAGAATATTGGCGTTCGTGCGATAATGGTTCACGCGCTTACT…	MGCITAPEPLSSAHQLAEFVSGETVLDEWLKQRGLKNQALGAARTFVVCKTGTKQVAGFYSLATGSVNHTEATGSLRRNMPDPIPVIILARLAVDVSLHGKGVGADLLHDAVLRCYRVAENIGVRAIMVHALTEEAKGFYAHHGFKASQTYERTLFLKLP
195	NZ_CP025817.1_len101557	Plasmid	TA_1	C1D07_RS25375	4	47588..48070	160	+	GTGGGACGTATAACCACGCCCGAGCCGTTATCCAGCTCTCATCAGCTGGCTGAGTTCGTCAGTGGAGAGACAGTCCTCGATGAATGGCTAAAACAGAGAGGTTTAAAAAATCAAGCTCTTGGCGCTGCCCGAACGTTCGTTGTTTGCAAGACGGGTACGAAGCAAGTAGCTGGTTTTTACTCTTTGGCCACCGGTAGCGTTAACCATACGGAAGCGACAGGTAGTCTTCGGCGTAACATGCCAGATCCTATACCGGTGATTATACTCGCTCGCCTGGCGGTAGATGTCTCATTGCACGGAAAAGGGGTTGGCGCCGATTTACTCCACGATGCAGTTCTACGGTGTTATCGCGTAGCTGAGAACATTGGGGTTCGTGCGATAATGGTTCATGCGCTTACT…	MGRITTPEPLSSSHQLAEFVSGETVLDEWLKQRGLKNQALGAARTFVVCKTGTKQVAGFYSLATGSVNHTEATGSLRRNMPDPIPVIILARLAVDVSLHGKGVGADLLHDAVLRCYRVAENIGVRAIMVHALTEEAKGFYAHHGFKASQTHERTLFLKLP
196	NZ_CP026135.1_len161567	Plasmid	TA_1	C2L61_RS29395	4	9574..10056	160	-	GTGGGACGTATAACCACGCCCGAGCCGTTATCCAGCTCTCATCAGCTGGCTGAGTTCGTCAGTGGAGAGACAGTCCTCGATGAATGGCTAAAACAGAGAGGTTTAAAAAATCAAGCTCTTGGCGCTGCCCGAACGTTCGTTGTTTGCAAGACGGGTACGAAGCAAGTAGCTGGTTTTTACTCTTTGGCCACCGGTAGCGTTAACCATACGGAAGCGACAGGTAGTCTTCGGCGTAACATGCCAGATCCTATACCGGTGATTATACTCGCTCGCCTGGCGGTAGATGTCTCATTGCACGGAAAAGGGGTTGGCGCCGATTTACTCCACGATGCAGTTCTACGGTGTTATCGCGTAGCTGAGAACATTGGGGTTCGTGCGATAATGGTTCATGCGCTTACT…	MGRITTPEPLSSSHQLAEFVSGETVLDEWLKQRGLKNQALGAARTFVVCKTGTKQVAGFYSLATGSVNHTEATGSLRRNMPDPIPVIILARLAVDVSLHGKGVGADLLHDAVLRCYRVAENIGVRAIMVHALTEEAKGFYAHHGFKASQTHERTLFLKLP
197	NZ_CP026151.1_len146984	Plasmid	TA_3	C2M09_RS29215	4	103712..104194	160	+	GTGGGACGTATAACCACGCCCGAGCCGTTATCCAGCTCTCATCAGCTGGCTGAGTTCGTCAGTGGAGAGACAGTCCTCGATGAATGGCTAAAACAGAGAGGTTTAAAAAATCAAGCTCTTGGCGCTGCCCGAACGTTCGTTGTTTGCAAGACGGGTACGAAGCAAGTAGCTGGTTTTTACTCTTTGGCCACCGGTAGCGTTAACCATACGGAAGCGACAGGTAGTCTTCGGCGTAACATGCCAGATCCTATACCGGTGATTATACTCGCTCGCCTGGCGGTAGATGTCTCATTGCACGGAAAAGGGGTTGGCGCCGATTTACTCCACGATGCAGTTCTACGGTGTTATCGCGTAGCTGAGAACATTGGGGTTCGTGCGATAATGGTTCATGCGCTTACT…	MGRITTPEPLSSSHQLAEFVSGETVLDEWLKQRGLKNQALGAARTFVVCKTGTKQVAGFYSLATGSVNHTEATGSLRRNMPDPIPVIILARLAVDVSLHGKGVGADLLHDAVLRCYRVAENIGVRAIMVHALTEEAKGFYAHHGFKASQTHERTLFLKLP
198	NZ_CP026161.1_len165465	Plasmid	TA_1	C2M21_RS26025	4	22919..23404	161	-	GTGGGACGTATAACCGCGCCCGAGCCGTTATCCAGCGCTCATCAGCTGGCTGAGTTCGTCAGTGGAGAGACAGTCCTCGATGAATGGCTAAAACAGAGAGGTTTAAAAAATCAAGCTCTTGGCGCTGCCCGAACGTTCGTTGTTTGCAAGAAGGGTACGAAGCAAGTAGCTGGTTTTTACTCTTTGGCCACCGGTAGCGTTAACCATACGGAAGCGACAGGCAGTCTTCGGCGTAACATGCCAGATCCTATACCGGTGATTATACTCGCTCGCCTGGCGGTAGATGTCTCATTGCGCGGAAAAGGGCTTGGCGCTGATTTACTTCATGATGCAGTACTTCGTTGCTATCGGGTTGCCGAGAATATAGGTGTACGTGCAATCATGGTTCATGCGCTCACA…	MGRITAPEPLSSAHQLAEFVSGETVLDEWLKQRGLKNQALGAARTFVVCKKGTKQVAGFYSLATGSVNHTEATGSLRRNMPDPIPVIILARLAVDVSLRGKGLGADLLHDAVLRCYRVAENIGVRAIMVHALTEEAKNFYIHHGFKPSQTQPRTLFLRLPQ
199	NZ_CP026163.1_len120075	Plasmid	TA_2	C2M13_RS26830	4	19570..20055	161	-	GTGGGACGTGTAACAGCACCAGAACCTCTTTCCCCTTATCATCAGGTGGCTGAGTTCGTCAGTGGTGAGACTGTGCTCGATGACTGGTTAAAGCAGAAAGGCCTCAAAAACCAGGCTCTCGGAGCGGCCCGAACGTTTGTGGTGTGTAAGAAGGACACTCAGCAAATTGCTGGTTTTTACTCACTGGCAACCGGGAGCGTCAACCATACAGAAGCGACAGGCAATCTTCGCCGTAACATGCCAGATCCCATTCCTGTCATTATACTAGCCCGTCTTGCCGTCGATCTCTCATTCCGCGGGAAAGGGCTTGGCGCTGATTTACTTCATGACGCAGTGCTTCGTTGCTATCGTGTTGCCGAGAATATTGGTGTACGTGCAATCATGGTTCATGCACTCACC…	MGRVTAPEPLSPYHQVAEFVSGETVLDDWLKQKGLKNQALGAARTFVVCKKDTQQIAGFYSLATGSVNHTEATGNLRRNMPDPIPVIILARLAVDLSFRGKGLGADLLHDAVLRCYRVAENIGVRAIMVHALTEEAKNFYIHHGFKPSQTQERTLFLKLPQ
200	NZ_CP026166.1_len211437	Plasmid	TA_1	C2M15_RS26490	4	57712..58194	160	+	GTGGGACGTATAACCGCGCCCGAGCCGTTATCCAGCGCTCATCAGCTGGCTGAGTTCGTCAGTGGAGAGACAGTCCTCGATGAATGGCTAAAACAGAGAGGTTTAAAAAATCAAGCACTTGGCGCTGCCCGAACGTTCGTTGTTTGCAAGAAGGGTACGAAGAAAGTAGCTGGTTTTTACTCTTTGGCCACCGGTAGCGTTAACCATACGGAAGCTACAGGCAGTCTTCGGCGTAACATGCCAGATCCTATACCGGTGATTATACTCGCTCGCCTGGCGGTAGATGTCTCATTGCACGGAAAAGGGGTTGGTGCCGATTTACTCCACGATGCAGTTCTACGGTGTTATCGCGTAGCTGAGAACCTTGGCGTTCGTGCGATAATGGTTCATGCGCTTACT…	MGRITAPEPLSSAHQLAEFVSGETVLDEWLKQRGLKNQALGAARTFVVCKKGTKKVAGFYSLATGSVNHTEATGSLRRNMPDPIPVIILARLAVDVSLHGKGVGADLLHDAVLRCYRVAENLGVRAIMVHALTEEAKGFYAHHGFKASQTHERTLFLKLP
201	NZ_CP026175.1_len172259	Plasmid	TA_4	C2U50_RS03285	4	118194..118676	160	-	GTGGGACGTATAACCACGCCCGAGCCGTTATCCAGCTCTCATCAGCTGGCTGAGTTCGTCAGTGGAGAGACAGTCCTCGATGAATGGCTAAAACAGAGAGGTTTAAAAAATCAAGCTCTTGGCGCTGCCCGAACGTTCGTTGTTTGCAAGACGGGTACGAAGCAAGTAGCTGGTTTTTACTCTTTGGCCACCGGTAGCGTTAACCATACGGAAGCGACAGGTAGTCTTCGGCGTAACATGCCAGATCCTATACCGGTGATTATACTCGCTCGCCTGGCGGTAGATGTCTCATTGCACGGAAAAGGGGTTGGCGCCGATTTACTCCACGATGCAGTTCTACGGTGTTATCGCGTAGCTGAGAACATTGGGGTTCGTGCGATAATGGTTCATGCGCTTACT…	MGRITTPEPLSSSHQLAEFVSGETVLDEWLKQRGLKNQALGAARTFVVCKTGTKQVAGFYSLATGSVNHTEATGSLRRNMPDPIPVIILARLAVDVSLHGKGVGADLLHDAVLRCYRVAENIGVRAIMVHALTEEAKGFYAHHGFKASQTHERTLFLKLP
202	NZ_CP026179.1_len237571	Plasmid	TA_3	C2U49_RS28310	4	109244..109726	160	-	GTGGGACGTATAACCACGCCCGAGCCGTTATCCAGCTCTCATCAGCTGGCTGAGTTCGTCAGTGGAGAGACAGTCCTCGATGAATGGCTAAAACAGAGAGGTTTAAAAAATCAAGCTCTTGGCGCTGCCCGAACGTTCGTTGTTTGCAAGACGGGTACGAAGCAAGTAGCTGGTTTTTACTCTTTGGCCACCGGTAGCGTTAACCATACGGAAGCGACAGGTAGTCTTCGGCGTAACATGCCAGATCCTATACCGGTGATTATACTCGCTCGCCTGGCGGTAGATGTCTCATTGCACGGAAAAGGGGTTGGCGCCGATTTACTCCACGATGCAGTTCTACGGTGTTATCGCGTAGCTGAGAACATTGGGGTTCGTGCGATAATGGTTCATGCGCTTACT…	MGRITTPEPLSSSHQLAEFVSGETVLDEWLKQRGLKNQALGAARTFVVCKTGTKQVAGFYSLATGSVNHTEATGSLRRNMPDPIPVIILARLAVDVSLHGKGVGADLLHDAVLRCYRVAENIGVRAIMVHALTEEAKGFYAHHGFKASQTHERTLFLKLP
203	NZ_CP026397.1_len220406	Plasmid	TA_7	C3F39_RS31130	4	165824..166306	160	+	GTGGGACGTATAACCACGCCCGAGCCGTTATCCAGCTCTCATCAGCTGGCTGAGTTCGTCAGTGGAGAGACAGTCCTCGATGAATGGCTAAAACAGAGAGGTTTAAAAAATCAAGCTCTTGGCGCTGCCCGAACGTTCGTTGTTTGCAAGACGGGTACGAAGCAAGTAGCTGGTTTTTACTCTTTGGCCACCGGTAGCGTTAACCATACGGAAGCGACAGGTAGTCTTCGGCGTAACATGCCAGATCCTATACCGGTGATTATACTCGCTCGCCTGGCGGTAGATGTCTCATTGCACGGAAAAGGGGTTGGCGCCGATTTACTCCACGATGCAGTTCTACGGTGTTATCGCGTAGCTGAGAACATTGGGGTTCGTGCGATAATGGTTCATGCGCTTACT…	MGRITTPEPLSSSHQLAEFVSGETVLDEWLKQRGLKNQALGAARTFVVCKTGTKQVAGFYSLATGSVNHTEATGSLRRNMPDPIPVIILARLAVDVSLHGKGVGADLLHDAVLRCYRVAENIGVRAIMVHALTEEAKGFYAHHGFKASQTHERTLFLKLP
204	NZ_CP026587.1_len215697	Plasmid	TA_2	C3483_RS26740	4	42404..42886	160	-	GTGGGACGTATAACCGCGCCCGAGCCGTTATCCAGCGCTCATCAGCTGGCTGAGTTCGTCAGTGGAGAGACAGTCCTCGATGAATGGCTAAAACAGAGAGGTTTAAAAAATCAAGCACTTGGCGCTGCCCGAACGTTCGTTGTTTGCAAGAAGGGTACGAAGAAAGTAGCTGGTTTTTACTCTTTGGCCACCGGTAGCGTTAACCATACGGAAGCTACAGGCAGTCTTCGGCGTAACATGCCAGATCCTATACCGGTGATTATACTCGCTCGCCTGGCGGTAGATGTCTCATTGCACGGAAAAGGGGTTGGTGCCGATTTACTCCACGATGCAGTTCTACGGTGTTATCGCGTAGCTGAGAACATTGGCGTTCGTGCGATAATGGTTCATGCGCTTACT…	MGRITAPEPLSSAHQLAEFVSGETVLDEWLKQRGLKNQALGAARTFVVCKKGTKKVAGFYSLATGSVNHTEATGSLRRNMPDPIPVIILARLAVDVSLHGKGVGADLLHDAVLRCYRVAENIGVRAIMVHALTEEAKGFYAHHGFKASQTHERTLFLKLP
205	NZ_CP026752.1_len211813	Plasmid	TA_1	AM445_RS27525	4	48202..48684	160	-	GTGGGACGTATAACCACGCCCGAGCCGTTATCCAGCTCTCATCAGCTGGCTGAGTTCGTCAGTGGAGAGACAGTCCTCGATGAATGGCTAAAACAGAGAGGTTTAAAAAATCAAGCTCTTGGCGCTGCCCGAACGTTCGTTGTTTGCAAGACGGGTACGAAGCAAGTAGCTGGTTTTTACTCTTTGGCCACCGGTAGCGTTAACCATACGGAAGCGACAGGTAGTCTTCGGCGTAACATGCCAGATCCTATACCGGTGATTATACTCGCTCGCCTGGCGGTAGATGTCTCATTGCACGGAAAAGGGGTTGGCGCCGATTTACTCCACGATGCAGTTCTACGGTGTTATCGCGTAGCTGAGAACATTGGGGTTCGTGCGATAATGGTTCATGCGCTTACT…	MGRITTPEPLSSSHQLAEFVSGETVLDEWLKQRGLKNQALGAARTFVVCKTGTKQVAGFYSLATGSVNHTEATGSLRRNMPDPIPVIILARLAVDVSLHGKGVGADLLHDAVLRCYRVAENIGVRAIMVHALTEEAKGFYAHHGFKASQTHERTLFLKLP
206	NZ_CP027037.1_len187670	Plasmid	TA_1	A6D82_RS27755	4	100971..101453	160	-	GTGGGACGTATAACCACGCCCGAGCCGTTATCCAGCTCTCATCAGCTGGCTGAGTTCGTCAGTGGAGAGACAGTCCTCGATGAATGGCTAAAACAGAGAGGTTTAAAAAATCAAGCTCTTGGCGCTGCCCGAACGTTCGTTGTTTGCAAGACGGGTACGAAGCAAGTAGCTGGTTTTTACTCTTTGGCCACCGGTAGCGTTAACCATACGGAAGCGACAGGTAGTCTTCGGCGTAACATGCCAGATCCTATACCGGTGATTATACTCGCTCGCCTGGCGGTAGATGTCTCATTGCACGGAAAAGGGGTTGGCGCCGATTTACTCCACGATGCAGTTCTACGGTGTTATCGCGTAGCTGAGAACATTGGGGTTCGTGCGATAATGGTTCATGCGCTTACT…	MGRITTPEPLSSSHQLAEFVSGETVLDEWLKQRGLKNQALGAARTFVVCKTGTKQVAGFYSLATGSVNHTEATGSLRRNMPDPIPVIILARLAVDVSLHGKGVGADLLHDAVLRCYRVAENIGVRAIMVHALTEEAKGFYAHHGFKASQTHERTLFLKLP
207	NZ_CP027044.1_len168873	Plasmid	TA_1	A6D67_RS27610	4	133865..134347	160	-	GTGGGACGTATAACCACGCCCGAGCCGTTATCCAGCTCTCATCAGCTGGCTGAGTTCGTCAGTGGAGAGACAGTCCTCGATGAATGGCTAAAACAGAGAGGTTTAAAAAATCAAGCTCTTGGCGCTGCCCGAACGTTCGTTGTTTGCAAGACGGGTACGAAGCAAGTAGCTGGTTTTTACTCTTTGGCCACCGGTAGCGTTAACCATACGGAAGCGACAGGTAGTCTTCGGCGTAACATGCCAGATCCTATACCGGTGATTATACTCGCTCGCCTGGCGGTAGATGTCTCATTGCACGGAAAAGGGGTTGGCGCCGATTTACTCCACGATGCAGTTCTACGGTGTTATCGCGTAGCTGAGAACATTGGGGTTCGTGCGATAATGGTTCATGCGCTTACT…	MGRITTPEPLSSSHQLAEFVSGETVLDEWLKQRGLKNQALGAARTFVVCKTGTKQVAGFYSLATGSVNHTEATGSLRRNMPDPIPVIILARLAVDVSLHGKGVGADLLHDAVLRCYRVAENIGVRAIMVHALTEEAKGFYAHHGFKASQTHERTLFLKLP
208	NZ_CP027049.1_len170467	Plasmid	TA_1	A6D86_RS27325	4	37114..37596	160	-	GTGGGACGTATAACCACGCCCGAGCCGTTATCCAGCTCTCATCAGCTGGCTGAGTTCGTCAGTGGAGAGACAGTCCTCGATGAATGGCTAAAACAGAGAGGTTTAAAAAATCAAGCTCTTGGCGCTGCCCGAACGTTCGTTGTTTGCAAGACGGGTACGAAGCAAGTAGCTGGTTTTTACTCTTTGGCCACCGGTAGCGTTAACCATACGGAAGCGACAGGTAGTCTTCGGCGTAACATGCCAGATCCTATACCGGTGATTATACTCGCTCGCCTGGCGGTAGATGTCTCATTGCACGGAAAAGGGGTTGGCGCCGATTTACTCCACGATGCAGTTCTACGGTGTTATCGCGTAGCTGAGAACATTGGGGTTCGTGCGATAATGGTTCATGCGCTTACT…	MGRITTPEPLSSSHQLAEFVSGETVLDEWLKQRGLKNQALGAARTFVVCKTGTKQVAGFYSLATGSVNHTEATGSLRRNMPDPIPVIILARLAVDVSLHGKGVGADLLHDAVLRCYRVAENIGVRAIMVHALTEEAKGFYAHHGFKASQTHERTLFLKLP
209	NZ_CP027054.1_len197872	Plasmid	TA_1	A6D68_RS27970	4	58381..58863	160	-	GTGGGACGTATAACCACGCCCGAGCCGTTATCCAGCTCTCATCAGCTGGCTGAGTTCGTCAGTGGAGAGACAGTCCTCGATGAATGGCTAAAACAGAGAGGTTTAAAAAATCAAGCTCTTGGCGCTGCCCGAACGTTCGTTGTTTGCAAGACGGGTACGAAGCAAGTAGCTGGTTTTTACTCTTTGGCCACCGGTAGCGTTAACCATACGGAAGCGACAGGTAGTCTTCGGCGTAACATGCCAGATCCTATACCGGTGATTATACTCGCTCGCCTGGCGGTAGATGTCTCATTGCACGGAAAAGGGGTTGGCGCCGATTTACTCCACGATGCAGTTCTACGGTGTTATCGCGTAGCTGAGAACATTGGGGTTCGTGCGATAATGGTTCATGCGCTTACT…	MGRITTPEPLSSSHQLAEFVSGETVLDEWLKQRGLKNQALGAARTFVVCKTGTKQVAGFYSLATGSVNHTEATGSLRRNMPDPIPVIILARLAVDVSLHGKGVGADLLHDAVLRCYRVAENIGVRAIMVHALTEEAKGFYAHHGFKASQTHERTLFLKLP
210	NZ_CP027152.1_len208849	Plasmid	TA_3	CSC00_RS28740	4	193784..194266	160	-	GTGGGACGTATAACCACGCCCGAGCCGTTATCCAGCTCTCATCAGCTGGCTGAGTTCGTCAGTGGAGAGACAGTCCTCGATGAATGGCTAAAACAGAGAGGTTTAAAAAATCAAGCTCTTGGCGCTGCCCGAACGTTCGTTGTTTGCAAGACGGGTACGAAGCAAGTAGCTGGTTTTTACTCTTTGGCCACCGGTAGCGTTAACCATACGGAAGCGACAGGTAGTCTTCGGCGTAACATGCCAGATCCTATACCGGTGATTATACTCGCTCGCCTGGCGGTAGATGTCTCATTGCACGGAAAAGGGGTTGGCGCCGATTTACTCCACGATGCAGTTCTACGGTGTTATCGCGTAGCTGAGAACATTGGGGTTCGTGCGATAATGGTTCATGCGCTTACT…	MGRITTPEPLSSSHQLAEFVSGETVLDEWLKQRGLKNQALGAARTFVVCKTGTKQVAGFYSLATGSVNHTEATGSLRRNMPDPIPVIILARLAVDVSLHGKGVGADLLHDAVLRCYRVAENIGVRAIMVHALTEEAKGFYAHHGFKASQTHERTLFLKLP
211	NZ_CP027161.1_len207543	Plasmid	TA_3	CSB98_RS27650	4	91295..91777	160	+	GTGGGACGTATAACCACGCCCGAGCCGTTATCCAGCTCTCATCAGCTGGCTGAGTTCGTCAGTGGAGAGACAGTCCTCGATGAATGGCTAAAACAGAGAGGTTTAAAAAATCAAGCTCTTGGCGCTGCCCGAACGTTCGTTGTTTGCAAGACGGGTACGAAGCAAGTAGCTGGTTTTTACTCTTTGGCCACCGGTAGCGTTAACCATACGGAAGCGACAGGTAGTCTTCGGCGTAACATGCCAGATCCTATACCGGTGATTATACTCGCTCGCCTGGCGGTAGATGTCTCATTGCACGGAAAAGGGGTTGGCGCCGATTTACTCCACGATGCAGTTCTACGGTGTTATCGCGTAGCTGAGAACATTGGGGTTCGTGCGATAATGGTTCATGCGCTTACT…	MGRITTPEPLSSSHQLAEFVSGETVLDEWLKQRGLKNQALGAARTFVVCKTGTKQVAGFYSLATGSVNHTEATGSLRRNMPDPIPVIILARLAVDVSLHGKGVGADLLHDAVLRCYRVAENIGVRAIMVHALTEEAKGFYAHHGFKASQTHERTLFLKLP
212	NZ_CP028181.1_len227967	Plasmid	TA_1	C9J88_RS27790	4	1211..1693	160	+	GTGGGACGTATAACCACGCCCGAGCCGTTATCCAGCTCTCATCAGCTGGCTGAGTTCGTCAGTGGAGAGACAGTCCTCGATGAATGGCTAAAACAGAGAGGTTTAAAAAATCAAGCTCTTGGCGCTGCCCGAACGTTCGTTGTTTGCAAGACGGGTACGAAGCAAGTAGCTGGTTTTTACTCTTTGGCCACCGGTAGCGTTAACCATACGGAAGCGACAGGTAGTCTTCGGCGTAACATGCCAGATCCTATACCGGTGATTATACTCGCTCGCCTGGCGGTAGATGTCTCATTGCACGGAAAAGGGGTTGGCGCCGATTTACTCCACGATGCAGTTCTACGGTGTTATCGCGTAGCTGAGAACATTGGGGTTCGTGCGATAATGGTTCATGCGCTTACT…	MGRITTPEPLSSSHQLAEFVSGETVLDEWLKQRGLKNQALGAARTFVVCKTGTKQVAGFYSLATGSVNHTEATGSLRRNMPDPIPVIILARLAVDVSLHGKGVGADLLHDAVLRCYRVAENIGVRAIMVHALTEEAKGFYAHHGFKASQTHERTLFLKLP
213	NZ_CP028390.1_len208166	Plasmid	TA_1	B7D34_RS01415	4	52318..52800	160	+	GTGGGACGTATAACCGCGCCCGAGCCGTTATCCAGCGCTCATCAGCTGGCTGAGTTCGTCAGTGGAGAGACAGTCCTCGATGAATGGCTAAAACAGAGAGGTTTAAAAAATCAAGCACTTGGCGCTGCCCGAACGTTCGTTGTTTGCAAGAAGGGTACGAAGAAAGTAGCTGGTTTTTACTCTTTGGCCACCGGTAGCGTTAACCATACGGAAGCTACAGGCAGTCTTCGGCGTAACATGCCAGATCCTATACCGGTGATTATACTCGCTCGCCTGGCGGTAGATGTCTCATTGCACGGAAAAGGGGTTGGTGCCGATTTACTCCACGATGCAGTTCTACGGTGTTATCGCGTAGCTGAGAACATTGGCGTTCGTGCGATAATGGTTCATGCGCTTACT…	MGRITAPEPLSSAHQLAEFVSGETVLDEWLKQRGLKNQALGAARTFVVCKKGTKKVAGFYSLATGSVNHTEATGSLRRNMPDPIPVIILARLAVDVSLHGKGVGADLLHDAVLRCYRVAENIGVRAIMVHALTEEAKGFYAHHGFKASQTHERTLFLKLP
214	NZ_CP028543.1_len159355	Plasmid	TA_1	CLQ46_RS00295	4	53921..54403	160	+	GTGGGACGTATAACCACGCCCGAGCCGTTATCCAGCTCTCATCAGCTGGCTGAGTTCGTCAGTGGAGAGACAGTCCTCGATGAATGGCTAAAACAGAGAGGTTTAAAAAATCAAGCTCTTGGCGCTGCCCGAACGTTCGTTGTTTGCAAGACGGGTACGAAGCAAGTAGCTGGTTTTTACTCTTTGGCCACCGGTAGCGTTAACCATACGGAAGCGACAGGTAGTCTTCGGCGTAACATGCCAGATCCTATACCGGTGATTATACTCGCTCGCCTGGCGGTAGATGTCTCATTGCACGGAAAAGGGGTTGGCGCCGATTTACTCCACGATGCAGTTCTACGGTGTTATCGCGTAGCTGAGAACATTGGGGTTCGTGCGATAATGGTTCATGCGCTTACT…	MGRITTPEPLSSSHQLAEFVSGETVLDEWLKQRGLKNQALGAARTFVVCKTGTKQVAGFYSLATGSVNHTEATGSLRRNMPDPIPVIILARLAVDVSLHGKGVGADLLHDAVLRCYRVAENIGVRAIMVHALTEEAKGFYAHHGFKASQTHERTLFLKLP
215	NZ_CP028784.1_len182097	Plasmid	TA_1	CLQ68_RS00290	4	52641..53123	160	+	GTGGGACGTATAACCACGCCCGAGCCGTTATCCAGCTCTCATCAGCTGGCTGAGTTCGTCAGTGGAGAGACAGTCCTCGATGAATGGCTAAAACAGAGAGGTTTAAAAAATCAAGCTCTTGGCGCTGCCCGAACGTTCGTTGTTTGCAAGACGGGTACGAAGCAAGTAGCTGGTTTTTACTCTTTGGCCACCGGTAGCGTTAACCATACGGAAGCGACAGGTAGTCTTCGGCGTAACATGCCAGATCCTATACCGGTGATTATACTCGCTCGCCTGGCGGTAGATGTCTCATTGCACGGAAAAGGGGTTGGCGCCGATTTACTCCACGATGCAGTTCTACGGTGTTATCGCGTAGCTGAGAACATTGGGGTTCGTGCGATAATGGTTCATGCGCTTACT…	MGRITTPEPLSSSHQLAEFVSGETVLDEWLKQRGLKNQALGAARTFVVCKTGTKQVAGFYSLATGSVNHTEATGSLRRNMPDPIPVIILARLAVDVSLHGKGVGADLLHDAVLRCYRVAENIGVRAIMVHALTEEAKGFYAHHGFKASQTHERTLFLKLP
216	NZ_CP028804.1_len323934	Plasmid	TA_3	B7D49_RS00995	4	129518..130000	160	-	GTGGGACGTATAACCACGCCCGAGCCGTTATCCAGCTCTCATCAGCTGGCTGAGTTCGTCAGTGGAGAGACAGTCCTCGATGAATGGCTAAAACAGAGAGGTTTAAAAAATCAAGCTCTTGGCGCTGCCCGAACGTTCGTTGTTTGCAAGACGGGTACGAAGCAAGTAGCTGGTTTTTACTCTTTGGCCACCGGTAGCGTTAACCATACGGAAGCGACAGGTAGTCTTCGGCGTAACATGCCAGATCCTATACCGGTGATTATACTCGCTCGCCTGGCGGTAGATGTCTCATTGCACGGAAAAGGGGTTGGCGCCGATTTACTCCACGATGCAGTTCTACGGTGTTATCGCGTAGCTGAGAACATTGGGGTTCGTGCGATAATGGTTCATGCGCTTACT…	MGRITTPEPLSSSHQLAEFVSGETVLDEWLKQRGLKNQALGAARTFVVCKTGTKQVAGFYSLATGSVNHTEATGSLRRNMPDPIPVIILARLAVDVSLHGKGVGADLLHDAVLRCYRVAENIGVRAIMVHALTEEAKGFYAHHGFKASQTHERTLFLKLP
217	NZ_CP028954.1_len214704	Plasmid	TA_2	AM388_RS27330	4	141728..142210	160	+	GTGGGACGTATAACCACGCCCGAGCCGTTATCCAGCTCTCATCAGCTGGCTGAGTTCGTCAGTGGAGAGACAGTCCTCGATGAATGGCTAAAACAGAGAGGTTTAAAAAATCAAGCTCTTGGCGCTGCCCGAACGTTCGTTGTTTGCAAGACGGGTACGAAGCAAGTAGCTGGTTTTTACTCTTTGGCCACCGGTAGCGTTAACCATACGGAAGCGACAGGTAGTCTTCGGCGTAACATGCCAGATCCTATACCGGTGATTATACTCGCTCGCCTGGCGGTAGATGTCTCATTGCACGGAAAAGGGGTTGGCGCCGATTTACTCCACGATGCAGTTCTACGGTGTTATCGCGTAGCTGAGAACATTGGGGTTCGTGCGATAATGGTTCATGCGCTTACT…	MGRITTPEPLSSSHQLAEFVSGETVLDEWLKQRGLKNQALGAARTFVVCKTGTKQVAGFYSLATGSVNHTEATGSLRRNMPDPIPVIILARLAVDVSLHGKGVGADLLHDAVLRCYRVAENIGVRAIMVHALTEEAKGFYAHHGFKASQTHERTLFLKLP
218	NZ_CP028995.1_len152176	Plasmid	TA_1	AM458_RS28595	4	54560..55042	160	+	GTGGGACGTATAACCACGCCCGAGCCGTTATCCAGCTCTCATCAGCTGGCTGAGTTCGTCAGTGGAGAGACAGTCCTCGATGAATGGCTAAAACAGAGAGGTTTAAAAAATCAAGCTCTTGGCGCTGCCCGAACGTTCGTTGTTTGCAAGACGGGTACGAAGCAAGTAGCTGGTTTTTACTCTTTGGCCACCGGTAGCGTTAACCATACGGAAGCGACAGGTAGTCTTCGGCGTAACATGCCAGATCCTATACCGGTGATTATACTCGCTCGCCTGGCGGTAGATGTCTCATTGCACGGAAAAGGGGTTGGCGCCGATTTACTCCACGATGCAGTTCTACGGTGTTATCGCGTAGCTGAGAACATTGGGGTTCGTGCGATAATGGTTCATGCGCTTACT…	MGRITTPEPLSSSHQLAEFVSGETVLDEWLKQRGLKNQALGAARTFVVCKTGTKQVAGFYSLATGSVNHTEATGSLRRNMPDPIPVIILARLAVDVSLHGKGVGADLLHDAVLRCYRVAENIGVRAIMVHALTEEAKGFYAHHGFKASQTHERTLFLKLP
219	NZ_CP029101.1_len208035	Plasmid	TA_3	CSC25_RS28575	4	80869..81351	160	+	GTGGGACGTATAACCACGCCCGAGCCGTTATCCAGCTCTCATCAGCTGGCTGAGTTCGTCAGTGGAGAGACAGTCCTCGATGAATGGCTAAAACAGAGAGGTTTAAAAAATCAAGCTCTTGGCGCTGCCCGAACGTTCGTTGTTTGCAAGACGGGTACGAAGCAAGTAGCTGGTTTTTACTCTTTGGCCACCGGTAGCGTTAACCATACGGAAGCGACAGGTAGTCTTCGGCGTAACATGCCAGATCCTATACCGGTGATTATACTCGCTCGCCTGGCGGTAGATGTCTCATTGCACGGAAAAGGGGTTGGCGCCGATTTACTCCACGATGCAGTTCTACGGTGTTATCGCGTAGCTGAGAACATTGGGGTTCGTGCGATAATGGTTCATGCGCTTACT…	MGRITTPEPLSSSHQLAEFVSGETVLDEWLKQRGLKNQALGAARTFVVCKTGTKQVAGFYSLATGSVNHTEATGSLRRNMPDPIPVIILARLAVDVSLHGKGVGADLLHDAVLRCYRVAENIGVRAIMVHALTEEAKGFYAHHGFKASQTHERTLFLKLP
220	NZ_CP029136.1_len190416	Plasmid	TA_1	CSC13_RS00880	4	72010..72492	160	-	GTGGGACGTATAACCACGCCCGAGCCGTTATCCAGCTCTCATCAGCTGGCTGAGTTCGTCAGTGGAGAGACAGTCCTCGATGAATGGCTAAAACAGAGAGGTTTAAAAAATCAAGCTCTTGGCGCTGCCCGAACGTTCGTTGTTTGCAAGACGGGTACGAAGCAAGTAGCTGGTTTTTACTCTTTGGCCACCGGTAGCGTTAACCATACGGAAGCGACAGGTAGTCTTCGGCGTAACATGCCAGATCCTATACCGGTGATTATACTCGCTCGCCTGGCGGTAGATGTCTCATTGCACGGAAAAGGGGTTGGCGCCGATTTACTCCACGATGCAGTTCTACGGTGTTATCGCGTAGCTGAGAACATTGGGGTTCGTGCGATAATGGTTCATGCGCTTACT…	MGRITTPEPLSSSHQLAEFVSGETVLDEWLKQRGLKNQALGAARTFVVCKTGTKQVAGFYSLATGSVNHTEATGSLRRNMPDPIPVIILARLAVDVSLHGKGVGADLLHDAVLRCYRVAENIGVRAIMVHALTEEAKGFYAHHGFKASQTHERTLFLKLP
221	NZ_CP029387.1_len226524	Plasmid	TA_1	CVG30_RS00665	4	53921..54403	160	+	GTGGGACGTATAACCACGCCCGAGCCGTTATCCAGCTCTCATCAGCTGGCTGAGTTCGTCAGTGGAGAGACAGTCCTCGATGAATGGCTAAAACAGAGAGGTTTAAAAAATCAAGCTCTTGGCGCTGCCCGAACGTTCGTTGTTTGCAAGACGGGTACGAAGCAAGTAGCTGGTTTTTACTCTTTGGCCACCGGTAGCGTTAACCATACGGAAGCGACAGGTAGTCTTCGGCGTAACATGCCAGATCCTATACCGGTGATTATACTCGCTCGCCTGGCGGTAGATGTCTCATTGCACGGAAAAGGGGTTGGCGCCGATTTACTCCACGATGCAGTTCTACGGTGTTATCGCGTAGCTGAGAACATTGGGGTTCGTGCGATAATGGTTCATGCGCTTACT…	MGRITTPEPLSSSHQLAEFVSGETVLDEWLKQRGLKNQALGAARTFVVCKTGTKQVAGFYSLATGSVNHTEATGSLRRNMPDPIPVIILARLAVDVSLHGKGVGADLLHDAVLRCYRVAENIGVRAIMVHALTEEAKGFYAHHGFKASQTHERTLFLKLP
222	NZ_CP029387.1_len226524	Plasmid	TA_5	CVG30_RS01420	4	180699..181190	163	+	GTGGGCAAAGTAACGGCTCCGGTCCCACTCGGTACGTCACACATCCTCGCTGAGTTTCACTGTGGTGAGCCTGTACTGGACGAATGGATAAAGCACCGGGGACTAAAAAATCAGTCCCTGGGGGCGGCCAGAACGTTTGTGGTGTGCCGGGGAAATGCTTCACAGGTGCTTGCCTACTACTCTCTCGCGACCGGCAGCGTCACTCATGCCATTGCGCCGGGAAGCCTGCGAAGGAATATGCCCGATCCTGTACCTGTCATCATCCTGGCCCGTCTTGCTGTCGATACGAGTTATCACGGCCAGGGACTGGGGGCTGATTTACTGCATGATGCCGTATTACGTTGCTGTCGGGTGGCTGAGAACATTGGCGTGCGGGCCGTTATGGTTCATGCACTCTCT…	MGKVTAPVPLGTSHILAEFHCGEPVLDEWIKHRGLKNQSLGAARTFVVCRGNASQVLAYYSLATGSVTHAIAPGSLRRNMPDPVPVIILARLAVDTSYHGQGLGADLLHDAVLRCCRVAENIGVRAVMVHALSDSARQFYIHHGFIPSQTQDRTLFLRLPLIT
223	NZ_CP029588.1_len216772	Plasmid	TA_1	DLJ66_RS26850	4	49979..50461	160	+	GTGGGACGTATAACCACGCCCGAGCCGTTATCCAGCTCTCATCAGCTGGCTGAGTTCGTCAGTGGAGAGACAGTCCTCGATGAATGGCTAAAACAGAGAGGTTTAAAAAATCAAGCTCTTGGCGCTGCCCGAACGTTCGTTGTTTGCAAGACGGGTACGAAGCAAGTAGCTGGTTTTTACTCTTTGGCCACCGGTAGCGTTAACCATACGGAAGCGACAGGTAGTCTTCGGCGTAACATGCCAGATCCTATACCGGTGATTATACTCGCTCGCCTGGCGGTAGATGTCTCATTGCACGGAAAAGGGGTTGGCGCCGATTTACTCCACGATGCAGTTCTACGGTGTTATCGCGTAGCTGAGAACATTGGGGTTCGTGCGATAATGGTTCATGCGCTTACT…	MGRITTPEPLSSSHQLAEFVSGETVLDEWLKQRGLKNQALGAARTFVVCKTGTKQVAGFYSLATGSVNHTEATGSLRRNMPDPIPVIILARLAVDVSLHGKGVGADLLHDAVLRCYRVAENIGVRAIMVHALTEEAKGFYAHHGFKASQTHERTLFLKLP
224	NZ_CP029588.1_len216772	Plasmid	TA_5	DLJ66_RS27605	4	168507..168998	163	+	GTGGGCAAAGTAACGGCTCCGGTCCCACTCGGTACGTCACACATCCTCGCTGAGTTTCACTGTGGTGAGCCTGTACTGGACGAATGGATAAAGCACCGGGGACTAAAAAATCAGTCCCTGGGGGCGGCCAGAACGTTTGTGGTGTGCCGGGGAAATGCTTCACAGGTGCTTGCCTACTACTCTCTCGCGACCGGCAGCGTCACTCATGCCATTGCGCCGGGAAGCCTGCGAAGGAATATGCCCGATCCTGTACCTGTCATCATCCTGGCCCGTCTTGCTGTCGATACGAGTTATCACGGCCAGGGACTGGGGGCTGATTTACTGCATGATGCCGTATTACGTTGCTGTCGGGTGGCTGAGAACATTGGCGTGCGGGCCGTTATGGTTCATGCACTCTCT…	MGKVTAPVPLGTSHILAEFHCGEPVLDEWIKHRGLKNQSLGAARTFVVCRGNASQVLAYYSLATGSVTHAIAPGSLRRNMPDPVPVIILARLAVDTSYHGQGLGADLLHDAVLRCCRVAENIGVRAVMVHALSDSARQFYIHHGFIPSQTQDRTLFLRLPLIT
225	NZ_CP029591.1_len219996	Plasmid	TA_1	DLJ67_RS27185	4	104871..105353	160	-	GTGGGACGTATAACCACGCCCGAGCCGTTATCCAGCTCTCATCAGCTGGCTGAGTTCGTCAGTGGAGAGACAGTCCTCGATGAATGGCTAAAACAGAGAGGTTTAAAAAATCAAGCTCTTGGCGCTGCCCGAACGTTCGTTGTTTGCAAGACGGGTACGAAGCAAGTAGCTGGTTTTTACTCTTTGGCCACCGGTAGCGTTAACCATACGGAAGCGACAGGTAGTCTTCGGCGTAACATGCCAGATCCTATACCGGTGATTATACTCGCTCGCCTGGCGGTAGATGTCTCATTGCACGGAAAAGGGGTTGGCGCCGATTTACTCCACGATGCAGTTCTACGGTGTTATCGCGTAGCTGAGAACATTGGGGTTCGTGCGATAATGGTTCATGCGCTTACT…	MGRITTPEPLSSSHQLAEFVSGETVLDEWLKQRGLKNQALGAARTFVVCKTGTKQVAGFYSLATGSVNHTEATGSLRRNMPDPIPVIILARLAVDVSLHGKGVGADLLHDAVLRCYRVAENIGVRAIMVHALTEEAKGFYAHHGFKASQTHERTLFLKLP
226	NZ_CP029591.1_len219996	Plasmid	TA_3	DLJ67_RS27770	4	203106..203597	163	-	GTGGGCAAAGTAACGGCTCCGGTCCCACTCGGTACGTCACACATCCTCGCTGAGTTTCACTGTGGTGAGCCTGTACTGGACGAATGGATAAAGCACCGGGGACTAAAAAATCAGTCCCTGGGGGCGGCCAGAACGTTTGTGGTGTGCCGGGGAAATGCTTCACAGGTGCTTGCCTACTACTCTCTCGCGACCGGCAGCGTCACTCATGCCATTGCGCCGGGAAGCCTGCGAAGGAATATGCCCGATCCTGTACCTGTCATCATCCTGGCCCGTCTTGCTGTCGATACGAGTTATCACGGCCAGGGACTGGGGGCTGATTTACTGCATGATGCCGTATTACGTTGCTGTCGGGTGGCTGAGAACATTGGCGTGCGGGCCGTTATGGTTCATGCACTCTCT…	MGKVTAPVPLGTSHILAEFHCGEPVLDEWIKHRGLKNQSLGAARTFVVCRGNASQVLAYYSLATGSVTHAIAPGSLRRNMPDPVPVIILARLAVDTSYHGQGLGADLLHDAVLRCCRVAENIGVRAVMVHALSDSARQFYIHHGFIPSQTQDRTLFLRLPLIT
227	NZ_CP029724.1_len178561	Plasmid	TA_1	AM387_RS28075	4	79695..80177	160	+	GTGGGACGTATAACCACGCCCGAGCCGTTATCCAGCTCTCATCAGCTGGCTGAGTTCGTCAGTGGAGAGACAGTCCTCGATGAATGGCTAAAACAGAGAGGTTTAAAAAATCAAGCTCTTGGCGCTGCCCGAACGTTCGTTGTTTGCAAGACGGGTACGAAGCAAGTAGCTGGTTTTTACTCTTTGGCCACCGGTAGCGTTAACCATACGGAAGCGACAGGTAGTCTTCGGCGTAACATGCCAGATCCTATACCGGTGATTATACTCGCTCGCCTGGCGGTAGATGTCTCATTGCACGGAAAAGGGGTTGGCGCCGATTTACTCCACGATGCAGTTCTACGGTGTTATCGCGTAGCTGAGAACATTGGGGTTCGTGCGATAATGGTTCATGCGCTTACT…	MGRITTPEPLSSSHQLAEFVSGETVLDEWLKQRGLKNQALGAARTFVVCKTGTKQVAGFYSLATGSVNHTEATGSLRRNMPDPIPVIILARLAVDVSLHGKGVGADLLHDAVLRCYRVAENIGVRAIMVHALTEEAKGFYAHHGFKASQTHERTLFLKLP
228	NZ_CP030066.1_len165742	Plasmid	TA_1	DPF99_RS00400	4	78576..79058	160	-	GTGGGATGTATAACTGCGCCCGAGCCGTTATCCAGCGCCCATCAACTGGCAGAGTTCGTCAGTGGGGAAACGGTACTCGATGAATGGTTAAAACAGAGAGGTTTAAAAAATCAAGCTCTTGGCGCTGCACGAACTTTCGTTGTTTGCAAGACGGGTACGAAGCAAGTAGCTGGTTTTTACTCTTTGGCCACCGGTAGCGTTAACCATACGGAAGCGACAGGCAGTCTTCGGCGTAACATGCCAGATCCTATACCGGTGATTATACTCGCTCGCCTGGCGGTAGATGTTTCATTGCACGGAAAAGGGGTTGGCGCCGATTTACTTCACGATGCGGTTCTACGCTGTTATCGCGTAGCTGAGAATATTGGCGTTCGTGCGATAATGGTTCACGCGCTTACT…	MGCITAPEPLSSAHQLAEFVSGETVLDEWLKQRGLKNQALGAARTFVVCKTGTKQVAGFYSLATGSVNHTEATGSLRRNMPDPIPVIILARLAVDVSLHGKGVGADLLHDAVLRCYRVAENIGVRAIMVHALTEEAKGFYAHHGFKASQTYERTLFLKLP
229	NZ_CP030071.1_len185511	Plasmid	TA_2	DL426_RS01060	4	179704..180186	160	+	GTGGGACGTATAACCACGCCCGAGCCGTTATCCAGCTCTCATCAGCTGGCTGAGTTCGTCAGTGGAGAGACAGTCCTCGATGAATGGCTAAAACAGAGAGGTTTAAAAAATCAAGCTCTTGGCGCTGCCCGAACGTTCGTTGTTTGCAAGACGGGTACGAAGCAAGTAGCTGGTTTTTACTCTTTGGCCACCGGTAGCGTTAACCATACGGAAGCGACAGGTAGTCTTCGGCGTAACATGCCAGATCCTATACCGGTGATTATACTCGCTCGCCTGGCGGTAGATGTCTCATTGCACGGAAAAGGGGTTGGCGCCGATTTACTCCACGATGCAGTTCTACGGTGTTATCGCGTAGCTGAGAACATTGGGGTTCGTGCGATAATGGTTCATGCGCTTACT…	MGRITTPEPLSSSHQLAEFVSGETVLDEWLKQRGLKNQALGAARTFVVCKTGTKQVAGFYSLATGSVNHTEATGSLRRNMPDPIPVIILARLAVDVSLHGKGVGADLLHDAVLRCYRVAENIGVRAIMVHALTEEAKGFYAHHGFKASQTHERTLFLKLP
230	NZ_CP030343.1_len207546	Plasmid	TA_1	CSB99_RS28360	4	47492..47974	160	-	GTGGGACGTATAACCACGCCCGAGCCGTTATCCAGCTCTCATCAGCTGGCTGAGTTCGTCAGTGGAGAGACAGTCCTCGATGAATGGCTAAAACAGAGAGGTTTAAAAAATCAAGCTCTTGGCGCTGCCCGAACGTTCGTTGTTTGCAAGACGGGTACGAAGCAAGTAGCTGGTTTTTACTCTTTGGCCACCGGTAGCGTTAACCATACGGAAGCGACAGGTAGTCTTCGGCGTAACATGCCAGATCCTATACCGGTGATTATACTCGCTCGCCTGGCGGTAGATGTCTCATTGCACGGAAAAGGGGTTGGCGCCGATTTACTCCACGATGCAGTTCTACGGTGTTATCGCGTAGCTGAGAACATTGGGGTTCGTGCGATAATGGTTCATGCGCTTACT…	MGRITTPEPLSSSHQLAEFVSGETVLDEWLKQRGLKNQALGAARTFVVCKTGTKQVAGFYSLATGSVNHTEATGSLRRNMPDPIPVIILARLAVDVSLHGKGVGADLLHDAVLRCYRVAENIGVRAIMVHALTEEAKGFYAHHGFKASQTHERTLFLKLP
231	NZ_CP030924.1_len196000	Plasmid	TA_4	DTN91_RS27460	4	175978..176460	160	+	GTGGGACGTATAACCGCGCCCGAGCCGTTATCCAGCGCTCATCAGCTGGCTGAGTTCGTCAGTGGAGAGACAGTCCTCGATGAATGGCTAAAACAGAGAGGTTTAAAAAATCAAGCACTTGGCGCTGCCCGAACGTTCGTTGTTTGCAAGAAGGGTACGAAGAAAGTAGCTGGTTTTTACTCTTTGGCCACCGGTAGCGTTAACCATACGGAAGCTACAGGCAGTCTTCGGCGTAACATGCCAGATCCTATACCGGTGATTATACTCGCTCGCCTGGCGGTAGATGTCTCATTGCACGGAAAAGGGGTTGGTGCCGATTTACTCCACGATGCAGTTCTACGGTGTTATCGCGTAGCTGAGAACATTGGCGTTCGTGCGATAATGGTTCATGCGCTTACT…	MGRITAPEPLSSAHQLAEFVSGETVLDEWLKQRGLKNQALGAARTFVVCKKGTKKVAGFYSLATGSVNHTEATGSLRRNMPDPIPVIILARLAVDVSLHGKGVGADLLHDAVLRCYRVAENIGVRAIMVHALTEEAKGFYAHHGFKASQTHERTLFLKLP
232	NZ_CP031583.1_len198719	Plasmid	TA_3	AXA58_RS29670	4	137237..137719	160	+	GTGGGACGTATAACCACGCCCGAGCCGTTATCCAGCTCTCATCAGCTGGCTGAGTTCGTCAGTGGAGAGACAGTCCTCGATGAATGGCTAAAACAGAGAGGTTTAAAAAATCAAGCTCTTGGCGCTGCCCGAACGTTCGTTGTTTGCAAGACGGGTACGAAGCAAGTAGCTGGTTTTTACTCTTTGGCCACCGGTAGCGTTAACCATACGGAAGCGACAGGTAGTCTTCGGCGTAACATGCCAGATCCTATACCGGTGATTATACTCGCTCGCCTGGCGGTAGATGTCTCATTGCACGGAAAAGGGGTTGGCGCCGATTTACTCCACGATGCAGTTCTACGGTGTTATCGCGTAGCTGAGAACATTGGGGTTCGTGCGATAATGGTTCATGCGCTTACT…	MGRITTPEPLSSSHQLAEFVSGETVLDEWLKQRGLKNQALGAARTFVVCKTGTKQVAGFYSLATGSVNHTEATGSLRRNMPDPIPVIILARLAVDVSLHGKGVGADLLHDAVLRCYRVAENIGVRAIMVHALTEEAKGFYAHHGFKASQTHERTLFLKLP
233	NZ_CP031614.1_len196414	Plasmid	TA_3	DWV03_RS27135	4	134247..134729	160	-	GTGGGACGTATAACCACGCCCGAGCCGTTATCCAGCTCTCATCAGCTGGCTGAGTTCGTCAGTGGAGAGACAGTCCTCGATGAATGGCTAAAACAGAGAGGTTTAAAAAATCAAGCTCTTGGCGCTGCCCGAACGTTCGTTGTTTGCAAGACGGGTACGAAGCAAGTAGCTGGTTTTTACTCTTTGGCCACCGGTAGCGTTAACCATACGGAAGCGACAGGTAGTCTTCGGCGTAACATGCCAGATCCTATACCGGTGATTATACTCGCTCGCCTGGCGGTAGATGTCTCATTGCACGGAAAAGGGGTTGGCGCCGATTTACTCCACGATGCAGTTCTACGGTGTTATCGCGTAGCTGAGAACATTGGGGTTCGTGCGATAATGGTTCATGCGCTTACT…	MGRITTPEPLSSSHQLAEFVSGETVLDEWLKQRGLKNQALGAARTFVVCKTGTKQVAGFYSLATGSVNHTEATGSLRRNMPDPIPVIILARLAVDVSLHGKGVGADLLHDAVLRCYRVAENIGVRAIMVHALTEEAKGFYAHHGFKASQTHERTLFLKLP
234	NZ_CP031735.1_len253531	Plasmid	TA_1	D0S46_RS26970	4	52677..53159	160	+	GTGGGACGTATAACCACGCCCGAGCCGTTATCCAGCTCTCATCAGCTGGCTGAGTTCGTCAGTGGAGAGACAGTCCTCGATGAATGGCTAAAACAGAGAGGTTTAAAAAATCAAGCTCTTGGCGCTGCCCGAACGTTCGTTGTTTGCAAGACGGGTACGAAGCAAGTAGCTGGTTTTTACTCTTTGGCCACCGGTAGCGTTAACCATACGGAAGCGACAGGTAGTCTTCGGCGTAACATGCCAGATCCTATACCGGTGATTATACTCGCTCGCCTGGCGGTAGATGTCTCATTGCACGGAAAAGGGGTTGGCGCCGATTTACTCCACGATGCAGTTCTACGGTGTTATCGCGTAGCTGAGAACATTGGGGTTCGTGCGATAATGGTTCATGCGCTTACT…	MGRITTPEPLSSSHQLAEFVSGETVLDEWLKQRGLKNQALGAARTFVVCKTGTKQVAGFYSLATGSVNHTEATGSLRRNMPDPIPVIILARLAVDVSLHGKGVGADLLHDAVLRCYRVAENIGVRAIMVHALTEEAKGFYAHHGFKASQTHERTLFLKLP
235	NZ_CP031793.1_len141675	Plasmid	TA_1	D0883_RS26330	4	23284..23766	160	+	GTGGGACGTATAACCGCGCCCGAGCCGTTATCCAGCTCTCATCAGCTGGCTGAGTTCGTCAGTGGAGAGACAGTCCTCGATGAATGGCTAAAACAGAGAGGTTTAAAAAATCAAGCTCTTGGCGCTGCCCGAACGTTCGTTGTTTGCAAGACGGGTACGAAGCAAGTAGCTGGTTTTTACTCTTTGGCCACCGGTAGCGTTAACCATACGGAAGCGACAGGTAGTCTTCGGCGTAACATGCCAGATCCTATACCGGTGATTATACTCGCTCGCCTGGCGGTAGATGTCTCATTGCACGGAAAAGGGGTTGGCGCCGATTTACTCCACGATGCAGTTCTACGGTGTTATCGCGTAGCTGAGAACATTGGCGTTCGTGCGATAATGGTTCATGCGCTTACT…	MGRITAPEPLSSSHQLAEFVSGETVLDEWLKQRGLKNQALGAARTFVVCKTGTKQVAGFYSLATGSVNHTEATGSLRRNMPDPIPVIILARLAVDVSLHGKGVGADLLHDAVLRCYRVAENIGVRAIMVHALTEEAKGFYAHHGFKASQTHERTLFLKLP
236	NZ_CP031793.1_len141675	Plasmid	TA_4	D0883_RS26920	4	119813..120298	161	-	GTGGGACGTATAACCGCGCCCGAGCCGTTATCCAGCGCTCATCAGCTGGCTGAGTTCGTCAGTGGAGAGACAGTCCTCGATGAATGGCTAAAACAGAGAGGTTTAAAAAATCAAGCTCTTGGCGCTGCCCGAACGTTCGTTGTTTGCAAGAAGGGTACGAAGCAAGTAGCTGGTTTTTACTCTTTGGCCACCGGTAGCGTTAACCATACGGAAGCGACAGGCAGTCTTCGGCGTAACATGCCAGATCCTATACCGGTGATTATACTCGCTCGCCTGGCGGTAGATGTCTCATTGCGCGGAAAAGGGCTTGGCGCTGATTTACTTCATGATGCAGTACTTCGTTGCTATCGGGTTGCCGAGAATATAGGTGTACGTGCAATCATGGTTCATGCGCTCACA…	MGRITAPEPLSSAHQLAEFVSGETVLDEWLKQRGLKNQALGAARTFVVCKKGTKQVAGFYSLATGSVNHTEATGSLRRNMPDPIPVIILARLAVDVSLRGKGLGADLLHDAVLRCYRVAENIGVRAIMVHALTEEAKNFYIHHGFKPSQTQPRTLFLRLPQ
237	NZ_CP031796.1_len169772	Plasmid	TA_2	D0884_RS26510	4	28917..29402	161	+	GTGGGACGTATAACCGCGCCCGAACCGTTATTCAGCGCTCATCAGCTGGCTGAGTTCGTCAGTGGAGAGACAGTCCTCGATGAATGGCTAAAACAGAGAGGTTTAAAAAATCAAGCTCTTGGCGCTGCCCGAACGTTCGTTGTTTGCAAGAAGGGTACGAAGCAAGTAGCTGGTTTTTACTCTTTGGCCACCGGTAGCGTTAACCATACGGAAGCGACAGGCAGTCTTCGGCGTAACATGCCAGATCCTATACCGGTGATTATACTCGCTCGCCTGGCGGTAGATGTCTCATTGCGCGGAAAAGGGCTTGGCGCTGATTTACTTCATGATGCAGTACTTCGTTGCTATCGGGTTGCCGAGAATATAGGTGTACGTGCAATCATGGTTCATGCGCTCACA…	MGRITAPEPLFSAHQLAEFVSGETVLDEWLKQRGLKNQALGAARTFVVCKKGTKQVAGFYSLATGSVNHTEATGSLRRNMPDPIPVIILARLAVDVSLRGKGLGADLLHDAVLRCYRVAENIGVRAIMVHALTEEAKNFYIHHGFKPSQTQPRTLFLRLPQ
238	NZ_CP031818.1_len430829	Plasmid	TA_3	D0898_RS27280	4	309395..309877	160	+	GTGGGATGTATAACAGCGCCCGAGCCGTTATCCAGCGCCCATCAACTGGCAGAGTTCGTCAGTGGAGAAACGGTACTCGATGAATGGCTAAAACAGAGAGGTTTAAAAAATCAGGCTCTTGGCGCTGCCCGAACGTTCGTTGTTTGCAAGACGGGTACGAAGCAAGTAGCTGGTTTTTACTCTCTGGCCACCGGTAGCGTTAACCATACGGAAGCGACAGGTAGTCTTCGGCGTAACATGCCAGATCCTATACCGGTGATTATACTCGCTCGCCTGGCGGTAGATATCTCATTGCACGTAAAAGGGGTTGGCGCCGATTTACTTCACGATGCGGTTCTACGCTGTTATCGCGTAGCTGAGAATATTGGCGTTCGTGCGATAATGGTTCACGCGCTTACT…	MGCITAPEPLSSAHQLAEFVSGETVLDEWLKQRGLKNQALGAARTFVVCKTGTKQVAGFYSLATGSVNHTEATGSLRRNMPDPIPVIILARLAVDISLHVKGVGADLLHDAVLRCYRVAENIGVRAIMVHALTEEAKGFYVHHGFKASQTHERTLFLKLP
239	NZ_CP031851.1_len134208	Plasmid	TA_3	D1Y71_RS27935	4	116732..117217	161	-	GTGGGACGTATAACCGCGCCCGAGCCGTTATCCAGCGCTCATCAGCTGGCTGAGTTCGTCAGTGGAGAGACAGTCCTCGATGAATGGCTAAAACAGAGAGGTTTAAAAAATCAAGCTCTTGGCGCTGCCCGAACGTTCGTTGTTTGCAAGAAGGGTACGAAGCAAGTAGCTGGTTTTTACTCTTTGGCCACCGGTAGCGTTAACCATACGGAAGCGACAGGCAGTCTTCGGCGTAACATGCCAGATCCTATACCGGTGATTATACTCGCTCGCCTGGCGGTAGATGTCTCATTGCGCGGAAAAGGGCTTGGCGCTGATTTACTTCATGATGCAGTACTTCGTTGCTATCGGGTTGCCGAGAATATAGGTGTACGTGCAATCATGGTTCATGCGCTCACA…	MGRITAPEPLSSAHQLAEFVSGETVLDEWLKQRGLKNQALGAARTFVVCKKGTKQVAGFYSLATGSVNHTEATGSLRRNMPDPIPVIILARLAVDVSLRGKGLGADLLHDAVLRCYRVAENIGVRAIMVHALTEEAKNFYIHHGFKPSQTQPRTLFLRLPQ
240	NZ_CP031939.1_len171030	Plasmid	TA_1	D1637_RS26510	4	93388..93870	160	-	GTGGGATGTATAACTGCGCCCGAGCCGTTATCCAGCGCCCATCAACTGGCAGAGTTCGTCAGTGGGGAAACGGTACTCGATGAATGGTTAAAACAGAGAGGTTTAAAAAATCAAGCTCTTGGCGCTGCACGAACTTTCGTTGTTTGCAAGACGGGTACGAAGCAAGTAGCTGGTTTTTACTCTTTGGCCACCGGTAGCGTTAACCATACGGAAGCGACAGGCAGTCTTCGGCGTAACATGCCAGATCCTATACCGGTGATTATACTCGCTCGCCTGGCGGTAGATGTTTCATTGCACGGAAAAGGGGTTGGCGCCGATTTACTTCACGATGCGGTTCTACGCTGTTATCGCGTAGCTGAGAATATTGGCGTTCGTGCGATAATGGTTCACGCGCTTACT…	MGCITAPEPLSSAHQLAEFVSGETVLDEWLKQRGLKNQALGAARTFVVCKTGTKQVAGFYSLATGSVNHTEATGSLRRNMPDPIPVIILARLAVDVSLHGKGVGADLLHDAVLRCYRVAENIGVRAIMVHALTEEAKGFYAHHGFKASQTYERTLFLKLP
241	NZ_CP032169.1_len171589	Plasmid	TA_5	AM455_RS27990	4	159788..160270	160	+	GTGGGACGTATAACCGCGCCCGAGCCGTTATCCAGCGCTCATCAGCTGGCTGAGTTCGTCAGTGGAGAGACAGTCCTCGATGAATGGCTAAAACAGAGAGGTTTAAAAAATCAAGCTCTTGGTGCTGCCCGAACGTTCGTTGTTTGCAAGAAGGGTACGAAGAAAGTAGCTGGTTTTTACTCTTTGGCCACCGGTAGCGTTAACCATACGGAAGCTACAGGCAGTCTTCGGCGTAACATGCCAGATCCTATACCGGTGATTATACTCGCTCGCCTGGCGGTAGATGTCTCATTGCACGGAAAAGGGGTTGGTGCCGATTTACTCCACGATGCAGTTCTACGGTGTTATCGCGTAGCTGAGAACATTGGCGTTCGTGCGATAATGGTTCATGCGCTTACT…	MGRITAPEPLSSAHQLAEFVSGETVLDEWLKQRGLKNQALGAARTFVVCKKGTKKVAGFYSLATGSVNHTEATGSLRRNMPDPIPVIILARLAVDVSLHGKGVGADLLHDAVLRCYRVAENIGVRAIMVHALTEEAKGFYAHHGFKASQTHERTLFLKLP
242	NZ_CP032173.1_len153522	Plasmid	TA_2	AM406_RS00240	4	38267..38749	160	+	GTGGGATGTATAACTGCGCCCGAGCCGTTATCCAGCGCCCATCAACTGGCAGAGTTCGTCAGTGGGGAAACGGTACTCGATGAATGGTTAAAACAGAGAGGTTTAAAAAATCAAGCTCTTGGCGCTGCACGAACTTTCGTTGTTTGCAAGACGGGTACGAAGCAAGTAGCTGGTTTTTACTCTTTGGCCACCGGTAGCGTTAACCATACGGAAGCGACAGGCAGTCTTCGGCGTAACATGCCAGATCCTATACCGGTGATTATACTCGCTCGCCTGGCGGTAGATGTTTCATTGCACGGAAAAGGGGTTGGCGCCGATTTACTTCACGATGCGGTTCTACGCTGTTATCGCGTAGCTGAGAATATTGGCGTTCGTGCGATAATGGTTCACGCGCTTACT…	MGCITAPEPLSSAHQLAEFVSGETVLDEWLKQRGLKNQALGAARTFVVCKTGTKQVAGFYSLATGSVNHTEATGSLRRNMPDPIPVIILARLAVDVSLHGKGVGADLLHDAVLRCYRVAENIGVRAIMVHALTEEAKGFYAHHGFKASQTYERTLFLKLP
243	NZ_CP032186.1_len202373	Plasmid	TA_3	AM454_RS27390	4	100145..100627	160	-	GTGGGACGTATAACCACGCCCGAGCCGTTATCCAGCTCTCATCAGCTGGCTGAGTTCGTCAGTGGAGAGACAGTCCTCGATGAATGGCTAAAACAGAGAGGTTTAAAAAATCAAGCTCTTGGCGCTGCCCGAACGTTCGTTGTTTGCAAGACGGGTACGAAGCAAGTAGCTGGTTTTTACTCTTTGGCCACCGGTAGCGTTAACCATACGGAAGCGACAGGTAGTCTTCGGCGTAACATGCCAGATCCTATACCGGTGATTATACTCGCTCGCCTGGCGGTAGATGTCTCATTGCACGGAAAAGGGGTTGGCGCCGATTTACTCCACGATGCAGTTCTACGGTGTTATCGCGTAGCTGAGAACATTGGGGTTCGTGCGATAATGGTTCATGCGCTTACT…	MGRITTPEPLSSSHQLAEFVSGETVLDEWLKQRGLKNQALGAARTFVVCKTGTKQVAGFYSLATGSVNHTEATGSLRRNMPDPIPVIILARLAVDVSLHGKGVGADLLHDAVLRCYRVAENIGVRAIMVHALTEEAKGFYAHHGFKASQTHERTLFLKLP
244	NZ_CP032186.1_len202373	Plasmid	TA_5	AM454_RS27975	4	198558..199049	163	-	GTGGGCAAAGTAACGGCTCCGGTCCCACTCGGTACGTCACACATCCTCGCTGAGTTTCACTGTGGTGAGCCTGTACTGGACGAATGGATAAAGCACCGGGGACTAAAAAATCAGTCCCTGGGGGCGGCCAGAACGTTTGTGGTGTGCCGGGGAAATGCTTCACAGGTGCTTGCCTACTACTCTCTCGCGACCGGCAGCGTCACTCATGCCATTGCGCCGGGAAGCCTGCGAAGGAATATGCCCGATCCTGTACCTGTCATCATCCTGGCCCGTCTTGCTGTCGATACGAGTTATCACGGCCAGGGACTGGGGGCTGATTTACTGCATGATGCCGTATTACGTTGCTGTCGGGTGGCTGAGAACATTGGCGTGCGGGCCGTTATGGTTCATGCACTCTCT…	MGKVTAPVPLGTSHILAEFHCGEPVLDEWIKHRGLKNQSLGAARTFVVCRGNASQVLAYYSLATGSVTHAIAPGSLRRNMPDPVPVIILARLAVDTSYHGQGLGADLLHDAVLRCCRVAENIGVRAVMVHALSDSARQFYIHHGFIPSQTQDRTLFLRLPLIT
245	NZ_CP032209.1_len161618	Plasmid	TA_3	AM488_RS29460	4	120294..120776	160	+	GTGGGACGTATAACCACGCCCGAGCCGTTATCCAGCTCTCATCAGCTGGCTGAGTTCGTCAGTGGAGAGACAGTCCTCGATGAATGGCTAAAACAGAGAGGTTTAAAAAATCAAGCTCTTGGCGCTGCCCGAACGTTCGTTGTTTGCAAGACGGGTACGAAGCAAGTAGCTGGTTTTTACTCTTTGGCCACCGGTAGCGTTAACCATACGGAAGCGACAGGTAGTCTTCGGCGTAACATGCCAGATCCTATACCGGTGATTATACTCGCTCGCCTGGCGGTAGATGTCTCATTGCACGGAAAAGGGGTTGGCGCCGATTTACTCCACGATGCAGTTCTACGGTGTTATCGCGTAGCTGAGAACATTGGGGTTCGTGCGATAATGGTTCATGCGCTTACT…	MGRITTPEPLSSSHQLAEFVSGETVLDEWLKQRGLKNQALGAARTFVVCKTGTKQVAGFYSLATGSVNHTEATGSLRRNMPDPIPVIILARLAVDVSLHGKGVGADLLHDAVLRCYRVAENIGVRAIMVHALTEEAKGFYAHHGFKASQTHERTLFLKLP
246	NZ_CP033402.1_len208288	Plasmid	TA_1	DVJ73_RS00290	4	53921..54403	160	+	GTGGGACGTATAACCACGCCCGAGCCGTTATCCAGCTCTCATCAGCTGGCTGAGTTCGTCAGTGGAGAGACAGTCCTCGATGAATGGCTAAAACAGAGAGGTTTAAAAAATCAAGCTCTTGGCGCTGCCCGAACGTTCGTTGTTTGCAAGACGGGTACGAAGCAAGTAGCTGGTTTTTACTCTTTGGCCACCGGTAGCGTTAACCATACGGAAGCGACAGGTAGTCTTCGGCGTAACATGCCAGATCCTATACCGGTGATTATACTCGCTCGCCTGGCGGTAGATGTCTCATTGCACGGAAAAGGGGTTGGCGCCGATTTACTCCACGATGCAGTTCTACGGTGTTATCGCGTAGCTGAGAACATTGGGGTTCGTGCGATAATGGTTCATGCGCTTACT…	MGRITTPEPLSSSHQLAEFVSGETVLDEWLKQRGLKNQALGAARTFVVCKTGTKQVAGFYSLATGSVNHTEATGSLRRNMPDPIPVIILARLAVDVSLHGKGVGADLLHDAVLRCYRVAENIGVRAIMVHALTEEAKGFYAHHGFKASQTHERTLFLKLP
247	NZ_CP033402.1_len208288	Plasmid	TA_5	DVJ73_RS00985	4	161877..162368	163	+	GTGGGCAAAGTAACGGCTCCGGTCCCACTCGGTACGTCACACATCCTCGCTGAGTTTCACTGTGGTGAGCCTGTACTGGACGAATGGATAAAGCACCGGGGACTAAAAAATCAGTCCCTGGGGGCGGCCAGAACGTTTGTGGTGTGCCGGGGAAATGCTTCACAGGTGCTTGCCTACTACTCTCTCGCGACCGGCAGCGTCACTCATGCCATTGCGCCGGGAAGCCTGCGAAGGAATATGCCCGATCCTGTACCTGTCATCATCCTGGCCCGTCTTGCTGTCGATACGAGTTATCACGGCCAGGGACTGGGGGCTGATTTACTGCATGATGCCGTATTACGTTGCTGTCGGGTGGCTGAGAACATTGGCGTGCGGGCCGTTATGGTTCATGCACTCTCT…	MGKVTAPVPLGTSHILAEFHCGEPVLDEWIKHRGLKNQSLGAARTFVVCRGNASQVLAYYSLATGSVTHAIAPGSLRRNMPDPVPVIILARLAVDTSYHGQGLGADLLHDAVLRCCRVAENIGVRAVMVHALSDSARQFYIHHGFIPSQTQDRTLFLRLPLIT
248	NZ_CP033627.1_len184083	Plasmid	TA_1	DPQ49_RS27685	4	52584..53066	160	+	GTGGGACGTATAACCACGCCCGAGCCGTTATCCAGCTCTCATCAGCTGGCTGAGTTCGTCAGTGGAGAGACAGTCCTCGATGAATGGCTAAAACAGAGAGGTTTAAAAAATCAAGCTCTTGGCGCTGCCCGAACGTTCGTTGTTTGCAAGACGGGTACGAAGCAAGTAGCTGGTTTTTACTCTTTGGCCACCGGTAGCGTTAACCATACGGAAGCGACAGGTAGTCTTCGGCGTAACATGCCAGATCCTATACCGGTGATTATACTCGCTCGCCTGGCGGTAGATGTCTCATTGCACGGAAAAGGGGTTGGCGCCGATTTACTCCACGATGCAGTTCTACGGTGTTATCGCGTAGCTGAGAACATTGGGGTTCGTGCGATAATGGTTCATGCGCTTACT…	MGRITTPEPLSSSHQLAEFVSGETVLDEWLKQRGLKNQALGAARTFVVCKTGTKQVAGFYSLATGSVNHTEATGSLRRNMPDPIPVIILARLAVDVSLHGKGVGADLLHDAVLRCYRVAENIGVRAIMVHALTEEAKGFYAHHGFKASQTHERTLFLKLP
249	NZ_CP033774.1_len184336	Plasmid	TA_3	EGX99_RS00760	4	128959..129441	160	+	GTGGGACGTATAACCACGCCCGAGCCGTTATCCAGCTCTCATCAGCTGGCTGAGTTCGTCAGTGGAGAGACAGTCCTCGATGAATGGCTAAAACAGAGAGGTTTAAAAAATCAAGCTCTTGGCGCTGCCCGAACGTTCGTTGTTTGCAAGACGGGTACGAAGCAAGTAGCTGGTTTTTACTCTTTGGCCACCGGTAGCGTTAACCATACGGAAGCGACAGGTAGTCTTCGGCGTAACATGCCAGATCCTATACCGGTGATTATACTCGCTCGCCTGGCGGTAGATGTCTCATTGCACGGAAAAGGGGTTGGCGCCGATTTACTCCACGATGCAGTTCTACGGTGTTATCGCGTAGCTGAGAACATTGGGGTTCGTGCGATAATGGTTCATGCGCTTACT…	MGRITTPEPLSSSHQLAEFVSGETVLDEWLKQRGLKNQALGAARTFVVCKTGTKQVAGFYSLATGSVNHTEATGSLRRNMPDPIPVIILARLAVDVSLHGKGVGADLLHDAVLRCYRVAENIGVRAIMVHALTEEAKGFYAHHGFKASQTHERTLFLKLP
250	NZ_CP034282.1_len193222	Plasmid	TA_1	EI552_RS27490	4	75057..75539	160	-	GTGGGACGTATAACCACGCCCGAGCCGTTATCCAGCTCTCATCAGCTGGCTGAGTTCGTCAGTGGAGAGACAGTCCTCGATGAATGGCTAAAACAGAGAGGTTTAAAAAATCAAGCTCTTGGCGCTGCCCGAACGTTCGTTGTTTGCAAGACGGGTACGAAGCAAGTAGCTGGTTTTTACTCTTTGGCCACCGGTAGCGTTAACCATACGGAAGCGACAGGTAGTCTTCGGCGTAACATGCCAGATCCTATACCGGTGATTATACTCGCTCGCCTGGCGGTAGATGTCTCATTGCACGGAAAAGGGGTTGGCGCCGATTTACTCCACGATGCAGTTCTACGGTGTTATCGCGTAGCTGAGAACATTGGGGTTCGTGCGATAATGGTTCATGCGCTTACT…	MGRITTPEPLSSSHQLAEFVSGETVLDEWLKQRGLKNQALGAARTFVVCKTGTKQVAGFYSLATGSVNHTEATGSLRRNMPDPIPVIILARLAVDVSLHGKGVGADLLHDAVLRCYRVAENIGVRAIMVHALTEEAKGFYAHHGFKASQTHERTLFLKLP
251	NZ_CP034362.1_len120023	Plasmid	TA_1	EJB54_RS26590	4	66020..66502	160	-	GTGGGATGTATAACTGCGCCCGAGCCGTTATCCAGCGCCCATCAACTGGCAGAGTTCGTCAGTGGGGAAACGGTACTCGATGAATGGTTAAAACAGAGAGGTTTAAAAAATCAAGCTCTTGGCGCTGCACGAACTTTCGTTGTTTGCAAGACGGGTACGAAGCAAGTAGCTGGTTTTTACTCTTTGGCCACCGGTAGCGTTAACCATACGGAAGCGACAGGCAGTCTTCGGCGTAACATGCCAGATCCTATACCGGTGATTATACTCGCTCGCCTGGCGGTAGATGTTTCATTGCACGGAAAAGGGGTTGGCGCCGATTTACTTCACGATGCGGTTCTACGCTGTTATCGCGTAGCTGAGAATATTGGCGTTCGTGCGATAATGGTTCACGCGCTTACT…	MGCITAPEPLSSAHQLAEFVSGETVLDEWLKQRGLKNQALGAARTFVVCKTGTKQVAGFYSLATGSVNHTEATGSLRRNMPDPIPVIILARLAVDVSLHGKGVGADLLHDAVLRCYRVAENIGVRAIMVHALTEEAKGFYAHHGFKASQTYERTLFLKLP
252	NZ_CP034776.1_len218147	Plasmid	TA_2	ENZ43_RS00610	4	103838..104320	160	+	GTGGGACGTATAACCGCGCCCGAGCCGTTATCCAGCGCTCATCAGCTGGCTGAGTTCGTCAGTGGAGAGACAGTCCTCGATGAATGGCTAAAACAGAGAGGTTTAAAAAATCAAGCACTTGGCGCTGCCCGAACGTTCGTTGTTTGCAAGAAGGGTACGAAGAAAGTAGCTGGTTTTTACTCTTTGGCCACCGGTAGCGTTAACCATACGGAAGCTACAGGCAGTCTTCGGCGTAACATGCCAGATCCTATACCGGTGATTATACTCGCTCGCCTGGCGGTAGATGTCTCATTGCACGGAAAAGGGGTTGGTGCCGATTTACTCCACGATGCAGTTCTACGGTGTTATCGCGTAGCTGAGAACATTGGCGTTCGTGCGATAATGGTTCATGCGCTTACT…	MGRITAPEPLSSAHQLAEFVSGETVLDEWLKQRGLKNQALGAARTFVVCKKGTKKVAGFYSLATGSVNHTEATGSLRRNMPDPIPVIILARLAVDVSLHGKGVGADLLHDAVLRCYRVAENIGVRAIMVHALTEEAKGFYAHHGFKASQTHERTLFLKLP
253	NZ_CP035536.1_len185957	Plasmid	TA_3	Kp711_RS00865	4	148183..148665	160	-	GTGGGACGTATAACCACGCCCGAGCCGTTATCCAGCTCTCATCAGCTGGCTGAGTTCGTCAGTGGAGAGACAGTCCTCGATGAATGGCTAAAACAGAGAGGTTTAAAAAATCAAGCTCTTGGCGCTGCCCGAACGTTCGTTGTTTGCAAGACGGGTACGAAGCAAGTAGCTGGTTTTTACTCTTTGGCCACCGGTAGCGTTAACCATACGGAAGCGACAGGTAGTCTTCGGCGTAACATGCCAGATCCTATACCGGTGATTATACTCGCTCGCCTGGCGGTAGATGTCTCATTGCACGGAAAAGGGGTTGGCGCCGATTTACTCCACGATGCAGTTCTACGGTGTTATCGCGTAGCTGAGAACATTGGGGTTCGTGCGATAATGGTTCATGCGCTTACT…	MGRITTPEPLSSSHQLAEFVSGETVLDEWLKQRGLKNQALGAARTFVVCKTGTKQVAGFYSLATGSVNHTEATGSLRRNMPDPIPVIILARLAVDVSLHGKGVGADLLHDAVLRCYRVAENIGVRAIMVHALTEEAKGFYAHHGFKASQTHERTLFLKLP
254	NZ_CP035776.1_len270566	Plasmid	TA_5	EW138_RS01285	4	130256..130738	160	+	GTGGGATGTATAACTGCGCCCGAGCCGTTATCCAGCGCCCATCAACTGGCAGAGTTCGTCAGTGGGGAAACGGTACTCGATGAATGGTTAAAACAGAGAGGTTTAAAAAATCAAGCTCTTGGCGCTGCACGAACTTTCGTTGTTTGCAAGACGGGTACGAAGCAAGTAGCTGGTTTTTACTCTTTGGCCACCGGTAGCGTTAACCATACGGAAGCGACAGGCAGTCTTCGGCGTAACATGCCAGATCCTATACCGGTGATTATACTCGCTCGCCTGGCGGTAGATGTTTCATTGCACGGAAAAGGGGTTGGCGCCGATTTACTTCACGATGCGGTTCTACGCTGTTATCGCGTAGCTGAGAATATTGGCGTTCGTGCGATAATGGTTCACGCGCTTACT…	MGCITAPEPLSSAHQLAEFVSGETVLDEWLKQRGLKNQALGAARTFVVCKTGTKQVAGFYSLATGSVNHTEATGSLRRNMPDPIPVIILARLAVDVSLHGKGVGADLLHDAVLRCYRVAENIGVRAIMVHALTEEAKGFYAHHGFKASQTYERTLFLKLP
255	NZ_CP036188.1_len251327	Plasmid	TA_1	EX352_RS26955	4	28697..29179	160	-	GTGGGACGTATAACCACGCCCGAGCCGTTATCCAGCTCTCATCAGCTGGCTGAGTTCGTCAGTGGAGAGACAGTCCTCGATGAATGGCTAAAACAGAGAGGTTTAAAAAATCAAGCTCTTGGCGCTGCCCGAACGTTCGTTGTTTGCAAGACGGGTACGAAGCAAGTAGCTGGTTTTTACTCTTTGGCCACCGGTAGCGTTAACCATACGGAAGCGACAGGTAGTCTTCGGCGTAACATGCCAGATCCTATACCGGTGATTATACTCGCTCGCCTGGCGGTAGATGTCTCATTGCACGGAAAAGGGGTTGGCGCCGATTTACTCCACGATGCAGTTCTACGGTGTTATCGCGTAGCTGAGAACATTGGGGTTCGTGCGATAATGGTTCATGCGCTTACT…	MGRITTPEPLSSSHQLAEFVSGETVLDEWLKQRGLKNQALGAARTFVVCKTGTKQVAGFYSLATGSVNHTEATGSLRRNMPDPIPVIILARLAVDVSLHGKGVGADLLHDAVLRCYRVAENIGVRAIMVHALTEEAKGFYAHHGFKASQTHERTLFLKLP
256	NZ_CP036188.1_len251327	Plasmid	TA_3	EX352_RS27540	4	129000..129491	163	-	GTGGGCAAAGTAACGGCTCCGGTCCCACTCGGTACGTCACACATCCTCGCTGAGTTTCACTGTGGTGAGCCTGTACTGGACGAATGGATAAAGCACCGGGGACTAAAAAATCAGTCCCTGGGGGCGGCCAGAACGTTTGTGGTGTGCCGGGGAAATGCTTCACAGGTGCTTGCCTACTACTCTCTCGCGACCGGCAGCGTCACTCATGCCATTGCGCCGGGAAGCCTGCGAAGGAATATGCCCGATCCTGTACCTGTCATCATCCTGGCCCGTCTTGCTGTCGATACGAGTTATCACGGCCAGGGACTGGGGGCTGATTTACTGCATGATGCCGTATTACGTTGCTGTCGGGTGGCTGAGAACATTGGCGTGCGGGCCGTTATGGTTCATGCACTCTCT…	MGKVTAPVPLGTSHILAEFHCGEPVLDEWIKHRGLKNQSLGAARTFVVCRGNASQVLAYYSLATGSVTHAIAPGSLRRNMPDPVPVIILARLAVDTSYHGQGLGADLLHDAVLRCCRVAENIGVRAVMVHALSDSARQFYIHHGFIPSQTQDRTLFLRLPLIT
257	NZ_CP036302.1_len205652	Plasmid	TA_1	CLQ99_RS28935	4	53921..54403	160	+	GTGGGACGTATAACCACGCCCGAGCCGTTATCCAGCTCTCATCAGCTGGCTGAGTTCGTCAGTGGAGAGACAGTCCTCGATGAATGGCTAAAACAGAGAGGTTTAAAAAATCAAGCTCTTGGCGCTGCCCGAACGTTCGTTGTTTGCAAGACGGGTACGAAGCAAGTAGCTGGTTTTTACTCTTTGGCCACCGGTAGCGTTAACCATACGGAAGCGACAGGTAGTCTTCGGCGTAACATGCCAGATCCTATACCGGTGATTATACTCGCTCGCCTGGCGGTAGATGTCTCATTGCACGGAAAAGGGGTTGGCGCCGATTTACTCCACGATGCAGTTCTACGGTGTTATCGCGTAGCTGAGAACATTGGGGTTCGTGCGATAATGGTTCATGCGCTTACT…	MGRITTPEPLSSSHQLAEFVSGETVLDEWLKQRGLKNQALGAARTFVVCKTGTKQVAGFYSLATGSVNHTEATGSLRRNMPDPIPVIILARLAVDVSLHGKGVGADLLHDAVLRCYRVAENIGVRAIMVHALTEEAKGFYAHHGFKASQTHERTLFLKLP
258	NZ_CP036302.1_len205652	Plasmid	TA_5	CLQ99_RS29610	4	159241..159732	163	+	GTGGGCAAAGTAACGGCTCCGGTCCCACTCGGTACGTCACACATCCTCGCTGAGTTTCACTGTGGTGAGCCTGTACTGGACGAATGGATAAAGCACCGGGGACTAAAAAATCAGTCCCTGGGGGCGGCCAGAACGTTTGTGGTGTGCCGGGGAAATGCTTCACAGGTGCTTGCCTACTACTCTCTCGCGACCGGCAGCGTCACTCATGCCATTGCGCCGGGAAGCCTGCGAAGGAATATGCCCGATCCTGTACCTGTCATCATCCTGGCCCGTCTTGCTGTCGATACGAGTTATCACGGCCAGGGACTGGGGGCTGATTTACTGCATGATGCCGTATTACGTTGCTGTCGGGTGGCTGAGAACATTGGCGTGCGGGCCGTTATGGTTCATGCACTCTCT…	MGKVTAPVPLGTSHILAEFHCGEPVLDEWIKHRGLKNQSLGAARTFVVCRGNASQVLAYYSLATGSVTHAIAPGSLRRNMPDPVPVIILARLAVDTSYHGQGLGADLLHDAVLRCCRVAENIGVRAVMVHALSDSARQFYIHHGFIPSQTQDRTLFLRLPLIT
259	NZ_CP036337.1_len225575	Plasmid	TA_3	EYB55_RS28645	4	74520..75011	163	+	GTGGGCAAAGTAACGGCTCCGGTCCCACTCGGTACGTCACACATCCTCGCTGAGTTTCACTGTGGTGAGCCTGTACTGGACGAATGGATAAAGCACCGGGGACTAAAAAATCAGTCCCTGGGGGCGGCCAGAACGTTTGTGGTGTGCCGGGGAAATGCTTCACAGGTGCTTGCCTACTACTCTCTCGCGACCGGCAGCGTCACTCATGCCATTGCGCCGGGAAGCCTGCGAAGGAATATGCCCGATCCTGTACCTGTCATCATCCTGGCCCGTCTTGCTGTCGATACGAGTTATCACGGCCAGGGACTGGGGGCTGATTTACTGCATGATGCCGTATTACGTTGCTGTCGGGTGGCTGAGAACATTGGCGTGCGGGCCGTTATGGTTCATGCACTCTCT…	MGKVTAPVPLGTSHILAEFHCGEPVLDEWIKHRGLKNQSLGAARTFVVCRGNASQVLAYYSLATGSVTHAIAPGSLRRNMPDPVPVIILARLAVDTSYHGQGLGADLLHDAVLRCCRVAENIGVRAVMVHALSDSARQFYIHHGFIPSQTQDRTLFLRLPLIT
260	NZ_CP036337.1_len225575	Plasmid	TA_5	EYB55_RS29225	4	174842..175324	160	+	GTGGGACGTATAACCACGCCCGAGCCGTTATCCAGCTCTCATCAGCTGGCTGAGTTCGTCAGTGGAGAGACAGTCCTCGATGAATGGCTAAAACAGAGAGGTTTAAAAAATCAAGCTCTTGGCGCTGCCCGAACGTTCGTTGTTTGCAAGACGGGTACGAAGCAAGTAGCTGGTTTTTACTCTTTGGCCACCGGTAGCGTTAACCATACGGAAGCGACAGGTAGTCTTCGGCGTAACATGCCAGATCCTATACCGGTGATTATACTCGCTCGCCTGGCGGTAGATGTCTCATTGCACGGAAAAGGGGTTGGCGCCGATTTACTCCACGATGCAGTTCTACGGTGTTATCGCGTAGCTGAGAACATTGGGGTTCGTGCGATAATGGTTCATGCGCTTACT…	MGRITTPEPLSSSHQLAEFVSGETVLDEWLKQRGLKNQALGAARTFVVCKTGTKQVAGFYSLATGSVNHTEATGSLRRNMPDPIPVIILARLAVDVSLHGKGVGADLLHDAVLRCYRVAENIGVRAIMVHALTEEAKGFYAHHGFKASQTHERTLFLKLP
261	NZ_CP036439.1_len115291	Plasmid	TA_1	WN11_RS26350	4	61605..62087	160	-	GTGGGATGTATAACTGCGCCCGAGCCGTTATCCAGCGCCCATCAACTGGCAGAGTTCGTCAGTGGGGAAACGGTACTCGATGAATGGTTAAAACAGAGGGGTTTAAAAAATCAAGCTCTTGGCGCTGCACGAACGTTCATTGTTTGCAAGACGGGTACAAAGCAAGTAGCTGGTTTTTACTCTCTGGCCACCGGTAGCGTTAACCATACGGAAGCGACAGGTAGTCTTCGGCGTAACATGCCAGATCCTATACCGGTGATTATACTCGCTCGCCTGGCGGTAGATGTTTCATTGCACGGAAAAGGGGTTGGCGCCGATTTACTTCACGATGCGGTTCTACGCTGTTATCGCGTAGCTGAGAATATTGGTGTTCGTGCGATAATGGTTCACGCGCTTACT…	MGCITAPEPLSSAHQLAEFVSGETVLDEWLKQRGLKNQALGAARTFIVCKTGTKQVAGFYSLATGSVNHTEATGSLRRNMPDPIPVIILARLAVDVSLHGKGVGADLLHDAVLRCYRVAENIGVRAIMVHALTEKAKGFYAHHGFKASQTHERTLFLKLP
262	NZ_CP036443.1_len207854	Plasmid	TA_1	WN05_RS27030	4	79211..79693	160	-	GTGGGACGTATAACCACGCCCGAGCCGTTATCCAGCTCTCATCAGCTGGCTGAGTTCGTCAGTGGAGAGACAGTCCTCGATGAATGGCTAAAACAGAGAGGTTTAAAAAATCAAGCTCTTGGCGCTGCCCGAACGTTCGTTGTTTGCAAGACGGGTACGAAGCAAGTAGCTGGTTTTTACTCTTTGGCCACCGGTAGCGTTAACCATACGGAAGCGACAGGTAGTCTTCGGCGTAACATGCCAGATCCTATACCGGTGATTATACTCGCTCGCCTGGCGGTAGATGTCTCATTGCACGGAAAAGGGGTTGGCGCCGATTTACTCCACGATGCAGTTCTACGGTGTTATCGCGTAGCTGAGAACATTGGGGTTCGTGCGATAATGGTTCATGCGCTTACT…	MGRITTPEPLSSSHQLAEFVSGETVLDEWLKQRGLKNQALGAARTFVVCKTGTKQVAGFYSLATGSVNHTEATGSLRRNMPDPIPVIILARLAVDVSLHGKGVGADLLHDAVLRCYRVAENIGVRAIMVHALTEEAKGFYAHHGFKASQTHERTLFLKLP
263	NZ_CP037929.1_len271781	Plasmid	TA_1	E2E32_RS26480	4	53921..54403	160	+	GTGGGACGTATAACCACGCCCGAGCCGTTATCCAGCTCTCATCAGCTGGCTGAGTTCGTCAGTGGAGAGACAGTCCTCGATGAATGGCTAAAACAGAGAGGTTTAAAAAATCAAGCTCTTGGCGCTGCCCGAACGTTCGTTGTTTGCAAGACGGGTACGAAGCAAGTAGCTGGTTTTTACTCTTTGGCCACCGGTAGCGTTAACCATACGGAAGCGACAGGTAGTCTTCGGCGTAACATGCCAGATCCTATACCGGTGATTATACTCGCTCGCCTGGCGGTAGATGTCTCATTGCACGGAAAAGGGGTTGGCGCCGATTTACTCCACGATGCAGTTCTACGGTGTTATCGCGTAGCTGAGAACATTGGGGTTCGTGCGATAATGGTTCATGCGCTTACT…	MGRITTPEPLSSSHQLAEFVSGETVLDEWLKQRGLKNQALGAARTFVVCKTGTKQVAGFYSLATGSVNHTEATGSLRRNMPDPIPVIILARLAVDVSLHGKGVGADLLHDAVLRCYRVAENIGVRAIMVHALTEEAKGFYAHHGFKASQTHERTLFLKLP
264	NZ_CP037966.1_len179816	Plasmid	TA_1	CLQ43_RS27395	4	52641..53123	160	+	GTGGGACGTATAACCACGCCCGAGCCGTTATCCAGCTCTCATCAGCTGGCTGAGTTCGTCAGTGGAGAGACAGTCCTCGATGAATGGCTAAAACAGAGAGGTTTAAAAAATCAAGCTCTTGGCGCTGCCCGAACGTTCGTTGTTTGCAAGACGGGTACGAAGCAAGTAGCTGGTTTTTACTCTTTGGCCACCGGTAGCGTTAACCATACGGAAGCGACAGGTAGTCTTCGGCGTAACATGCCAGATCCTATACCGGTGATTATACTCGCTCGCCTGGCGGTAGATGTCTCATTGCACGGAAAAGGGGTTGGCGCCGATTTACTCCACGATGCAGTTCTACGGTGTTATCGCGTAGCTGAGAACATTGGGGTTCGTGCGATAATGGTTCATGCGCTTACT…	MGRITTPEPLSSSHQLAEFVSGETVLDEWLKQRGLKNQALGAARTFVVCKTGTKQVAGFYSLATGSVNHTEATGSLRRNMPDPIPVIILARLAVDVSLHGKGVGADLLHDAVLRCYRVAENIGVRAIMVHALTEEAKGFYAHHGFKASQTHERTLFLKLP
265	NZ_CP039796.1_len169144	Plasmid	TA_1	FBF58_RS26700	4	53922..54404	160	+	GTGGGACGTATAACCACGCCCGAGCCGTTATCCAGCTCTCATCAGCTGGCTGAGTTCGTCAGTGGAGAGACAGTCCTCGATGAATGGCTAAAACAGAGAGGTTTAAAAAATCAAGCTCTTGGCGCTGCCCGAACGTTCGTTGTTTGCAAGACGGGTACGAAGCAAGTAGCTGGTTTTTACTCTTTGGCCACCGGTAGCGTTAACCATACGGAAGCGACAGGTAGTCTTCGGCGTAACATGCCAGATCCTATACCGGTGATTATACTCGCTCGCCTGGCGGTAGATGTCTCATTGCACGGAAAAGGGGTTGGCGCCGATTTACTCCACGATGCAGTTCTACGGTGTTATCGCGTAGCTGAGAACATTGGGGTTCGTGCGATAATGGTTCATGCGCTTACT…	MGRITTPEPLSSSHQLAEFVSGETVLDEWLKQRGLKNQALGAARTFVVCKTGTKQVAGFYSLATGSVNHTEATGSLRRNMPDPIPVIILARLAVDVSLHGKGVGADLLHDAVLRCYRVAENIGVRAIMVHALTEEAKGFYAHHGFKASQTHERTLFLKLP
266	NZ_CP039803.1_len214331	Plasmid	TA_1	FBF57_RS26950	4	89887..90369	160	-	GTGGGACGTATAACCACGCCCGAGCCGTTATCCAGCTCTCATCAGCTGGCTGAGTTCGTCAGTGGAGAGACAGTCCTCGATGAATGGCTAAAACAGAGAGGTTTAAAAAATCAAGCTCTTGGCGCTGCCCGAACGTTCGTTGTTTGCAAGACGGGTACGAAGCAAGTAGCTGGTTTTTACTCTTTGGCCACCGGTAGCGTTAACCATACGGAAGCGACAGGTAGTCTTCGGCGTAACATGCCAGATCCTATACCGGTGATTATACTCGCTCGCCTGGCGGTAGATGTCTCATTGCACGGAAAAGGGGTTGGCGCCGATTTACTCCACGATGCAGTTCTACGGTGTTATCGCGTAGCTGAGAACATTGGGGTTCGTGCGATAATGGTTCATGCGCTTACT…	MGRITTPEPLSSSHQLAEFVSGETVLDEWLKQRGLKNQALGAARTFVVCKTGTKQVAGFYSLATGSVNHTEATGSLRRNMPDPIPVIILARLAVDVSLHGKGVGADLLHDAVLRCYRVAENIGVRAIMVHALTEEAKGFYAHHGFKASQTHERTLFLKLP
267	NZ_CP039809.1_len205652	Plasmid	TA_1	FA957_RS27880	4	53921..54403	160	+	GTGGGACGTATAACCACGCCCGAGCCGTTATCCAGCTCTCATCAGCTGGCTGAGTTCGTCAGTGGAGAGACAGTCCTCGATGAATGGCTAAAACAGAGAGGTTTAAAAAATCAAGCTCTTGGCGCTGCCCGAACGTTCGTTGTTTGCAAGACGGGTACGAAGCAAGTAGCTGGTTTTTACTCTTTGGCCACCGGTAGCGTTAACCATACGGAAGCGACAGGTAGTCTTCGGCGTAACATGCCAGATCCTATACCGGTGATTATACTCGCTCGCCTGGCGGTAGATGTCTCATTGCACGGAAAAGGGGTTGGCGCCGATTTACTCCACGATGCAGTTCTACGGTGTTATCGCGTAGCTGAGAACATTGGGGTTCGTGCGATAATGGTTCATGCGCTTACT…	MGRITTPEPLSSSHQLAEFVSGETVLDEWLKQRGLKNQALGAARTFVVCKTGTKQVAGFYSLATGSVNHTEATGSLRRNMPDPIPVIILARLAVDVSLHGKGVGADLLHDAVLRCYRVAENIGVRAIMVHALTEEAKGFYAHHGFKASQTHERTLFLKLP
268	NZ_CP039809.1_len205652	Plasmid	TA_5	FA957_RS28515	4	159241..159732	163	+	GTGGGCAAAGTAACGGCTCCGGTCCCACTCGGTACGTCACACATCCTCGCTGAGTTTCACTGTGGTGAGCCTGTACTGGACGAATGGATAAAGCACCGGGGACTAAAAAATCAGTCCCTGGGGGCGGCCAGAACGTTTGTGGTGTGCCGGGGAAATGCTTCACAGGTGCTTGCCTACTACTCTCTCGCGACCGGCAGCGTCACTCATGCCATTGCGCCGGGAAGCCTGCGAAGGAATATGCCCGATCCTGTACCTGTCATCATCCTGGCCCGTCTTGCTGTCGATACGAGTTATCACGGCCAGGGACTGGGGGCTGATTTACTGCATGATGCCGTATTACGTTGCTGTCGGGTGGCTGAGAACATTGGCGTGCGGGCCGTTATGGTTCATGCACTCTCT…	MGKVTAPVPLGTSHILAEFHCGEPVLDEWIKHRGLKNQSLGAARTFVVCRGNASQVLAYYSLATGSVTHAIAPGSLRRNMPDPVPVIILARLAVDTSYHGQGLGADLLHDAVLRCCRVAENIGVRAVMVHALSDSARQFYIHHGFIPSQTQDRTLFLRLPLIT
269	NZ_CP039814.1_len148657	Plasmid	TA_1	FBF56_RS26500	4	33436..33918	160	+	GTGGGACGTATAACCACGCCCGAGCCGTTATCCAGCTCTCATCAGCTGGCTGAGTTCGTCAGTGGAGAGACAGTCCTCGATGAATGGCTAAAACAGAGAGGTTTAAAAAATCAAGCTCTTGGCGCTGCCCGAACGTTCGTTGTTTGCAAGACGGGTACGAAGCAAGTAGCTGGTTTTTACTCTTTGGCCACCGGTAGCGTTAACCATACGGAAGCGACAGGTAGTCTTCGGCGTAACATGCCAGATCCTATACCGGTGATTATACTCGCTCGCCTGGCGGTAGATGTCTCATTGCACGGAAAAGGGGTTGGCGCCGATTTACTCCACGATGCAGTTCTACGGTGTTATCGCGTAGCTGAGAACATTGGGGTTCGTGCGATAATGGTTCATGCGCTTACT…	MGRITTPEPLSSSHQLAEFVSGETVLDEWLKQRGLKNQALGAARTFVVCKTGTKQVAGFYSLATGSVNHTEATGSLRRNMPDPIPVIILARLAVDVSLHGKGVGADLLHDAVLRCYRVAENIGVRAIMVHALTEEAKGFYAHHGFKASQTHERTLFLKLP
270	NZ_CP039825.1_len216550	Plasmid	TA_1	FBF55_RS27295	4	30725..31207	160	+	GTGGGACGTATAACCACGCCCGAGCCGTTATCCAGCTCTCATCAGCTGGCTGAGTTCGTCAGTGGAGAGACAGTCCTCGATGAATGGCTAAAACAGAGAGGTTTAAAAAATCAAGCTCTTGGCGCTGCCCGAACGTTCGTTGTTTGCAAGACGGGTACGAAGCAAGTAGCTGGTTTTTACTCTTTGGCCACCGGTAGCGTTAACCATACGGAAGCGACAGGTAGTCTTCGGCGTAACATGCCAGATCCTATACCGGTGATTATACTCGCTCGCCTGGCGGTAGATGTCTCATTGCACGGAAAAGGGGTTGGCGCCGATTTACTTCACGATGCGGTTCTACGCGGTTATCGCGTAGCTGAGAATATTGGCGTTCGTGCGATAATGGTTCACGCGCTTACT…	MGRITTPEPLSSSHQLAEFVSGETVLDEWLKQRGLKNQALGAARTFVVCKTGTKQVAGFYSLATGSVNHTEATGSLRRNMPDPIPVIILARLAVDVSLHGKGVGADLLHDAVLRGYRVAENIGVRAIMVHALTEEAKGFYAHHGFKASQTHERTLFLKLP
271	NZ_CP039830.1_len207489	Plasmid	TA_1	FBF54_RS26945	4	17438..17920	160	+	GTGGGACGTATAACCACGCCCGAGCCGTTATCCAGCTCTCATCAGCTGGCTGAGTTCGTCAGTGGAGAGACAGTCCTCGATGAATGGCTAAAACAGAGAGGTTTAAAAAATCAAGCTCTTGGCGCTGCCCGAACGTTCGTTGTTTGCAAGACGGGTACGAAGCAAGTAGCTGGTTTTTACTCTTTGGCCACCGGTAGCGTTAACCATACGGAAGCGACAGGTAGTCTTCGGCGTAACATGCCAGATCCTATACCGGTGATTATACTCGCTCGCCTGGCGGTAGATGTCTCATTGCACGGAAAAGGGGTTGGCGCCGATTTACTTCACGATGCGGTTCTACGCGGTTATCGCGTAGCTGAGAATATTGGCGTTCGTGCGATAATGGTTCACGCGCTTACT…	MGRITTPEPLSSSHQLAEFVSGETVLDEWLKQRGLKNQALGAARTFVVCKTGTKQVAGFYSLATGSVNHTEATGSLRRNMPDPIPVIILARLAVDVSLHGKGVGADLLHDAVLRGYRVAENIGVRAIMVHALTEEAKGFYAHHGFKASQTHERTLFLKLP
272	NZ_CP039952.1_len156332	Plasmid	TA_1	FC646_RS26380	4	53928..54410	160	+	GTGGGACGTATAACCACGCCCGAGCCGTTATCCAGCTCTCATCAGCTGGCTGAGTTCGTCAGTGGAGAGACAGTCCTCGATGAATGGCTAAAACAGAGAGGTTTAAAAAATCAAGCTCTTGGCGCTGCCCGAACGTTCGTTGTTTGCAAGACGGGTACGAAGCAAGTAGCTGGTTTTTACTCTTTGGCCACCGGTAGCGTTAACCATACGGAAGCGACAGGTAGTCTTCGGCGTAACATGCCAGATCCTATACCGGTGATTATACTCGCTCGCCTGGCGGTAGATGTCTCATTGCACGGAAAAGGGGTTGGCGCCGATTTACTCCACGATGCAGTTCTACGGTGTTATCGCGTAGCTGAGAACATTGGGGTTCGTGCGATAATGGTTCATGCGCTTACT…	MGRITTPEPLSSSHQLAEFVSGETVLDEWLKQRGLKNQALGAARTFVVCKTGTKQVAGFYSLATGSVNHTEATGSLRRNMPDPIPVIILARLAVDVSLHGKGVGADLLHDAVLRCYRVAENIGVRAIMVHALTEEAKGFYAHHGFKASQTHERTLFLKLP
273	NZ_CP039955.1_len156332	Plasmid	TA_1	FC647_RS26395	4	53928..54410	160	+	GTGGGACGTATAACCACGCCCGAGCCGTTATCCAGCTCTCATCAGCTGGCTGAGTTCGTCAGTGGAGAGACAGTCCTCGATGAATGGCTAAAACAGAGAGGTTTAAAAAATCAAGCTCTTGGCGCTGCCCGAACGTTCGTTGTTTGCAAGACGGGTACGAAGCAAGTAGCTGGTTTTTACTCTTTGGCCACCGGTAGCGTTAACCATACGGAAGCGACAGGTAGTCTTCGGCGTAACATGCCAGATCCTATACCGGTGATTATACTCGCTCGCCTGGCGGTAGATGTCTCATTGCACGGAAAAGGGGTTGGCGCCGATTTACTCCACGATGCAGTTCTACGGTGTTATCGCGTAGCTGAGAACATTGGGGTTCGTGCGATAATGGTTCATGCGCTTACT…	MGRITTPEPLSSSHQLAEFVSGETVLDEWLKQRGLKNQALGAARTFVVCKTGTKQVAGFYSLATGSVNHTEATGSLRRNMPDPIPVIILARLAVDVSLHGKGVGADLLHDAVLRCYRVAENIGVRAIMVHALTEEAKGFYAHHGFKASQTHERTLFLKLP
274	NZ_CP039969.1_len168369	Plasmid	TA_1	E2J61_RS27030	4	54094..54576	160	+	GTGGGACGTATAACCACGCCCGAGCCGTTATCCAGCTCTCATCAGCTGGCTGAGTTCGTCAGTGGAGAGACAGTCCTCGATGAATGGCTAAAACAGAGAGGTTTAAAAAATCAAGCTCTTGGCGCTGCCCGAACGTTCGTTGTTTGCAAGACGGGTACGAAGCAAGTAGCTGGTTTTTACTCTTTGGCCACCGGTAGCGTTAACCATACGGAAGCGACAGGTAGTCTTCGGCGTAACATGCCAGATCCTATACCGGTGATTATACTCGCTCGCCTGGCGGTAGATGTCTCATTGCACGGAAAAGGGGTTGGCGCCGATTTACTCCACGATGCAGTTCTACGGTGTTATCGCGTAGCTGAGAACATTGGGGTTCGTGCGATAATGGTTCATGCGCTTACT…	MGRITTPEPLSSSHQLAEFVSGETVLDEWLKQRGLKNQALGAARTFVVCKTGTKQVAGFYSLATGSVNHTEATGSLRRNMPDPIPVIILARLAVDVSLHGKGVGADLLHDAVLRCYRVAENIGVRAIMVHALTEEAKGFYAHHGFKASQTHERTLFLKLP
275	NZ_CP039975.1_len282961	Plasmid	TA_2	E2J62_RS27170	4	152649..153131	160	+	GTGGGACGTATAACCACGCCCGAGCCGTTATCCAGCTCTCATCAGCTGGCTGAGTTCGTCAGTGGAGAGACAGTCCTCGATGAATGGCTAAAACAGAGAGGTTTAAAAAATCAAGCTCTTGGCGCTGCCCGAACGTTCGTTGTTTGCAAGACGGGTACGAAGCAAGTAGCTGGTTTTTACTCTTTGGCCACCGGTAGCGTTAACCATACGGAAGCGACAGGTAGTCTTCGGCGTAACATGCCAGATCCTATACCGGTGATTATACTCGCTCGCCTGGCGGTAGATGTCTCATTGCACGGAAAAGGGGTTGGCGCCGATTTACTCCACGATGCAGTTCTACGGTGTTATCGCGTAGCTGAGAACATTGGGGTTCGTGCGATAATGGTTCATGCGCTTACT…	MGRITTPEPLSSSHQLAEFVSGETVLDEWLKQRGLKNQALGAARTFVVCKTGTKQVAGFYSLATGSVNHTEATGSLRRNMPDPIPVIILARLAVDVSLHGKGVGADLLHDAVLRCYRVAENIGVRAIMVHALTEEAKGFYAHHGFKASQTHERTLFLKLP
276	NZ_CP040025.1_len150325	Plasmid	TA_1	FDK24_RS28545	4	53922..54404	160	+	GTGGGACGTATAACCACGCCCGAGCCGTTATCCAGCTCTCATCAGCTGGCTGAGTTCGTCAGTGGAGAGACAGTCCTCGATGAATGGCTAAAACAGAGAGGTTTAAAAAATCAAGCTCTTGGCGCTGCCCGAACGTTCGTTGTTTGCAAGACGGGTACGAAGCAAGTAGCTGGTTTTTACTCTTTGGCCACCGGTAGCGTTAACCATACGGAAGCGACAGGTAGTCTTCGGCGTAACATGCCAGATCCTATACCGGTGATTATACTCGCTCGCCTGGCGGTAGATGTCTCATTGCACGGAAAAGGGGTTGGCGCCGATTTACTCCACGATGCAGTTCTACGGTGTTATCGCGTAGCTGAGAACATTGGGGTTCGTGCGATAATGGTTCATGCGCTTACT…	MGRITTPEPLSSSHQLAEFVSGETVLDEWLKQRGLKNQALGAARTFVVCKTGTKQVAGFYSLATGSVNHTEATGSLRRNMPDPIPVIILARLAVDVSLHGKGVGADLLHDAVLRCYRVAENIGVRAIMVHALTEEAKGFYAHHGFKASQTHERTLFLKLP
277	NZ_CP040030.1_len148625	Plasmid	TA_1	FDK25_RS28500	4	53922..54404	160	+	GTGGGACGTATAACCACGCCCGAGCCGTTATCCAGCTCTCATCAGCTGGCTGAGTTCGTCAGTGGAGAGACAGTCCTCGATGAATGGCTAAAACAGAGAGGTTTAAAAAATCAAGCTCTTGGCGCTGCCCGAACGTTCGTTGTTTGCAAGACGGGTACGAAGCAAGTAGCTGGTTTTTACTCTTTGGCCACCGGTAGCGTTAACCATACGGAAGCGACAGGTAGTCTTCGGCGTAACATGCCAGATCCTATACCGGTGATTATACTCGCTCGCCTGGCGGTAGATGTCTCATTGCACGGAAAAGGGGTTGGCGCCGATTTACTCCACGATGCAGTTCTACGGTGTTATCGCGTAGCTGAGAACATTGGGGTTCGTGCGATAATGGTTCATGCGCTTACT…	MGRITTPEPLSSSHQLAEFVSGETVLDEWLKQRGLKNQALGAARTFVVCKTGTKQVAGFYSLATGSVNHTEATGSLRRNMPDPIPVIILARLAVDVSLHGKGVGADLLHDAVLRCYRVAENIGVRAIMVHALTEEAKGFYAHHGFKASQTHERTLFLKLP
278	NZ_CP040035.1_len148625	Plasmid	TA_1	FDK26_RS28490	4	53922..54404	160	+	GTGGGACGTATAACCACGCCCGAGCCGTTATCCAGCTCTCATCAGCTGGCTGAGTTCGTCAGTGGAGAGACAGTCCTCGATGAATGGCTAAAACAGAGAGGTTTAAAAAATCAAGCTCTTGGCGCTGCCCGAACGTTCGTTGTTTGCAAGACGGGTACGAAGCAAGTAGCTGGTTTTTACTCTTTGGCCACCGGTAGCGTTAACCATACGGAAGCGACAGGTAGTCTTCGGCGTAACATGCCAGATCCTATACCGGTGATTATACTCGCTCGCCTGGCGGTAGATGTCTCATTGCACGGAAAAGGGGTTGGCGCCGATTTACTCCACGATGCAGTTCTACGGTGTTATCGCGTAGCTGAGAACATTGGGGTTCGTGCGATAATGGTTCATGCGCTTACT…	MGRITTPEPLSSSHQLAEFVSGETVLDEWLKQRGLKNQALGAARTFVVCKTGTKQVAGFYSLATGSVNHTEATGSLRRNMPDPIPVIILARLAVDVSLHGKGVGADLLHDAVLRCYRVAENIGVRAIMVHALTEEAKGFYAHHGFKASQTHERTLFLKLP
279	NZ_CP040123.1_len227415	Plasmid	TA_1	FDY04_RS26415	4	1203..1685	160	-	GTGGGACGTATAACCACGCCCGAGCCGTTATCCAGCTCTCATCAGCTGGCTGAGTTCGTCAGTGGAGAGACAGTCCTCGATGAATGGCTAAAACAGAGAGGTTTAAAAAATCAAGCTCTTGGCGCTGCCCGAACGTTCGTTGTTTGCAAGACGGGTACGAAGCAAGTAGCTGGTTTTTACTCTTTGGCCACCGGTAGCGTTAACCATACGGAAGCGACAGGTAGTCTTCGGCGTAACATGCCAGATCCTATACCGGTGATTATACTCGCTCGCCTGGCGGTAGATGTCTCATTGCACGGAAAAGGGGTTGGCGCCGATTTACTCCACGATGCAGTTCTACGGTGTTATCGCGTAGCTGAGAACATTGGGGTTCGTGCGATAATGGTTCATGCGCTTACT…	MGRITTPEPLSSSHQLAEFVSGETVLDEWLKQRGLKNQALGAARTFVVCKTGTKQVAGFYSLATGSVNHTEATGSLRRNMPDPIPVIILARLAVDVSLHGKGVGADLLHDAVLRCYRVAENIGVRAIMVHALTEEAKGFYAHHGFKASQTHERTLFLKLP
280	NZ_CP040595.1_len277162	Plasmid	TA_2	FFY44_RS27665	4	247400..247882	160	+	GTGGGACGTATAACCGCGCCCGAGCCGTTATCCAGCGCTCATCAGCTGGCTGAGTTCGTCAGTGGAGAGACAGTCCTCGATGAATGGCTAAAACAGAGAGGTTTAAAAAATCAAGCACTTGGCGCTGCCCGAACGTTCGTTGTTTGCAAGAAGGGTACGAAGAAAGTAGCTGGTTTTTACTCTTTGGCCACCGGTAGCGTTAACCATACGGAAGCTACAGGCAGTCTTCGGCGTAACATGCCAGATCCTATACCGGTGATTATACTCGCTCGCCTGGCGGTAGATGTCTCATTGCACGGAAAAGGGGTTGGTGCCGATTTACTCCACGATGCAGTTCTACGGTGTTATCGCGTAGCTGAGAACATTGGCGTTCGTGCGATAATGGTTCATGCGCTTACT…	MGRITAPEPLSSAHQLAEFVSGETVLDEWLKQRGLKNQALGAARTFVVCKKGTKKVAGFYSLATGSVNHTEATGSLRRNMPDPIPVIILARLAVDVSLHGKGVGADLLHDAVLRCYRVAENIGVRAIMVHALTEEAKGFYAHHGFKASQTHERTLFLKLP
281	NZ_CP040862.1_len263991	Plasmid	TA_6	FEE38_RS28990	4	207084..207566	160	+	GTGGGACGTATAACCACGCCCGAGCCGTTATCCAGCTCTCATCAGCTGGCTGAGTTCGTCAGTGGAGAGACAGTCCTCGATGAATGGCTAAAACAGAGAGGTTTAAAAAATCAAGCTCTTGGCGCTGCCCGAACGTTCGTTGTTTGCAAGACGGGTACGAAGCAAGTAGCTGGTTTTTACTCTTTGGCCACCGGTAGCGTTAACCATACGGAAGCGACAGGTAGTCTTCGGCGTAACATGCCAGATCCTATACCGGTGATTATACTCGCTCGCCTGGCGGTAGATGTCTCATTGCACGGAAAAGGGGTTGGCGCCGATTTACTCCACGATGCAGTTCTACGGTGTTATCGCGTAGCTGAGAACATTGGGGTTCGTGCGATAATGGTTCATGCGCTTACT…	MGRITTPEPLSSSHQLAEFVSGETVLDEWLKQRGLKNQALGAARTFVVCKTGTKQVAGFYSLATGSVNHTEATGSLRRNMPDPIPVIILARLAVDVSLHGKGVGADLLHDAVLRCYRVAENIGVRAIMVHALTEEAKGFYAHHGFKASQTHERTLFLKLP
282	NZ_CP041084.1_len158439	Plasmid	TA_1	FJV42_RS28320	4	53918..54400	160	+	GTGGGACGTATAACCACGCCCGAGCCGTTATCCAGCTCTCATCAGCTGGCTGAGTTCGTCAGTGGAGAGACAGTCCTCGATGAATGGCTAAAACAGAGAGGTTTAAAAAATCAAGCTCTTGGCGCTGCCCGAACGTTCGTTGTTTGCAAGACGGGTACGAAGCAAGTAGCTGGTTTTTACTCTTTGGCCACCGGTAGCGTTAACCATACGGAAGCGACAGGTAGTCTTCGGCGTAACATGCCAGATCCTATACCGGTGATTATACTCGCTCGCCTGGCGGTAGATGTCTCATTGCACGGAAAAGGGGTTGGCGCCGATTTACTCCACGATGCAGTTCTACGGTGTTATCGCGTAGCTGAGAACATTGGGGTTCGTGCGATAATGGTTCATGCGCTTACT…	MGRITTPEPLSSSHQLAEFVSGETVLDEWLKQRGLKNQALGAARTFVVCKTGTKQVAGFYSLATGSVNHTEATGSLRRNMPDPIPVIILARLAVDVSLHGKGVGADLLHDAVLRCYRVAENIGVRAIMVHALTEEAKGFYAHHGFKASQTHERTLFLKLP
283	NZ_CP041100.1_len194739	Plasmid	TA_1	CI661_RS26200	4	55138..55620	160	+	GTGGGACGTATAACCACGCCCGAGCCGTTATCCAGCTCTCATCAGCTGGCTGAGTTCGTCAGTGGAGAGACAGTCCTCGATGAATGGCTAAAACAGAGAGGTTTAAAAAATCAAGCTCTTGGCGCTGCCCGAACGTTCGTTGTTTGCAAGACGGGTACGAAGCAAGTAGCTGGTTTTTACTCTTTGGCCACCGGTAGCGTTAACCATACGGAAGCGACAGGTAGTCTTCGGCGTAACATGCCAGATCCTATACCGGTGATTATACTCGCTCGCCTGGCGGTAGATGTCTCATTGCACGGAAAAGGGGTTGGCGCCGATTTACTCCACGATGCAGTTCTACGGTGTTATCGCGTAGCTGAGAACATTGGGGTTCGTGCGATAATGGTTCATGCGCTTACT…	MGRITTPEPLSSSHQLAEFVSGETVLDEWLKQRGLKNQALGAARTFVVCKTGTKQVAGFYSLATGSVNHTEATGSLRRNMPDPIPVIILARLAVDVSLHGKGVGADLLHDAVLRCYRVAENIGVRAIMVHALTEEAKGFYAHHGFKASQTHERTLFLKLP
284	NZ_CP041640.1_len222330	Plasmid	TA_1	DIJ67_RS26105	4	10369..10851	160	-	GTGGGACGTATAACCACGCCCGAGCCGTTATCCAGCTCTCATCAGCTGGCTGAGTTCGTCAGTGGAGAGACAGTCCTCGATGAATGGCTAAAACAGAGAGGTTTAAAAAATCAAGCTCTTGGCGCTGCCCGAACGTTCGTTGTTTGCAAGACGGGTACGAAGCAAGTAGCTGGTTTTTACTCTTTGGCCACCGGTAGCGTTAACCATACGGAAGCGACAGGTAGTCTTCGGCGTAACATGCCAGATCCTATACCGGTGATTATACTCGCTCGCCTGGCGGTAGATGTCTCATTGCACGGAAAAGGGGTTGGCGCCGATTTACTCCACGATGCAGTTCTACGGTGTTATCGCGTAGCTGAGAACATTGGGGTTCGTGCGATAATGGTTCATGCGCTTACT…	MGRITTPEPLSSSHQLAEFVSGETVLDEWLKQRGLKNQALGAARTFVVCKTGTKQVAGFYSLATGSVNHTEATGSLRRNMPDPIPVIILARLAVDVSLHGKGVGADLLHDAVLRCYRVAENIGVRAIMVHALTEEAKGFYAHHGFKASQTHERTLFLKLP
285	NZ_CP041640.1_len222330	Plasmid	TA_3	DIJ67_RS26690	4	108783..109274	163	-	GTGGGCAAAGTAACGGCTCCGGTCCCACTCGGTACGTCACACATCCTCGCTGAGTTTCACTGTGGTGAGCCTGTACTGGACGAATGGATAAAGCACCGGGGACTAAAAAATCAGTCCCTGGGGGCGGCCAGAACGTTTGTGGTGTGCCGGGGAAATGCTTCACAGGTGCTTGCCTACTACTCTCTCGCGACCGGCAGCGTCACTCATGCCATTGCGCCGGGAAGCCTGCGAAGGAATATGCCCGATCCTGTACCTGTCATCATCCTGGCCCGTCTTGCTGTCGATACGAGTTATCACGGCCAGGGACTGGGGGCTGATTTACTGCATGATGCCGTATTACGTTGCTGTCGGGTGGCTGAGAACATTGGCGTGCGGGCCGTTATGGTTCATGCACTCTCT…	MGKVTAPVPLGTSHILAEFHCGEPVLDEWIKHRGLKNQSLGAARTFVVCRGNASQVLAYYSLATGSVTHAIAPGSLRRNMPDPVPVIILARLAVDTSYHGQGLGADLLHDAVLRCCRVAENIGVRAVMVHALSDSARQFYIHHGFIPSQTQDRTLFLRLPLIT
286	NZ_CP041645.1_len114444	Plasmid	TA_2	FOA47_RS26570	4	46613..47095	160	+	GTGGGATGTATAACTGCGCCCGAGCCGTTATCCAGCGCCCATCAACTGGCAGAGTTCGTCAGTGGGGAAACGGTACTCGATGAATGGTTAAAACAGAGAGGTTTAAAAAATCAAGCTCTTGGCGCTGCACGAACTTTCGTTGTTTGCAAGACGGGTACGAAGCAAGTAGCTGGTTTTTACTCTTTGGCCACCGGTAGCGTTAACCATACGGAAGCGACAGGCAGTCTTCGGCGTAACATGCCAGATCCTATACCGGTGATTATACTCGCTCGCCTGGCGGTAGATGTTTCATTGCACGGAAAAGGGGTTGGCGCCGATTTACTTCACGATGCGGTTCTACGCTGTTATCGCGTAGCTGAGAATATTGGCGTTCGTGCGATAATGGTTCACGCGCTTACT…	MGCITAPEPLSSAHQLAEFVSGETVLDEWLKQRGLKNQALGAARTFVVCKTGTKQVAGFYSLATGSVNHTEATGSLRRNMPDPIPVIILARLAVDVSLHGKGVGADLLHDAVLRCYRVAENIGVRAIMVHALTEEAKGFYAHHGFKASQTYERTLFLKLP
287	NZ_CP041936.1_len239167	Plasmid	TA_1	DZ859_RS27905	4	94560..95042	160	-	GTGGGACGTATAACCGCGCCCGAGCCGTTATCCAGCGCTCATCAGCTGGCTGAGTTCGTCAGTGGAGAGACAGTCCTCGATGAATGGCTAAAACAGAGAGGTTTAAAAAATCAAGCTCTTGGCGCTGCCCGAACGTTCGTTGTTTGCAAGAAGGGTACGAAGAAAGTAGCTGGTTTTTACTCTTTGGCCACCGGTAGCGTTAACCATACGGAAGCTACAGGCAGTCTTCGGCGTAACATGCCAGATCCTATACCGGTGATTATACTCGCTCGCCTGGCGGTAGATGTCTCATTGCACGGAAAAGGGGTTGGTGCCGATTTACTCCACGATGCAGTTCTACGGTGTTATCGCGTAGCTGAGAACATTGGCGTTCGTGCGATAATGGTTCATGCGCTTACT…	MGRITAPEPLSSAHQLAEFVSGETVLDEWLKQRGLKNQALGAARTFVVCKKGTKKVAGFYSLATGSVNHTEATGSLRRNMPDPIPVIILARLAVDVSLHGKGVGADLLHDAVLRCYRVAENIGVRAIMVHALTEEAKGFYAHHGFKASQTHERTLFLKLP
288	NZ_CP041949.1_len174723	Plasmid	TA_3	FOZ68_RS27535	4	130222..130713	163	+	GTGGGCAAAGTAACGGCTCCGGTCCCACTCGGTACGTCACACATCCTCGCTGAGTTTCACTGTGGTGAGCCTGTACTGGACGAATGGATAAAGCACCGGGGACTAAAAAATCAGTCCCTGGGGGCGGCCAGAACGTTTGTGGTGTGCCGGGGAAATGCTTCACAGGTGCTTGCCTACTACTCTCTCGCGACCGGCAGCGTCACTCATGCCATTGCGCCGGGAAGCCTGCGAAGGAATATGCCCGATCCTGTACCTGTCATCATCCTGGCCCGTCTTGCTGTCGATACGAGTTATCACGGCCAGGGACTGGGGGCTGATTTACTGCATGATGCCGTATTACGTTGCTGTCGGGTGGCTGAGAACATTGGCGTGCGGGCCGTTATGGTTCATGCACTCTCT…	MGKVTAPVPLGTSHILAEFHCGEPVLDEWIKHRGLKNQSLGAARTFVVCRGNASQVLAYYSLATGSVTHAIAPGSLRRNMPDPVPVIILARLAVDTSYHGQGLGADLLHDAVLRCCRVAENIGVRAVMVHALSDSARQFYIHHGFIPSQTQDRTLFLRLPLIT
289	NZ_CP042883.1_len194856	Plasmid	TA_1	FVP31_RS26070	4	53921..54403	160	+	GTGGGACGTATAACCACGCCCGAGCCGTTATCCAGCTCTCATCAGCTGGCTGAGTTCGTCAGTGGAGAGACAGTCCTCGATGAATGGCTAAAACAGAGAGGTTTAAAAAATCAAGCTCTTGGCGCTGCCCGAACGTTCGTTGTTTGCAAGACGGGTACGAAGCAAGTAGCTGGTTTTTACTCTTTGGCCACCGGTAGCGTTAACCATACGGAAGCGACAGGTAGTCTTCGGCGTAACATGCCAGATCCTATACCGGTGATTATACTCGCTCGCCTGGCGGTAGATGTCTCATTGCACGGAAAAGGGGTTGGCGCCGATTTACTCCACGATGCAGTTCTACGGTGTTATCGCGTAGCTGAGAACATTGGGGTTCGTGCGATAATGGTTCATGCGCTTACT…	MGRITTPEPLSSSHQLAEFVSGETVLDEWLKQRGLKNQALGAARTFVVCKTGTKQVAGFYSLATGSVNHTEATGSLRRNMPDPIPVIILARLAVDVSLHGKGVGADLLHDAVLRCYRVAENIGVRAIMVHALTEEAKGFYAHHGFKASQTHERTLFLKLP
290	NZ_CP042883.1_len194856	Plasmid	TA_4	FVP31_RS26600	4	150355..150846	163	+	GTGGGCAAAGTAACGGCTCCGGTCCCACTCGGTACGTCACACATCCTCGCTGAGTTTCACTGTGGTGAGCCTGTACTGGACGAATGGATAAAGCACCGGGGACTAAAAAATCAGTCCCTGGGGGCGGCCAGAACGTTTGTGGTGTGCCGGGGAAATGCTTCACAGGTGCTTGCCTACTACTCTCTCGCGACCGGCAGCGTCACTCATGCCATTGCGCCGGGAAGCCTGCGAAGGAATATGCCCGATCCTGTACCTGTCATCATCCTGGCCCGTCTTGCTGTCGATACGAGTTATCACGGCCAGGGACTGGGGGCTGATTTACTGCATGATGCCGTATTACGTTGCTGTCGGGTGGCTGAGAACATTGGCGTGCGGGCCGTTATGGTTCATGCACTCTCT…	MGKVTAPVPLGTSHILAEFHCGEPVLDEWIKHRGLKNQSLGAARTFVVCRGNASQVLAYYSLATGSVTHAIAPGSLRRNMPDPVPVIILARLAVDTSYHGQGLGADLLHDAVLRCCRVAENIGVRAVMVHALSDSARQFYIHHGFIPSQTQDRTLFLRLPLIT
291	NZ_CP042975.1_len270776	Plasmid	TA_2	FVE92_RS00770	4	144574..145056	160	-	GTGGGACGTATAACCGCGCCCGAGCCGTTATCCAGCGCTCATCAGCTGGCTGAGTTCGTCAGTGGAGAGACAGCCCTCGATGAATGGCTAAAACAGAGAGGTTTAAAAAATCAAGCACTTGGCGCTGCCCGAACGTTCGTTGTTTGCAAGAAGGGTACGAAGAAAGTAGCTGGTTTTTACTCTTTGGCCACCGGTAGCGTTAACCATACGGAAGCTACAGGCAGTCTTCGGCGTAACATGCCAGATCCTATACCGGTGATTATACTCGCTCGCCTGGCGGTAGATGTCTCATTGCACGGAAAAGGGGTTGGTGCCGATTTACTCCACGATGCAGTTCTACGGTGTTATCGCGTAGCTGAGAACATTGGCGTTCGTGCGATAATGGTTCATGCGCTTACT…	MGRITAPEPLSSAHQLAEFVSGETALDEWLKQRGLKNQALGAARTFVVCKKGTKKVAGFYSLATGSVNHTEATGSLRRNMPDPIPVIILARLAVDVSLHGKGVGADLLHDAVLRCYRVAENIGVRAIMVHALTEEAKGFYAHHGFKASQTHERTLFLKLP
292	NZ_CP043049.1_len212420	Plasmid	TA_1	FXN60_RS28915	4	131159..131641	160	-	GTGGGACGTATAACCACGCCCGAGCCGTTATCCAGCTCTCATCAGCTGGCTGAGTTCGTCAGTGGAGAGACAGTCCTCGATGAATGGCTAAAACAGAGAGGTTTAAAAAATCAAGCTCTTGGCGCTGCCCGAACGTTCGTTGTTTGCAAGACGGGTACGAAGCAAGTAGCTGGTTTTTACTCTTTGGCCACCGGTAGCGTTAACCATACGGAAGCGACAGGTAGTCTTCGGCGTAACATGCCAGATCCTATACCGGTGATTATACTCGCTCGCCTGGCGGTAGATGTCTCATTGCACGGAAAAGGGGTTGGCGCCGATTTACTCCACGATGCAGTTCTACGGTGTTATCGCGTAGCTGAGAACATTGGGGTTCGTGCGATAATGGTTCATGCGCTTACT…	MGRITTPEPLSSSHQLAEFVSGETVLDEWLKQRGLKNQALGAARTFVVCKTGTKQVAGFYSLATGSVNHTEATGSLRRNMPDPIPVIILARLAVDVSLHGKGVGADLLHDAVLRCYRVAENIGVRAIMVHALTEEAKGFYAHHGFKASQTHERTLFLKLP
293	NZ_CP043860.1_len213248	Plasmid	TA_1	EPB11_RS27665	4	54088..54570	160	-	GTGGGACGTATAACCACGCCCGAGCCGTTATCCAGCTCTCATCAGCTGGCTGAGTTCGTCAGTGGAGAGACAGTCCTCGATGAATGGCTAAAACAGAGAGGTTTAAAAAATCAAGCTCTTGGCGCTGCCCGAACGTTCGTTGTTTGCAAGACGGGTACGAAGCAAGTAGCTGGTTTTTACTCTTTGGCCACCGGTAGCGTTAACCATACGGAAGCGACAGGTAGTCTTCGGCGTAACATGCCAGATCCTATACCGGTGATTATACTCGCTCGCCTGGCGGTAGATGTCTCATTGCACGGAAAAGGGGTTGGCGCCGATTTACTCCACGATGCAGTTCTACGGTGTTATCGCGTAGCTGAGAACATTGGGGTTCGTGCGATAATGGTTCATGCGCTTACT…	MGRITTPEPLSSSHQLAEFVSGETVLDEWLKQRGLKNQALGAARTFVVCKTGTKQVAGFYSLATGSVNHTEATGSLRRNMPDPIPVIILARLAVDVSLHGKGVGADLLHDAVLRCYRVAENIGVRAIMVHALTEEAKGFYAHHGFKASQTHERTLFLKLP
294	NZ_CP043970.1_len208462	Plasmid	TA_3	F3P37_RS27565	4	129388..129870	160	+	GTGGGACGTATAACCACGCCCGAGCCGTTATCCAGCTCTCATCAGCTGGCTGAGTTCGTCAGTGGAGAGACAGTCCTCGATGAATGGCTAAAACAGAGAGGTTTAAAAAATCAAGCTCTTGGCGCTGCCCGAACGTTCGTTGTTTGCAAGACGGGTACGAAGCAAGTAGCTGGTTTTTACTCTTTGGCCACCGGTAGCGTTAACCATACGGAAGCGACAGGTAGTCTTCGGCGTAACATGCCAGATCCTATACCGGTGATTATACTCGCTCGCCTGGCGGTAGATGTCTCATTGCACGGAAAAGGGGTTGGCGCCGATTTACTCCACGATGCAGTTCTACGGTGTTATCGCGTAGCTGAGAACATTGGGGTTCGTGCGATAATGGTTCATGCGCTTACT…	MGRITTPEPLSSSHQLAEFVSGETVLDEWLKQRGLKNQALGAARTFVVCKTGTKQVAGFYSLATGSVNHTEATGSLRRNMPDPIPVIILARLAVDVSLHGKGVGADLLHDAVLRCYRVAENIGVRAIMVHALTEEAKGFYAHHGFKASQTHERTLFLKLP
295	NZ_CP045675.1_len177848	Plasmid	TA_1	F8D37_RS25590	4	58584..59066	160	+	GTGGGACGTATAACCGCGCCCGAGCCGTTATCCAGCGCTCATCAGCTGGCTGAGTTCGTCAGTGGAGAGACAGTCCTCGATGAATGGCTAAAACAGAGAGGTTTAAAAAATCAAGCACTTGGCGCTGCCCGAACGTTCGTTGTTTGCAAGAAGGGTACGAAGAAAGTAGCTGGTTTTTACTCTTTGGCCACCGGTAGCGTTAACCATACGGAAGCTACAGGCAGTCTTCGGCGTAACATGCCAGATCCTATACCGGTGATTATACTCGCTCGCCTGGCGGTAGATGTCTCATTGCACGGAAAAGGGGTTGGTGCCGATTTACTCCACGATGCAGTTCTACGGTGTTATCGCGTAGCTGAGAACATTGGCGTTCGTGCGATAATGGTTCATGCGCTTACT…	MGRITAPEPLSSAHQLAEFVSGETVLDEWLKQRGLKNQALGAARTFVVCKKGTKKVAGFYSLATGSVNHTEATGSLRRNMPDPIPVIILARLAVDVSLHGKGVGADLLHDAVLRCYRVAENIGVRAIMVHALTEEAKGFYAHHGFKASQTHERTLFLKLP
296	NZ_CP047337.1_len345655	Plasmid	TA_1	GTH21_RS27310	4	78854..79336	160	+	GTGGGACGTATAACCACGCCCGAGCCGTTATCCAGCTCTCATCAGCTGGCTGAGTTCGTCAGTGGAGAGACAGTCCTCGATGAATGGCTAAAACAGAGAGGTTTAAAAAATCAAGCTCTTGGCGCTGCCCGAACGTTCGTTGTTTGCAAGACGGGTACGAAGCAAGTAGCTGGTTTTTACTCTTTGGCCACCGGTAGCGTTAACCATACGGAAGCGACAGGTAGTCTTCGGCGTAACATGCCAGATCCTATACCGGTGATTATACTCGCTCGCCTGGCGGTAGATGTCTCATTGCACGGAAAAGGGGTTGGCGCCGATTTACTCCACGATGCAGTTCTACGGTGTTATCGCGTAGCTGAGAACATTGGGGTTCGTGCGATAATGGTTCATGCGCTTACT…	MGRITTPEPLSSSHQLAEFVSGETVLDEWLKQRGLKNQALGAARTFVVCKTGTKQVAGFYSLATGSVNHTEATGSLRRNMPDPIPVIILARLAVDVSLHGKGVGADLLHDAVLRCYRVAENIGVRAIMVHALTEEAKGFYAHHGFKASQTHERTLFLKLP
297	NZ_CP047634.1_len174647	Plasmid	TA_4	GUY22_RS26450	4	52115..52597	160	+	GTGGGATGTATAACTGCGCCCGAGCCGTTATCCAGCGCCCATCAACTGGCAGAGTTCGTCAGTGGGGAAACGGTACTCGATGAATGGTTAAAACAGAGAGGTTTAAAAAATCAAGCTCTTGGCGCTGCACGAACTTTCGTTGTTTGCAAGACGGGTACGAAGCAAGTAGCTGGTTTTTACTCTTTGGCCACCGGTAGCGTTAACCATACGGAAGCGACAGGCAGTCTTCGGCGTAACATGCCAGATCCTATACCGGTGATTATACTCGCTCGCCTGGCGGTAGATGTTTCATTGCACGGAAAAGGGGTTGGCGCCGATTTACTTCACGATGCGGTTCTACGCTGTTATCGCGTAGCTGAGAATATTGGCGTTCGTGCGATAATGGTTCACGCGCTTACT…	MGCITAPEPLSSAHQLAEFVSGETVLDEWLKQRGLKNQALGAARTFVVCKTGTKQVAGFYSLATGSVNHTEATGSLRRNMPDPIPVIILARLAVDVSLHGKGVGADLLHDAVLRCYRVAENIGVRAIMVHALTEEAKGFYAHHGFKASQTYERTLFLKLP
298	NZ_CP049605.1_len224442	Plasmid	TA_3	G7L41_RS27355	4	129318..129800	160	+	GTGGGACGTATAACCACGCCCGAGCCGTTATCCAGCTCTCATCAGCTGGCTGAGTTCGTCAGTGGAGAGACAGTCCTCGATGAATGGCTAAAACAGAGAGGTTTAAAAAATCAAGCTCTTGGCGCTGCCCGAACGTTCGTTGTTTGCAAGACGGGTACGAAGCAAGTAGCTGGTTTTTACTCTTTGGCCACCGGTAGCGTTAACCATACGGAAGCGACAGGTAGTCTTCGGCGTAACATGCCAGATCCTATACCGGTGATTATACTCGCTCGCCTGGCGGTAGATGTCTCATTGCACGGAAAAGGGGTTGGCGCCGATTTACTCCACGATGCAGTTCTACGGTGTTATCGCGTAGCTGAGAACATTGGGGTTCGTGCGATAATGGTTCATGCGCTTACT…	MGRITTPEPLSSSHQLAEFVSGETVLDEWLKQRGLKNQALGAARTFVVCKTGTKQVAGFYSLATGSVNHTEATGSLRRNMPDPIPVIILARLAVDVSLHGKGVGADLLHDAVLRCYRVAENIGVRAIMVHALTEEAKGFYAHHGFKASQTHERTLFLKLP
299	NZ_CP049717.1_len190737	Plasmid	TA_1	G7Z27_RS26830	4	53921..54403	160	+	GTGGGACGTATAACCACGCCCGAGCCGTTATCCAGCTCTCATCAGCTGGCTGAGTTCGTCAGTGGAGAGACAGTCCTCGATGAATGGCTAAAACAGAGAGGTTTAAAAAATCAAGCTCTTGGCGCTGCCCGAACGTTCGTTGTTTGCAAGACGGGTACGAAGCAAGTAGCTGGTTTTTACTCTTTGGCCACCGGTAGCGTTAACCATACGGAAGCGACAGGTAGTCTTCGGCGTAACATGCCAGATCCTATACCGGTGATTATACTCGCTCGCCTGGCGGTAGATGTCTCATTGCACGGAAAAGGGGTTGGCGCCGATTTACTCCACGATGCAGTTCTACGGTGTTATCGCGTAGCTGAGAACATTGGGGTTCGTGCGATAATGGTTCATGCGCTTACT…	MGRITTPEPLSSSHQLAEFVSGETVLDEWLKQRGLKNQALGAARTFVVCKTGTKQVAGFYSLATGSVNHTEATGSLRRNMPDPIPVIILARLAVDVSLHGKGVGADLLHDAVLRCYRVAENIGVRAIMVHALTEEAKGFYAHHGFKASQTHERTLFLKLP
300	NZ_CP049720.1_len204699	Plasmid	TA_1	G7Z28_RS26825	4	53921..54403	160	+	GTGGGACGTATAACCACGCCCGAGCCGTTATCCAGCTCTCATCAGCTGGCTGAGTTCGTCAGTGGAGAGACAGTCCTCGATGAATGGCTAAAACAGAGAGGTTTAAAAAATCAAGCTCTTGGCGCTGCCCGAACGTTCGTTGTTTGCAAGACGGGTACGAAGCAAGTAGCTGGTTTTTACTCTTTGGCCACCGGTAGCGTTAACCATACGGAAGCGACAGGTAGTCTTCGGCGTAACATGCCAGATCCTATACCGGTGATTATACTCGCTCGCCTGGCGGTAGATGTCTCATTGCACGGAAAAGGGGTTGGCGCCGATTTACTCCACGATGCAGTTCTACGGTGTTATCGCGTAGCTGAGAACATTGGGGTTCGTGCGATAATGGTTCATGCGCTTACT…	MGRITTPEPLSSSHQLAEFVSGETVLDEWLKQRGLKNQALGAARTFVVCKTGTKQVAGFYSLATGSVNHTEATGSLRRNMPDPIPVIILARLAVDVSLHGKGVGADLLHDAVLRCYRVAENIGVRAIMVHALTEEAKGFYAHHGFKASQTHERTLFLKLP
301	NZ_CP050373.1_len127925	Plasmid	TA_3	HB637_RS28100	4	123178..123669	163	-	GTGGGCAAAGTAACGGCTCCGGTCCCACTCGGTACGTCACACATCCTCGCTGAGTTTCACTGTGGTGAGCCTGTACTGGACGAATGGATAAAGCACCGGGGACTAAAAAATCAGTCCCTGGGGGCGGCCAGAACGTTTGTGGTGTGCCGGGGAAATGCTTCACAGGTGCTTGCCTACTACTCTCTCGCGACCGGCAGCGTCACTCATGCCATTGCGCCGGGAAGCCTGCGAAGGAATATGCCCGATCCTGTACCTGTCATCATCCTGGCCCGTCTTGCTGTCGATACGAGTTATCACGGCCAGGGACTGGGGGCTGATTTACTGCATGATGCCGTATTACGTTGCTGTCGGGTGGCTGAGAACATTGGCGTGCGGGCCGTTATGGTTCATGCACTCTCT…	MGKVTAPVPLGTSHILAEFHCGEPVLDEWIKHRGLKNQSLGAARTFVVCRGNASQVLAYYSLATGSVTHAIAPGSLRRNMPDPVPVIILARLAVDTSYHGQGLGADLLHDAVLRCCRVAENIGVRAVMVHALSDSARQFYIHHGFIPSQTQDRTLFLRLPLIT
302	NZ_CP050374.1_len193462	Plasmid	TA_4	HB637_RS28480	4	49361..49843	160	-	GTGGGACGTATAACCACGCCCGAGCCGTTATCCAGCTCTCATCAGCTGGCTGAGTTCGTCAGTGGAGAGACAGTCCTCGATGAATGGCTAAAACAGAGAGGTTTAAAAAATCAAGCTCTTGGCGCTGCCCGAACGTTCGTTGTTTGCAAGACGGGTACGAAGCAAGTAGCTGGTTTTTACTCTTTGGCCACCGGTAGCGTTAACCATACGGAAGCGACAGGTAGTCTTCGGCGTAACATGCCAGATCCTATACCGGTGATTATACTCGCTCGCCTGGCGGTAGATGTCTCATTGCACGGAAAAGGGGTTGGCGCCGATTTACTCCACGATGCAGTTCTACGGTGTTATCGCGTAGCTGAGAACATTGGGGTTCGTGCGATAATGGTTCATGCGCTTACT…	MGRITTPEPLSSSHQLAEFVSGETVLDEWLKQRGLKNQALGAARTFVVCKTGTKQVAGFYSLATGSVNHTEATGSLRRNMPDPIPVIILARLAVDVSLHGKGVGADLLHDAVLRCYRVAENIGVRAIMVHALTEEAKGFYAHHGFKASQTHERTLFLKLP
303	NZ_CP050374.1_len193462	Plasmid	TA_11	HB637_RS29310	4	177737..178228	163	+	GTGGGCAAAGTAACGGCTCCGGTCCCACTCGGTACGTCACACATCCTCGCTGAGTTTCACTGTGGTGAGCCTGTACTGGACGAATGGATAAAGCACCGGGGACTAAAAAATCAGTCCCTGGGGGCGGCCAGAACGTTTGTGGTGTGCCGGGGAAATGCTTCACAGGTGCTTGCCTACTACTCTCTCGCGACCGGCAGCGTCACTCATGCCATTGCGCCGGGAAGCCTGCGAAGGAATATGCCCGATCCTGTACCTGTCATCATCCTGGCCCGTCTTGCTGTCGATACGAGTTATCACGGCCAGGGACTGGGGGCTGATTTACTGCATGATGCCGTATTACGTTGCTGTCGGGTGGCTGAGAACATTGGCGTGCGGGCCGTTATGGTTCATGCACTCTCT…	MGKVTAPVPLGTSHILAEFHCGEPVLDEWIKHRGLKNQSLGAARTFVVCRGNASQVLAYYSLATGSVTHAIAPGSLRRNMPDPVPVIILARLAVDTSYHGQGLGADLLHDAVLRCCRVAENIGVRAVMVHALSDSARQFYIHHGFIPSQTQDRTLFLRLPLIT
304	NZ_CP050379.1_len225540	Plasmid	TA_1	HB813_RS26475	4	58960..59442	160	-	GTGGGACGTATAACCACGCCCGAGCCGTTATCCAGCTCTCATCAGCTGGCTGAGTTCGTCAGTGGAGAGACAGTCCTCGATGAATGGCTAAAACAGAGAGGTTTAAAAAATCAAGCTCTTGGCGCTGCCCGAACGTTCGTTGTTTGCAAGACGGGTACGAAGCAAGTAGCTGGTTTTTACTCTTTGGCCACCGGTAGCGTTAACCATACGGAAGCGACAGGTAGTCTTCGGCGTAACATGCCAGATCCTATACCGGTGATTATACTCGCTCGCCTGGCGGTAGATGTCTCATTGCACGGAAAAGGGGTTGGCGCCGATTTACTCCACGATGCAGTTCTACGGTGTTATCGCGTAGCTGAGAACATTGGGGTTCGTGCGATAATGGTTCATGCGCTTACT…	MGRITTPEPLSSSHQLAEFVSGETVLDEWLKQRGLKNQALGAARTFVVCKTGTKQVAGFYSLATGSVNHTEATGSLRRNMPDPIPVIILARLAVDVSLHGKGVGADLLHDAVLRCYRVAENIGVRAIMVHALTEEAKGFYAHHGFKASQTHERTLFLKLP
305	NZ_CP050379.1_len225540	Plasmid	TA_3	HB813_RS27015	4	157373..157864	163	-	GTGGGCAAAGTAACGGCTCCGGTCCCACTCGGTACGTCACACATCCTCGCTGAGTTTCACTGTGGTGAGCCTGTACTGGACGAATGGATAAAGCACCGGGGACTAAAAAATCAGTCCCTGGGGGCGGCCAGAACGTTTGTGGTGTGCCGGGGAAATGCTTCACAGGTGCTTGCCTACTACTCTCTCGCGACCGGCAGCGTCACTCATGCCATTGCGCCGGGAAGCCTGCGAAGGAATATGCCCGATCCTGTACCTGTCATCATCCTGGCCCGTCTTGCTGTCGATACGAGTTATCACGGCCAGGGACTGGGGGCTGATTTACTGCATGATGCCGTATTACGTTGCTGTCGGGTGGCTGAGAACATTGGCGTGCGGGCCGTTATGGTTCATGCACTCTCT…	MGKVTAPVPLGTSHILAEFHCGEPVLDEWIKHRGLKNQSLGAARTFVVCRGNASQVLAYYSLATGSVTHAIAPGSLRRNMPDPVPVIILARLAVDTSYHGQGLGADLLHDAVLRCCRVAENIGVRAVMVHALSDSARQFYIHHGFIPSQTQDRTLFLRLPLIT
306	NZ_CP050457.1_len146725	Plasmid	TA_1	F1530_RS27535	4	118939..119421	160	-	GTGGGACGTATAACCACGCCCGAGCCGTTATCCAGCTCTCATCAGCTGGCTGAGTTCGTCAGTGGAGAGACAGTCCTCGATGAATGGCTAAAACAGAGAGGTTTAAAAAATCAAGCTCTTGGCGCTGCCCGAACGTTCGTTGTTTGCAAGACGGGTACGAAGCAAGTAGCTGGTTTTTACTCTTTGGCCACCGGTAGCGTTAACCATACGGAAGCGACAGGTAGTCTTCGGCGTAACATGCCAGATCCTATACCGGTGATTATACTCGCTCGCCTGGCGGTAGATGTCTCATTGCACGGAAAAGGGGTTGGCGCCGATTTACTCCACGATGCAGTTCTACGGTGTTATCGCGTAGCTGAGAACATTGGGGTTCGTGCGATAATGGTTCATGCGCTTACT…	MGRITTPEPLSSSHQLAEFVSGETVLDEWLKQRGLKNQALGAARTFVVCKTGTKQVAGFYSLATGSVNHTEATGSLRRNMPDPIPVIILARLAVDVSLHGKGVGADLLHDAVLRCYRVAENIGVRAIMVHALTEEAKGFYAHHGFKASQTHERTLFLKLP
307	NZ_CP050837.1_len136867	Plasmid	TA_1	HC680_RS29915	4	122978..123460	160	-	GTGGGACGTATAACCACGCCCGAGCCGTTATCCAGCTCTCATCAGCTGGCTGAGTTCGTCAGTGGAGAGACAGTCCTCGATGAATGGCTAAAACAGAGAGGTTTAAAAAATCAAGCTCTTGGCGCTGCCCGAACGTTCGTTGTTTGCAAGACGGGTACGAAGAAAGTAGCTGGTTTTTACTCTTTGGCCACCGGTAGCGTTAACCATACGGAAGCTACAGGCAGTCTTCGGCGTAACATGCCAGATCCTATACCGGTGATTATACTCGCTCGCCTGGCGGTAGATGTCTCATTGCACGGAAAAGGGGTTGGTGCCGATTTACTCCACGATGCAGTTCTACGGTGTTATCGCGTAGCTGAGAACATTGGCGTTCGTGCGATAATGGTTCATGCGCTTACT…	MGRITTPEPLSSSHQLAEFVSGETVLDEWLKQRGLKNQALGAARTFVVCKTGTKKVAGFYSLATGSVNHTEATGSLRRNMPDPIPVIILARLAVDVSLHGKGVGADLLHDAVLRCYRVAENIGVRAIMVHALTEEAKGFYAHHGFKASQTHERTLFLKLP
308	NZ_CP050841.1_len97812	Plasmid	TA_2	HC692_RS26650	4	69484..69966	160	+	GTGGGACGTATAACCACGCCCGAGCCGTTATCCAGCTCTCATCAGCTGGCTGAGTTCGTCAGTGGAGAGACAGTCCTCGATGAATGGCTAAAACAGAGAGGTTTAAAAAATCAAGCTCTTGGCGCTGCCCGAACGTTCGTTGTTTGCAAGACGGGTACGAAGCAAGTAGCTGGTTTTTACTCTTTGGCCACCGGTAGCGTTAACCATACGGAAGCGACAGGTAGTCTTCGGCGTAACATGCCAGATCCTATACCGGTGATTATACTCGCTCGCCTGGCGGTAGATGTCTCATTGCACGGAAAAGGGGTTGGCGCCGATTTACTCCACGATGCAGTTCTACGGTGTTATCGCGTAGCTGAGAACATTGGGGTTCGTGCGATAATGGTTCATGCGCTTACT…	MGRITTPEPLSSSHQLAEFVSGETVLDEWLKQRGLKNQALGAARTFVVCKTGTKQVAGFYSLATGSVNHTEATGSLRRNMPDPIPVIILARLAVDVSLHGKGVGADLLHDAVLRCYRVAENIGVRAIMVHALTEEAKGFYAHHGFKASQTHERTLFLKLP
309	NZ_CP050860.1_len242628	Plasmid	TA_3	HC233_RS28145	4	145030..145512	160	-	GTGGGATGTATAACTGCGCCCGAGCCGTTATCCAGCGCCCATCAACTGGCAGAGTTCGTCAGTGGGGAAACGGTACTCGATGAATGGTTAAAACAGAGAGGTTTAAAAAATCAAGCTCTTGGCGCTGCACGAACTTTCGTTGTTTGCAAGACGGGTACGAAGCAAGTAGCTGGTTTTTACTCTTTGGCCACCGGTAGCGTTAACCATACGGAAGCGACAGGCAGTCTTCGGCGTAACATGCCAGATCCTATACCGGTGATTATACTCGCTCGCCTGGCGGTAGATGTTTCATTGCACGGAAAAGGGGTTGGCGCCGATTTACTTCACGATGCGGTTCTACGCTGTTATCGCGTAGCTGAGAATATTGGCGTTCGTGCGATAATGGTTCACGCGCTTACT…	MGCITAPEPLSSAHQLAEFVSGETVLDEWLKQRGLKNQALGAARTFVVCKTGTKQVAGFYSLATGSVNHTEATGSLRRNMPDPIPVIILARLAVDVSLHGKGVGADLLHDAVLRCYRVAENIGVRAIMVHALTEEAKGFYAHHGFKASQTYERTLFLKLP
310	NZ_CP052037.1_len207560	Plasmid	TA_2	HH204_RS26420	4	94816..95298	160	+	GTGGGACGTATAACCGCGCCCGAGCCGTTATCCAGCGCTCATCAGCTGGCTGAGTTCGTCAGTGGAGAGACAGTCCTCGATGAATGGCTAAAACAGAGAGGTTTAAAAAATCAAGCACTTGGCGCTGCCCGAACGTTCGTTGTTTGCAAGAAGGGTACGAAGAAAGTAGCTGGTTTTTACTCTTTGGCCACCGGTAGCGTTAACCATACGGAAGCTACAGGCAGTCTTCGGCGTAACATGCCAGATCCTATACCGGTGATTATACTCGCTCGCCTGGCGGTAGATGTCTCATTGCACGGAAAAGGGGTTGGTGCCGATTTACTCCACGATGCAGTTCTACGGTGTTATCGCGTAGCTGAGAACATTGGCGTTCGTGCGATAATGGTTCATGCGCTTACT…	MGRITAPEPLSSAHQLAEFVSGETVLDEWLKQRGLKNQALGAARTFVVCKKGTKKVAGFYSLATGSVNHTEATGSLRRNMPDPIPVIILARLAVDVSLHGKGVGADLLHDAVLRCYRVAENIGVRAIMVHALTEEAKGFYAHHGFKASQTHERTLFLKLP
311	NZ_CP053036.1_len248660	Plasmid	TA_1	HKJ75_RS25655	4	53827..54309	160	+	GTGGGACGTATAACCACGCCCGAGCCGTTATCCAGCTCTCATCAGCTGGCTGAGTTCGTCAGTGGAGAGACAGTCCTCGATGAATGGCTAAAACAGAGAGGTTTAAAAAATCAAGCTCTTGGCGCTGCCCGAACGTTCGTTGTTTGCAAGACGGGTACGAAGCAAGTAGCTGGTTTTTACTCTTTGGCCACCGGTAGCGTTAACCATACGGAAGCGACAGGTAGTCTTCGGCGTAACATGCCAGATCCTATACCGGTGATTATACTCGCTCGCCTGGCGGTAGATGTCTCATTGCACGGAAAAGGGGTTGGCGCCGATTTACTCCACGATGCAGTTCTACGGTGTTATCGCGTAGCTGAGAACATTGGGGTTCGTGCGATAATGGTTCATGCGCTTACT…	MGRITTPEPLSSSHQLAEFVSGETVLDEWLKQRGLKNQALGAARTFVVCKTGTKQVAGFYSLATGSVNHTEATGSLRRNMPDPIPVIILARLAVDVSLHGKGVGADLLHDAVLRCYRVAENIGVRAIMVHALTEEAKGFYAHHGFKASQTHERTLFLKLP
312	NZ_CP053036.1_len248660	Plasmid	TA_5	HKJ75_RS26465	4	204159..204650	163	+	GTGGGCAAAGTAACGGCTCCGGTCCCACTCGGTACGTCACACATCCTCGCTGAGTTTCACTGTGGTGAGCCTGTACTGGACGAATGGATAAAGCACCGGGGACTAAAAAATCAGTCCCTGGGGGCGGCCAGAACGTTTGTGGTGTGCCGGGGAAATGCTTCACAGGTGCTTGCCTACTACTCTCTCGCGACCGGCAGCGTCACTCATGCCATTGCGCCGGGAAGCCTGCGAAGGAATATGCCCGATCCTGTACCTGTCATCATCCTGGCCCGTCTTGCTGTCGATACGAGTTATCACGGCCAGGGACTGGGGGCTGATTTACTGCATGATGCCGTATTACGTTGCTGTCGGGTGGCTGAGAACATTGGCGTGCGGGCCGTTATGGTTCATGCACTCTCT…	MGKVTAPVPLGTSHILAEFHCGEPVLDEWIKHRGLKNQSLGAARTFVVCRGNASQVLAYYSLATGSVTHAIAPGSLRRNMPDPVPVIILARLAVDTSYHGQGLGADLLHDAVLRCCRVAENIGVRAVMVHALSDSARQFYIHHGFIPSQTQDRTLFLRLPLIT
313	NZ_CP053767.1_len211810	Plasmid	TA_1	HBJ44_RS27670	4	58923..59405	160	+	GTGGGACGTATAACCACGCCCGAGCCGTTATCCAGCTCTCATCAGCTGGCTGAGTTCGTCAGTGGAGAGACAGTCCTCGATGAATGGCTAAAACAGAGAGGTTTAAAAAATCAAGCTCTTGGCGCTGCCCGAACGTTCGTTGTTTGCAAGACGGGTACGAAGCAAGTAGCTGGTTTTTACTCTTTGGCCACCGGTAGCGTTAACCATACGGAAGCGACAGGTAGTCTTCGGCGTAACATGCCAGATCCTATACCGGTGATTATACTCGCTCGCCTGGCGGTAGATGTCTCATTGCACGGAAAAGGGGTTGGCGCCGATTTACTCCACGATGCAGTTCTACGGTGTTATCGCGTAGCTGAGAACATTGGGGTTCGTGCGATAATGGTTCATGCGCTTACT…	MGRITTPEPLSSSHQLAEFVSGETVLDEWLKQRGLKNQALGAARTFVVCKTGTKQVAGFYSLATGSVNHTEATGSLRRNMPDPIPVIILARLAVDVSLHGKGVGADLLHDAVLRCYRVAENIGVRAIMVHALTEEAKGFYAHHGFKASQTHERTLFLKLP
314	NZ_CP054064.1_len211588	Plasmid	TA_1	HQ868_RS25035	4	50308..50790	160	+	GTGGGACGTATAACCGCGCCCGAGCCGTTATCCAGCGCTCATCAGCTGGCTGAGTTCGTCAGTGGAGAGACAGTCCTCGATGAATGGCTAAAACAGAGAGGTTTAAAAAATCAAGCACTTGGCGCTGCCCGAACGTTCGTTGTTTGCAAGAAGGGTACGAAGAAAGTAGCTGGTTTTTACTCTTTGGCCACCGGTAGCGTTAACCATACGGAAGCTACAGGCAGTCTTCGGCGTAACATGCCAGATCCTATACCGGTGATTATACTCGCTCGCCTGGCGGTAGATGTCTCATTGCACGGAAAAGGGGTTGGTGCCGATTTACTCCACGATGCAGTTCTACGGTGTTATCGCGTAGCTGAGAACCTTGGCGTTCGTGCGATAATGGTTCATGCGCTTACT…	MGRITAPEPLSSAHQLAEFVSGETVLDEWLKQRGLKNQALGAARTFVVCKKGTKKVAGFYSLATGSVNHTEATGSLRRNMPDPIPVIILARLAVDVSLHGKGVGADLLHDAVLRCYRVAENLGVRAIMVHALTEEAKGFYAHHGFKASQTHERTLFLKLP
315	NZ_CP054265.1_len168717	Plasmid	TA_3	HPS02_RS00585	4	106745..107227	160	-	GTGGGACGTATAACCACGCCCGAGCCGTTATCCAGCTCTCATCAGCTGGCTGAGTTCGTCAGTGGAGAGACAGTCCTCGATGAATGGCTAAAACAGAGAGGTTTAAAAAATCAAGCTCTTGGCGCTGCCCGAACGTTCGTTGTTTGCAAGACGGGTACGAAGCAAGTAGCTGGTTTTTACTCTTTGGCCACCGGTAGCGTTAACCATACGGAAGCGACAGGTAGTCTTCGGCGTAACATGCCAGATCCTATACCGGTGATTATACTCGCTCGCCTGGCGGTAGATGTCTCATTGCACGGAAAAGGGGTTGGCGCCGATTTACTCCACGATGCAGTTCTACGGTGTTATCGCGTAGCTGAGAACATTGGGGTTCGTGCGATAATGGTTCATGCGCTTACT…	MGRITTPEPLSSSHQLAEFVSGETVLDEWLKQRGLKNQALGAARTFVVCKTGTKQVAGFYSLATGSVNHTEATGSLRRNMPDPIPVIILARLAVDVSLHGKGVGADLLHDAVLRCYRVAENIGVRAIMVHALTEEAKGFYAHHGFKASQTHERTLFLKLP
316	NZ_CP054286.1_len176330	Plasmid	TA_1	HS091_RS25720	4	31059..31541	160	-	GTGGGACGTATAACCGCGCCCGAGCCGTTATCCAGCTCTCATCAGCTGGCTGAGTTCGTCAGTGGAGAAACAGTCCTCGATGAATGGCTAAAACACAGAGGTTTAAAAAATCAAGCTCTTGGCGCTGCCCGAACGTTCGTTGTTTGCGAGACGGGGACGAAGCAAGTAGCTGGTTTTTACTCTTTGGCCACCGGTAGCGTTAACCATACGGAAGCTACAGGCAGTCTTCGGCGTAACATGCCAGATCCTATACCGGTGATTATACTCGCTCGCCTGGCGGTAGATGTCTCATTGCACGGAAAAGGGGTTGGCGCCGATTTACTTCACGATGCCGTTCTACGCTGTTATCGCGTAGCTGAGAATATTGGCGTCCGTGCGATAATGGTTCACGCGCTTACT…	MGRITAPEPLSSSHQLAEFVSGETVLDEWLKHRGLKNQALGAARTFVVCETGTKQVAGFYSLATGSVNHTEATGSLRRNMPDPIPVIILARLAVDVSLHGKGVGADLLHDAVLRCYRVAENIGVRAIMVHALTEEAKGFYTHHGFTASQTHERTLFLKLP
317	NZ_CP054290.1_len176419	Plasmid	TA_1	HS090_RS25715	4	31055..31537	160	-	GTGGGACGTATAACCGCGCCCGAGCCGTTATCCAGCTCTCATCAGCTGGCTGAGTTCGTCAGTGGAGAAACAGTCCTCGATGAATGGCTAAAACACAGAGGTTTAAAAAATCAAGCTCTTGGCGCTGCCCGAACGTTCGTTGTTTGCGAGACGGGGACGAAGCAAGTAGCTGGTTTTTACTCTTTGGCCACCGGTAGCGTTAACCATACGGAAGCTACAGGCAGTCTTCGGCGTAACATGCCAGATCCTATACCGGTGATTATACTCGCTCGCCTGGCGGTAGATGTCTCATTGCACGGAAAAGGGGTTGGCGCCGATTTACTTCACGATGCCGTTCTACGCTGTTATCGCGTAGCTGAGAATATTGGCGTCCGTGCGATAATGGTTCACGCGCTTACT…	MGRITAPEPLSSSHQLAEFVSGETVLDEWLKHRGLKNQALGAARTFVVCETGTKQVAGFYSLATGSVNHTEATGSLRRNMPDPIPVIILARLAVDVSLHGKGVGADLLHDAVLRCYRVAENIGVRAIMVHALTEEAKGFYTHHGFTASQTHERTLFLKLP
318	NZ_CP054304.1_len216803	Plasmid	TA_4	MS14393_RS27760	4	170461..170943	160	+	GTGGGACGTATAACCACGCCCGAGCCGTTATCCAGCTCTCATCAGCTGGCTGAGTTCGTCAGTGGAGAGACAGTCCTCGATGAATGGCTAAAACAGAGAGGTTTAAAAAATCAAGCTCTTGGCGCTGCCCGAACGTTCGTTGTTTGCAAGACGGGTACGAAGCAAGTAGCTGGTTTTTACTCTTTGGCCACCGGTAGCGTTAACCATACGGAAGCGACAGGTAGTCTTCGGCGTAACATGCCAGATCCTATACCGGTGATTATACTCGCTCGCCTGGCGGTAGATGTCTCATTGCACGGAAAAGGGGTTGGCGCCGATTTACTCCACGATGCAGTTCTACGGTGTTATCGCGTAGCTGAGAACATTGGGGTTCGTGCGATAATGGTTCATGCGCTTACT…	MGRITTPEPLSSSHQLAEFVSGETVLDEWLKQRGLKNQALGAARTFVVCKTGTKQVAGFYSLATGSVNHTEATGSLRRNMPDPIPVIILARLAVDVSLHGKGVGADLLHDAVLRCYRVAENIGVRAIMVHALTEEAKGFYAHHGFKASQTHERTLFLKLP
319	NZ_CP055452.1_len244871	Plasmid	TA_3	HV239_RS26195	4	75719..76201	160	+	GTGGGACGTATAACCGCGCCCGAGCCGTTATCCAGCGCTCATCAGCTGGCTGAGTTCGTCAGTGGAGAGACAGTCCTCGATGAATGGCTAAAACAGAGAGGTTTAAAAAATCAAGCTCTTGGTGCTGCCCGAACGTTCGTTGTTTGCAAGAAGGGTACGAAGAAAGTAGCTGGTTTTTACTCTTTGGCCACCGGTAGCGTTAACCATACGGAAGCTACAGGCAGTCTTCGGCGTAACATGCCAGATCCTATACCGGTGATTATACTCGCTCGCCTGGCGGTAGATGTCTCATTGCACGGAAAAGGGGTTGGTGCCGATTTACTCCACGATGCAGTTCTACGGTGTTATCGCGTAGCTGAGAACATTGGCGTTCGTGCGATAATGGTTCATGCGCTTACT…	MGRITAPEPLSSAHQLAEFVSGETVLDEWLKQRGLKNQALGAARTFVVCKKGTKKVAGFYSLATGSVNHTEATGSLRRNMPDPIPVIILARLAVDVSLHGKGVGADLLHDAVLRCYRVAENIGVRAIMVHALTEEAKGFYAHHGFKASQTHERTLFLKLP
320	NZ_CP055510.1_len333723	Plasmid	TA_1	HV207_RS27390	4	84539..85021	160	-	GTGGGACGTATAACCACGCCCGAGCCGTTATCCAGCTCTCATCAGCTGGCTGAGTTCGTCAGTGGAGAGACAGTCCTCGATGAATGGCTAAAACAGAGAGGTTTAAAAAATCAAGCTCTTGGCGCTGCCCGAACGTTCGTTGTTTGCAAGACGGGTACGAAGCAAGTAGCTGGTTTTTACTCTTTGGCCACCGGTAGCGTTAACCATACGGAAGCGACAGGTAGTCTTCGGCGTAACATGCCAGATCCTATACCGGTGATTATACTCGCTCGCCTGGCGGTAGATGTCTCATTGCACGGAAAAGGGGGTGGCGCCGATTTACTCCACGATGCAGTTCTACGGTGTTATCGCGTAGCTGAGAACATTGGGGTTCGTGCGATAATGGTTCATGCGCTTACT…	MGRITTPEPLSSSHQLAEFVSGETVLDEWLKQRGLKNQALGAARTFVVCKTGTKQVAGFYSLATGSVNHTEATGSLRRNMPDPIPVIILARLAVDVSLHGKGGGADLLHDAVLRCYRVAENIGVRAIMVHALTEEAKGFYAHHGFKASQTHERTLFLKLP
321	NZ_CP055518.1_len179839	Plasmid	TA_5	HV185_RS26350	4	68790..69272	160	+	GTGGGACGTATAACCACGCCCGAGCCGTTATCCAGCTCTCATCAGCTGGCTGAGTTCGTCAGTGGAGAGACAGTCCTCGATGAATGGCTAAAACAGAGAGGTTTAAAAAATCAAGCTCTTGGCGCTGCCCGAACGTTCGTTGTTTGCAAGACGGGTACGAAGCAAGTAGCTGGTTTTTACTCTTTGGCCACCGGTAGCGTTAACCATACGGAAGCGACAGGTAGTCTTCGGCGTAACATGCCAGATCCTATACCGGTGATTATACTCGCTCGCCTGGCGGTAGATGTCTCATTGCACGGAAAAGGGGTTGGCGCCGATTTACTCCACGATGCAGTTCTACGGTGTTATCGCGTAGCTGAGAACATTGGGGTTCGTGCGATAATGGTTCATGCGCTTACT…	MGRITTPEPLSSSHQLAEFVSGETVLDEWLKQRGLKNQALGAARTFVVCKTGTKQVAGFYSLATGSVNHTEATGSLRRNMPDPIPVIILARLAVDVSLHGKGVGADLLHDAVLRCYRVAENIGVRAIMVHALTEEAKGFYAHHGFKASQTHERTLFLKLP
322	NZ_CP055554.1_len219500	Plasmid	TA_5	HV113_RS25980	4	65328..65810	160	+	GTGGGACGTATAACCGCGCCCGAGCCGTTATCCAGCGCTCATCAGCTGGCTGAGTTCGTCAGTGGAGAGACAGTCCTCGATGAATGGCTAAAACAGAGAGGTTTAAAAAATCAAGCTCTTGGTGCTGCCCGAACGTTCGTTGTTTGCAAGAAGGGTACGAAGAAAGTAGCTGGTTTTTACTCTTTGGCCACCGGTAGCGTTAACCATACGGAAGCTACAGGCAGTCTTCGGCGTAACATGCCAGATCCTATACCGGTGATTATACTCGCTCGCCTGGCGGTAGATGTCTCATTGCACGGAAAAGGGGTTGGTGCCGATTTACTCCACGATGCAGTTCTACGGTGTTATCGCGTAGCTGAGAACATTGGCGTTCGTGCGATAATGGTTCATGCGCTTACT…	MGRITAPEPLSSAHQLAEFVSGETVLDEWLKQRGLKNQALGAARTFVVCKKGTKKVAGFYSLATGSVNHTEATGSLRRNMPDPIPVIILARLAVDVSLHGKGVGADLLHDAVLRCYRVAENIGVRAIMVHALTEEAKGFYAHHGFKASQTHERTLFLKLP
323	NZ_CP056025.1_len211775	Plasmid	TA_1	HPS03_RS00290	4	55115..55597	160	+	GTGGGACGTATAACCACGCCCGAGCCGTTATCCAGCTCTCATCAGCTGGCTGAGTTCGTCAGTGGAGAGACAGTCCTCGATGAATGGCTAAAACAGAGAGGTTTAAAAAATCAAGCTCTTGGCGCTGCCCGAACGTTCGTTGTTTGCAAGACGGGTACGAAGCAAGTAGCTGGTTTTTACTCTTTGGCCACCGGTAGCGTTAACCATACGGAAGCGACAGGTAGTCTTCGGCGTAACATGCCAGATCCTATACCGGTGATTATACTCGCTCGCCTGGCGGTAGATGTCTCATTGCACGGAAAAGGGGTTGGCGCCGATTTACTCCACGATGCAGTTCTACGGTGTTATCGCGTAGCTGAGAACATTGGGGTTCGTGCGATAATGGTTCATGCGCTTACT…	MGRITTPEPLSSSHQLAEFVSGETVLDEWLKQRGLKNQALGAARTFVVCKTGTKQVAGFYSLATGSVNHTEATGSLRRNMPDPIPVIILARLAVDVSLHGKGVGADLLHDAVLRCYRVAENIGVRAIMVHALTEEAKGFYAHHGFKASQTHERTLFLKLP
324	NZ_CP056192.1_len246880	Plasmid	TA_4	HV347_RS25560	4	60721..61203	160	+	GTGGGACGTATAACCACGCCCGAGCCGTTATCCAGCTCTCATCAGCTGGCTGAGTTCGTCAGTGGAGAGACAGTCCTCGATGAATGGCTAAAACAGAGAGGTTTAAAAAATCAAGCTCTTGGCGCTGCCCGAACGTTCGTTGTTTGCAAGACGGGTACGAAGCAAGTAGCTGGTTTTTACTCTTTGGCCACCGGTAGCGTTAACCATACGGAAGCGACAGGTAGTCTTCGGCGTAACATGCCAGATCCTATACCGGTGATTATACTCGCTCGCCTGGCGGTAGATGTCTCATTGCACGGAAAAGGGGTTGGCGCCGATTTACTCCACGATGCAGTTCTACGGTGTTATCGCGTAGCTGAGAACATTGGGGTTCGTGCGATAATGGTTCATGCGCTTACT…	MGRITTPEPLSSSHQLAEFVSGETVLDEWLKQRGLKNQALGAARTFVVCKTGTKQVAGFYSLATGSVNHTEATGSLRRNMPDPIPVIILARLAVDVSLHGKGVGADLLHDAVLRCYRVAENIGVRAIMVHALTEEAKGFYAHHGFKASQTHERTLFLKLP
325	NZ_CP056217.1_len144961	Plasmid	TA_1	HV343_RS25650	4	41161..41643	160	+	GTGGGACGTATAACCGCGCCCGAGCCGTTATCCAGCGCTCATCAGCTGGCTGAGTTCGTCAGTGGAGAGACAGTCCTCGATGAATGGCTAAAACAGAGAGGTTTAAAAAATCAAGCTCTTGGCGCTGCCCGAACGTTCGTTGTTTGCAAGAAGGGTACGAAGAAAGTAGCTGGTTTTTACTCTTTGGCCACCGGTAGCGTTAACCATACGGAAGCTACAGGCAGTCTTCGGCGTAACATGCCAGATCCTATACCGGTGATTATACTCGCTCGCCTGGCGGTAGATGTCTCATTGCACGGAAAAGGGGTTGGTGCCGATTTACTCCACGATGCAGTTCTACGGTGTTATCGCGTAGCTGAGAACATTGGCGTTCGTGCGATAATGGTTCATGCGCTTACT…	MGRITAPEPLSSAHQLAEFVSGETVLDEWLKQRGLKNQALGAARTFVVCKKGTKKVAGFYSLATGSVNHTEATGSLRRNMPDPIPVIILARLAVDVSLHGKGVGADLLHDAVLRCYRVAENIGVRAIMVHALTEEAKGFYAHHGLKSSQTHERTLFLKLP
326	NZ_CP056223.1_len176327	Plasmid	TA_4	HV338_RS26785	4	56294..56776	160	-	GTGGGACGTATAACCGCGCCCGAGCCGTTATCGAGTTCTCATCAGTTGGCTGAGTTCGTCAGTGGAGAGACAGTCCTCGATGAATGGCTAAAACAGAGAGGTTTAAAAAATCAAGCTCTTGGCGCTGCCCGAACGTTCGTTGTTTGCAAGACGGGTACGAAGCAAGTAGCTGGTTTTTACTCTTTGGCCACCGGTAGCGTTAACCATACGGAAGCTACAGGCAGTCTTCGGCGTAACATGCCAGATCCTATACCGGTGATTATACTCGCTCGCCTGGCGGTAGATGTCTCATTGCACGGAAAAGGGGTTGGCGCCGATTTACTTCACGATGCCGTTCTACGCTGTTATCGCGTAGTTGAGAATATTGGCGTCCGTGCGATAATGGTTCACGCGCTTACT…	MGRITAPEPLSSSHQLAEFVSGETVLDEWLKQRGLKNQALGAARTFVVCKTGTKQVAGFYSLATGSVNHTEATGSLRRNMPDPIPVIILARLAVDVSLHGKGVGADLLHDAVLRCYRVVENIGVRAIMVHALTEEAKGFYTHHGFTASQTHERTLFLKLP
327	NZ_CP056298.1_len131105	Plasmid	TA_1	HV298_RS25310	4	60299..60781	160	-	GTGGGATGTATAACTGCGCCCGAGCCGTTATCCAGCGCCCATCAACTGGCAGAGTTCGTCAGTGGGGAAACGGTACTCGATGAATGGTTAAAACAGAGAGGTTTAAAAAATCAAGCTCTTGGCGCTGCACGAACTTTCGTTGTTTGCAAGACGGGTACGAAGCAAGTAGCTGGTTTTTACTCTTTGGCCACCGGTAGCGTTAACCATACGGAAGCGACAGGCAGTCTTCGGCGTAACATGCCAGATCCTATACCGGTGATTATACTCGCTCGCCTGGCGGTAGATGTTTCATTGCACGGAAAAGGGGTTGGCGCCGATTTACTTCACGATGCGGTTCTACGCTGTTATCGCGTAGCTGAGAATATTGGCGTTCGTGCGATAATGGTTCACGCGCTTACT…	MGCITAPEPLSSAHQLAEFVSGETVLDEWLKQRGLKNQALGAARTFVVCKTGTKQVAGFYSLATGSVNHTEATGSLRRNMPDPIPVIILARLAVDVSLHGKGVGADLLHDAVLRCYRVAENIGVRAIMVHALTEEAKGFYAHHGFKASQTYERTLFLKLP
328	NZ_CP056308.1_len232875	Plasmid	TA_5	HV292_RS27360	4	66739..67221	160	+	GTGGGACGTATAACCACGCCCGAGCCGTTATCCAGCTCTCATCAGCTGGCTGAGTTCGTCAGTGGAGAGACAGTCCTCGATGAATGGCTAAAACAGAGAGGTTTAAAAAATCAAGCTCTTGGCGCTGCCCGAACGTTCGTTGTTTGCAAGACGGGTACGAAGCAAGTAGCTGGTTTTTACTCTTTGGCCACCGGTAGCGTTAACCATACGGAAGCGACAGGTAGTCTTCGGCGTAACATGCCAGATCCTATACCGGTGATTATACTCGCTCGCCTGGCGGTAGATGTCTCATTGCACGGAAAAGGGGGTGGCGCCGATTTACTCCACGATGCAGTTCTACGGTGTTATCGCGTAGCTGAGAACATTGGGGTTCGTGCGATAATGGTTCATGCGCTTACT…	MGRITTPEPLSSSHQLAEFVSGETVLDEWLKQRGLKNQALGAARTFVVCKTGTKQVAGFYSLATGSVNHTEATGSLRRNMPDPIPVIILARLAVDVSLHGKGGGADLLHDAVLRCYRVAENIGVRAIMVHALTEEAKGFYAHHGFKASQTHERTLFLKLP
329	NZ_CP056373.1_len193688	Plasmid	TA_5	HV253_RS26620	4	101371..101853	160	-	GTGGGACGTATAACCGCGCCCGAGCCGTTATCCAGCGCTCATCAGCTGGCTGAGTTCGTCAGTGGAGAGACAGTCCTCGATGAATGGCTAAAACAGAGAGGTTTAAAAAATCAAGCTCTTGGTGCTGCCCGAACGTTCGTTGTTTGCAAGAAGGGTACGAAGAAAGTAGCTGGTTTTTACTCTTTGGCCACCGGTAGCGTTAACCATACGGAAGCTACAGGCAGTCTTCGGCGTAACATGCCAGATCCTATACCGGTGATTATACTCGCTCGCCTGGCGGTAGATGTCTCATTGCACGGAAAAGGGGTTGGTGCCGATTTACTCCACGATGCAGTTCTACGGTGTTATCGCGTAGCTGAGAACATTGGCGTTCGTGCGATAATGGTTCATGCGCTTACT…	MGRITAPEPLSSAHQLAEFVSGETVLDEWLKQRGLKNQALGAARTFVVCKKGTKKVAGFYSLATGSVNHTEATGSLRRNMPDPIPVIILARLAVDVSLHGKGVGADLLHDAVLRCYRVAENIGVRAIMVHALTEEAKGFYAHHGFKASQTHERTLFLKLP
330	NZ_CP056386.1_len252882	Plasmid	TA_5	HV247_RS26210	4	57792..58274	160	+	GTGGGACGTATAACCACGCCCGAGCCGTTATCCAGCTCTCATCAGCTGGCTGAGTTCGTCAGTGGAGAGACAGTCCTCGATGAATGGCTAAAACAGAGAGGTTTAAAAAATCAAGCTCTTGGCGCTGCCCGAACGTTCGTTGTTTGCAAGACGGGTACGAAGCAAGTAGCTGGTTTTTACTCTTTGGCCACCGGTAGCGTTAACCATACGGAAGCGACAGGTAGTCTTCGGCGTAACATGCCAGATCCTATACCGGTGATTATACTCGCTCGCCTGGCGGTAGATGTCTCATTGCACGGAAAAGGGGTTGGCGCCGATTTACTCCACGATGCAGTTCTACGGTGTTATCGCGTAGCTGAGAACATTGGGGTTCGTGCGATAATGGTTCATGCGCTTACT…	MGRITTPEPLSSSHQLAEFVSGETVLDEWLKQRGLKNQALGAARTFVVCKTGTKQVAGFYSLATGSVNHTEATGSLRRNMPDPIPVIILARLAVDVSLHGKGVGADLLHDAVLRCYRVAENIGVRAIMVHALTEEAKGFYAHHGFKASQTHERTLFLKLP
331	NZ_CP056426.1_len220501	Plasmid	TA_4	HV227_RS27685	4	56630..57112	160	+	GTGGGACGTATAACCGCGCCCGAGCCGTTATCCAGCGCTCATCAGCTGGCTGAGTTCGTCAGTGGAGAGACAGTCCTCGATGAATGGCTAAAACAGAGAGGTTTAAAAAATCAAGCTCTTGGTGCTGCCCGAACGTTCGTTGTTTGCAAGAAGGGTACGAAGAAAGTAGCTGGTTTTTACTCTTTGGCCACCGGTAGCGTTAACCATACGGAAGCTACAGGCAGTCTTCGGCGTAACATGCCAGATCCTATACCGGTGATTATACTCGCTCGCCTGGCGGTAGATGTCTCATTGCACGGAAAAGGGGTTGGTGCCGATTTACTCCACGATGCAGTTCTACGGTGTTATCGCGTAGCTGAGAACATTGGCGTTCGTGCGATAATGGTTCATGCGCTTACT…	MGRITAPEPLSSAHQLAEFVSGETVLDEWLKQRGLKNQALGAARTFVVCKKGTKKVAGFYSLATGSVNHTEATGSLRRNMPDPIPVIILARLAVDVSLHGKGVGADLLHDAVLRCYRVAENIGVRAIMVHALTEEAKGFYAHHGFKASQTHERTLFLKLP
332	NZ_CP056433.1_len206782	Plasmid	TA_1	HV225_RS26890	4	85857..86339	160	-	GTGGGATGTATAACTGCGCCCGAGCCGTTATCCAGCGCCCATCAACTGGCAGAGTTCGTCAGTGGGGAAACGGTACTCGATGAATGGTTAAAACAGAGAGGTTTAAAAAATCAAGCTCTTGGCGCTGCACGAACTTTCGTTGTTTGCAAGACGGGTACGAAGCAAGTAGCTGGTTTTTACTCTTTGGCCACCGGTAGCGTTAACCATACGGAAGCGACAGGCAGTCTTCGGCGTAACATGCCAGATCCTATACCGGTGATTATACTCGCTCGCCTGGCGGTAGATGTTTCATTGCACGGAAAAGGGGTTGGCGCCGATTTACTTCACGATGCGGTTCTACGCTGTTATCGCGTAGCTGAGAATATTGGCGTTCGTGCGATAATGGTTCACGCGCTTACT…	MGCITAPEPLSSAHQLAEFVSGETVLDEWLKQRGLKNQALGAARTFVVCKTGTKQVAGFYSLATGSVNHTEATGSLRRNMPDPIPVIILARLAVDVSLHGKGVGADLLHDAVLRCYRVAENIGVRAIMVHALTEEAEGFYAHHGFKASQTHERTLFLKLP
333	NZ_CP056531.1_len224837	Plasmid	TA_6	HV193_RS26145	4	116436..116918	160	+	GTGGGACGTATAACCGCGCCCGAGCCGTTATCCAGCGCTCATCAGCTGGCTGAGTTCGTCAGTGGAGAGACAGTCCTCGATGAATGGCTAAAACAGAGAGGTTTAAAAAATCAAGCTCTTGGTGCTGCCCGAACGTTCGTTGTTTGCAAGAAGGGTACGAAGAAAGTAGCTGGTTTTTACTCTTTGGCCACCGGTAGCGTTAACCATACGGAAGCTACAGGCAGTCTTCGGCGTAACATGCCAGATCCTATACCGGTGATTATACTCGCTCGCCTGGCGGTAGATGTCTCATTGCACGGAAAAGGGGTTGGTGCCGATTTACTCCACGATGCAGTTCTACGGTGTTATCGCGTAGCTGAGAACATTGGCGTTCGTGCGATAATGGTTCATGCGCTTACT…	MGRITAPEPLSSAHQLAEFVSGETVLDEWLKQRGLKNQALGAARTFVVCKKGTKKVAGFYSLATGSVNHTEATGSLRRNMPDPIPVIILARLAVDVSLHGKGVGADLLHDAVLRCYRVAENIGVRAIMVHALTEEAKGFYAHHGFKASQTHERTLFLKLP
334	NZ_CP056831.1_len152250	Plasmid	TA_1	HV085_RS26175	4	47556..48038	160	-	GTGGGACGTATAACCACGCCCGAGCCGTTATCCAGCTCTCATCAGCTGGCTGAGTTCGTCAGTGGAGAGACAGTCCTCGATGAATGGCTAAAACAGAGAGGTTTAAAAAATCAAGCTCTTGGCGCTGCCCGAACGTTCGTTGTTTGCAAGACGGGTACGAAGCAAGTAGCTGGTTTTTACTCTTTGGCCACCGGTAGCGTTAACCATACGGAAGCGACAGGTAGTCTTCGGCGTAACATGCCAGATCCTATACCGGTGATTATACTCGCTCGCCTGGCGGTAGATGTCTCATTGCACGGAAAAGGGGTTGGCGCCGATTTACTCCACGATGCAGTTCTACGGTGTTATCGCGTAGCTGAGAACATTGGGGTTCGTGCGATAATGGTTCATGCGCTTACT…	MGRITTPEPLSSSHQLAEFVSGETVLDEWLKQRGLKNQALGAARTFVVCKTGTKQVAGFYSLATGSVNHTEATGSLRRNMPDPIPVIILARLAVDVSLHGKGVGADLLHDAVLRCYRVAENIGVRAIMVHALTEEAKGFYAHHGFKASQTHERTLFLKLP
335	NZ_CP056855.1_len188591	Plasmid	TA_4	HV075_RS25310	4	56711..57193	160	+	GTGGGACGTATAACCGCGCCCGAGCCGTTATCCAGCGCTCATCAGCTGGCTGAGTTCGTCAGTGGAGAGACAGTCCTCGATGAATGGCTAAAACAGAGAGGTTTAAAAAATCAAGCTCTTGGTGCTGCCCGAACGTTCGTTGTTTGCAAGAAGGGTACGAAGAAAGTAGCTGGTTTTTACTCTTTGGCCACCGGTAGCGTTAACCATACGGAAGCTACAGGCAGTCTTCGGCGTAACATGCCAGATCCTATACCGGTGATTATACTCGCTCGCCTGGCGGTAGATGTCTCATTGCACGGAAAAGGGGTTGGTGCCGATTTACTCCACGATGCAGTTCTACGGTGTTATCGCGTAGCTGAGAACATTGGCGTTCGTGCGATAATGGTTCATGCGCTTACT…	MGRITAPEPLSSAHQLAEFVSGETVLDEWLKQRGLKNQALGAARTFVVCKKGTKKVAGFYSLATGSVNHTEATGSLRRNMPDPIPVIILARLAVDVSLHGKGVGADLLHDAVLRCYRVAENIGVRAIMVHALTEEAKGFYAHHGFKASQTHERTLFLKLP
336	NZ_CP056879.1_len199477	Plasmid	TA_1	HV051_RS25925	4	53921..54403	160	+	GTGGGACGTATAACCACGCCCGAGCCGTTATCCAGCTCTCATCAGCTGGCTGAGTTCGTCAGTGGAGAGACAGTCCTCGATGAATGGCTAAAACAGAGAGGTTTAAAAAATCAAGCTCTTGGCGCTGCCCGAACGTTCGTTGTTTGCAAGACGGGTACGAAGCAAGTAGCTGGTTTTTACTCTTTGGCCACCGGTAGCGTTAACCATACGGAAGCGACAGGTAGTCTTCGGCGTAACATGCCAGATCCTATACCGGTGATTATACTCGCTCGCCTGGCGGTAGATGTCTCATTGCACGGAAAAGGGGTTGGCGCCGATTTACTCCACGATGCAGTTCTACGGTGTTATCGCGTAGCTGAGAACATTGGGGTTCGTGCGATAATGGTTCATGCGCTTACT…	MGRITTPEPLSSSHQLAEFVSGETVLDEWLKQRGLKNQALGAARTFVVCKTGTKQVAGFYSLATGSVNHTEATGSLRRNMPDPIPVIILARLAVDVSLHGKGVGADLLHDAVLRCYRVAENIGVRAIMVHALTEEAKGFYAHHGFKASQTHERTLFLKLP
337	NZ_CP056879.1_len199477	Plasmid	TA_4	HV051_RS26480	4	154971..155462	163	+	GTGGGCAAAGTAACGGCTCCGGTCCCACTCGGTACGTCACACATCCTCGCTGAGTTTCACTGTGGTGAGCCTGTACTGGACGAATGGATAAAGCACCGGGGACTAAAAAATCAGTCCCTGGGGGCGGCCAGAACGTTTGTGGTGTGCCGGGGAAATGCTTCACAGGTGCTTGCCTACTACTCTCTCGCGACCGGCAGCGTCACTCATGCCATTGCGCCGGGAAGCCTGCGAAGGAATATGCCCGATCCTGTACCTGTCATCATCCTGGCCCGTCTTGCTGTCGATACGAGTTATCACGGCCAGGGACTGGGGGCTGATTTACTGCATGATGCCGTATTACGTTGCTGTCGGGTGGCTGAGAACATTGGCGTGCGGGCCGTTATGGTTCATGCACTCTCT…	MGKVTAPVPLGTSHILAEFHCGEPVLDEWIKHRGLKNQSLGAARTFVVCRGNASQVLAYYSLATGSVTHAIAPGSLRRNMPDPVPVIILARLAVDTSYHGQGLGADLLHDAVLRCCRVAENIGVRAVMVHALSDSARQFYIHHGFIPSQTQDRTLFLRLPLIT
338	NZ_CP056884.1_len198658	Plasmid	TA_1	HV049_RS25920	4	53921..54403	160	+	GTGGGACGTATAACCACGCCCGAGCCGTTATCCAGCTCTCATCAGCTGGCTGAGTTCGTCAGTGGAGAGACAGTCCTCGATGAATGGCTAAAACAGAGAGGTTTAAAAAATCAAGCTCTTGGCGCTGCCCGAACGTTCGTTGTTTGCAAGACGGGTACGAAGCAAGTAGCTGGTTTTTACTCTTTGGCCACCGGTAGCGTTAACCATACGGAAGCGACAGGTAGTCTTCGGCGTAACATGCCAGATCCTATACCGGTGATTATACTCGCTCGCCTGGCGGTAGATGTCTCATTGCACGGAAAAGGGGTTGGCGCCGATTTACTCCACGATGCAGTTCTACGGTGTTATCGCGTAGCTGAGAACATTGGGGTTCGTGCGATAATGGTTCATGCGCTTACT…	MGRITTPEPLSSSHQLAEFVSGETVLDEWLKQRGLKNQALGAARTFVVCKTGTKQVAGFYSLATGSVNHTEATGSLRRNMPDPIPVIILARLAVDVSLHGKGVGADLLHDAVLRCYRVAENIGVRAIMVHALTEEAKGFYAHHGFKASQTHERTLFLKLP
339	NZ_CP056884.1_len198658	Plasmid	TA_4	HV049_RS26475	4	154152..154643	163	+	GTGGGCAAAGTAACGGCTCCGGTCCCACTCGGTACGTCACACATCCTCGCTGAGTTTCACTGTGGTGAGCCTGTACTGGACGAATGGATAAAGCACCGGGGACTAAAAAATCAGTCCCTGGGGGCGGCCAGAACGTTTGTGGTGTGCCGGGGAAATGCTTCACAGGTGCTTGCCTACTACTCTCTCGCGACCGGCAGCGTCACTCATGCCATTGCGCCGGGAAGCCTGCGAAGGAATATGCCCGATCCTGTACCTGTCATCATCCTGGCCCGTCTTGCTGTCGATACGAGTTATCACGGCCAGGGACTGGGGGCTGATTTACTGCATGATGCCGTATTACGTTGCTGTCGGGTGGCTGAGAACATTGGCGTGCGGGCCGTTATGGTTCATGCACTCTCT…	MGKVTAPVPLGTSHILAEFHCGEPVLDEWIKHRGLKNQSLGAARTFVVCRGNASQVLAYYSLATGSVTHAIAPGSLRRNMPDPVPVIILARLAVDTSYHGQGLGADLLHDAVLRCCRVAENIGVRAVMVHALSDSARQFYIHHGFIPSQTQDRTLFLRLPLIT
340	NZ_CP057035.1_len227199	Plasmid	TA_4	HVZ90_RS25845	4	108239..108721	160	-	GTGGGACGTATAACCGCGCCCGAGCCGTTATCCAGCGCTCATCAGCTGGCTGAGTTCGTCAGTGGAGAGACAGTCCTCGATGAATGGCTAAAACAGAGAGGTTTAAAAAATCAAGCTCTTGGCGCTGCCCGAACGTTCGTTGTTTGCAAGAAGGGTACGAAGAAAGTAGCTGGTTTTTACTCTTTGGCCACCGGTAGCGTTAACCATACGGAAGCTACAGGCAGTCTTCGGCGTAACATGCCAGATCCTATACCGGTGATTATACTCGCTCGCCTGGCGGTAGATGTCTCATTGCACGGAAAAGGGGTTGGTGCCGATTTACTCCACGATGCAGTTCTACGGTGTTATCGCGTAGCTGAGAACATTGGCGTTCGTGCGATAATGGTTCATGCGCTTACT…	MGRITAPEPLSSAHQLAEFVSGETVLDEWLKQRGLKNQALGAARTFVVCKKGTKKVAGFYSLATGSVNHTEATGSLRRNMPDPIPVIILARLAVDVSLHGKGVGADLLHDAVLRCYRVAENIGVRAIMVHALTEEAKGFYAHHGFKASQTHERTLFLKLP
341	NZ_CP057068.1_len217189	Plasmid	TA_2	HVZ82_RS26500	4	53859..54341	160	-	GTGGGACGTATAACCGCACCCGAGCCGTTATCCAGCTCTCATCAGTTGGCTGAGTTCGTCAGTGGAGAGACAGTCCTCGATGAATGGCTAAAACAGAGAGGTTTAAAAAATCAAGCTCTTGGCGCTGCCCGAACGTTCGTTGTTTGCAAGACGGGTACGAAGCAAGTAGCTGGTTTTTACTCTTTGGCCACCGGTAGCGTTAACCATACGGAAGCGACAGGCAGTCTTCGGCGTAACATGCCAGATCCTATACCGGTGATTATACTCGCTCGCCTGGCGGTAGATGTCTCATTGCATGGAAAAGGGGTTGGCGCCGATTTACTCCACGATGCCGTTCTACGGTGTTATCGCGTAGCTGAGAACATTGGCGTTCGTGCGATAATGGTTCACGCGCTTACT…	MGRITAPEPLSSSHQLAEFVSGETVLDEWLKQRGLKNQALGAARTFVVCKTGTKQVAGFYSLATGSVNHTEATGSLRRNMPDPIPVIILARLAVDVSLHGKGVGADLLHDAVLRCYRVAENIGVRAIMVHALTEEAKGFYAHHGFKASQTHERTLFLKLP
342	NZ_CP057100.1_len140023	Plasmid	TA_2	HVZ68_RS25895	4	65611..66093	160	+	GTGGGACGTATAACCGCGCCCGAGCCGTTATCCAGCTCTCATCAGCGGGCTGAGTTCGTCAGTGGAGAGACAGTCCTCGATGAATGGCTAAAACACAGAGGTTTAAAAAATCAAGCTCTTGGCGCTGCCCGAACGTTCGTTGTTTGCAAGACGGGGACGAAGCAAGTAGCTGGTTTTTACTCTCTGGCCACCGGTAGCGTTAACCATACGGAAGCTACAGGCAGTCTTCGGCGTAACATGCCAGATCCTATACCGGTGATTATACTCGCTCGCCTGGCGGTAGATGTCTCATTGCACGGAAAAGGGGTTGGCGCCGATTTACTTCACGATGCCGTTCTACGCTGTTATCGCGTAGCTGAGAATATTGGCGTCCGTGCGATAATGGTTCACGCGCTTACT…	MGRITAPEPLSSSHQRAEFVSGETVLDEWLKHRGLKNQALGAARTFVVCKTGTKQVAGFYSLATGSVNHTEATGSLRRNMPDPIPVIILARLAVDVSLHGKGVGADLLHDAVLRCYRVAENIGVRAIMVHALTEEAKGFYTHHGFTASQTHERTLFLKLP
343	NZ_CP059380.1_len229590	Plasmid	TA_3	E4W57_RS25670	4	56280..56762	160	+	GTGGGATGTATAACTGCGCCCGAGCCGTTATCCAGCGCCCATCAACTGGCAGAGTTCGTCAGTGGGGAAACGGTACTCGATGAATGGTTAAAACAGAGAGGTTTAAAAAATCAAGCTCTTGGCGCTGCACGAACTTTCGTTGTTTGCAAGACGGGTACGAAGCAAGTAGCTGGTTTTTACTCTTTGGCCACCGGTAGCGTTAACCATACGGAAGCGACAGGCAGTCTTCGGCGTAACATGCCAGATCCTATACCGGTGATTATACTCGCTCGCCTGGCGGTAGATGTTTCATTGCACGGAAAAGGGGTTGGCGCCGATTTACTTCACGATGCGGTTCTACGCTGTTATCGCGTAGCTGAGAATATTGGCGTTCGTGCGATAATGGTTCACGCGCTTACT…	MGCITAPEPLSSAHQLAEFVSGETVLDEWLKQRGLKNQALGAARTFVVCKTGTKQVAGFYSLATGSVNHTEATGSLRRNMPDPIPVIILARLAVDVSLHGKGVGADLLHDAVLRCYRVAENIGVRAIMVHALTEEAKGFYAHHGFKASQTYERTLFLKLP
344	NZ_CP059891.1_len189307	Plasmid	TA_1	H4N62_RS26645	4	40600..41082	160	-	GTGGGACGTATAACCACGCCCGAGCCGTTATCCAGCTCTCATCAGCTGGCTGAGTTCGTCAGTGGAGAGACAGTCCTCGATGAATGGCTAAAACAGAGAGGTTTAAAAAATCAAGCTCTTGGCGCTGCCCGAACGTTCGTTGTTTGCAAGACGGGTACGAAGCAAGTAGCTGGTTTTTACTCTTTGGCCACCGGTAGCGTTAACCATACGGAAGCGACAGGTAGTCTTCGGCGTAACATGCCAGATCCTATACCGGTGATTATACTCGCTCGCCTGGCGGTAGATGTCTCATTGCACGGAAAAGGGGTTGGCGCCGATTTACTCCACGATGCAGTTCTACGGTGTTATCGCGTAGCTGAGAACATTGGGGTTCGTGCGATAATGGTTCATGCGCTTACT…	MGRITTPEPLSSSHQLAEFVSGETVLDEWLKQRGLKNQALGAARTFVVCKTGTKQVAGFYSLATGSVNHTEATGSLRRNMPDPIPVIILARLAVDVSLHGKGVGADLLHDAVLRCYRVAENIGVRAIMVHALTEEAKGFYAHHGFKASQTHERTLFLKLP
345	NZ_CP059891.1_len189307	Plasmid	TA_3	H4N62_RS27165	4	139014..139505	163	-	GTGGGCAAAGTAACGGCTCCGGTCCCACTCGGTACGTCACACATCCTCGCTGAGTTTCACTGTGGTGAGCCTGTACTGGACGAATGGATAAAGCACCGGGGACTAAAAAATCAGTCCCTGGGGGCGGCCAGAACGTTTGTGGTGTGCCGGGGAAATGCTTCACAGGTGCTTGCCTACTACTCTCTCGCGACCGGCAGCGTCACTCATGCCATTGCGCCGGGAAGCCTGCGAAGGAATATGCCCGATCCTGTACCTGTCATCATCCTGGCCCGTCTTGCTGTCGATACGAGTTATCACGGCCAGGGACTGGGGGCTGATTTACTGCATGATGCCGTATTACGTTGCTGTCGGGTGGCTGAGAACATTGGCGTGCGGGCCGTTATGGTTCATGCACTCTCT…	MGKVTAPVPLGTSHILAEFHCGEPVLDEWIKHRGLKNQSLGAARTFVVCRGNASQVLAYYSLATGSVTHAIAPGSLRRNMPDPVPVIILARLAVDTSYHGQGLGADLLHDAVLRCCRVAENIGVRAVMVHALSDSARQFYIHHGFIPSQTQDRTLFLRLPLIT
346	NZ_CP060282.1_len237444	Plasmid	TA_2	H7U30_RS26580	4	95923..96405	160	-	GTGGGACGTATAACCGCGCCCGAGCCGTTATCCAGCGCTCATCAGCTGGCTGAGTTCGTCAGTGGAGAGACAGTCCTCGATGAATGGCTAAAACAGAGAGGTTTAAAAAATCAAGCACTTGGCGCTGCCCGAACGTTCGTTGTTTGCAAGAAGGGTACGAAGAAAGTAGCTGGTTTTTACTCTTTGGCCACCGGTAGCGTTAACCATACGGAAGCTACAGGCAGTCTTCGGCGTAACATGCCAGATCCTATACCGGTGATTATACTCGCTCGCCTGGCGGTAGATGTCTCATTGCACGGAAAAGGGGTTGGTGCCGATTTACTCCACGATGCAGTTCTACGGTGTTATCGCGTAGCTGAGAACATTGGCGTTCGTGCGATAATGGTTCATGCGCTTACT…	MGRITAPEPLSSAHQLAEFVSGETVLDEWLKQRGLKNQALGAARTFVVCKKGTKKVAGFYSLATGSVNHTEATGSLRRNMPDPIPVIILARLAVDVSLHGKGVGADLLHDAVLRCYRVAENIGVRAIMVHALTEEAKGFYAHHGFKASQTHERTLFLKLP
347	NZ_CP062995.1_len226542	Plasmid	TA_1	GJJ16_RS28030	4	53923..54405	160	+	GTGGGACGTATAACCACGCCCGAGCCGTTATCCAGCTCTCATCAGCTGGCTGAGTTCGTCAGTGGAGAGACAGTCCTCGATGAATGGCTAAAACAGAGAGGTTTAAAAAATCAAGCTCTTGGCGCTGCCCGAACGTTCGTTGTTTGCAAGACGGGTACGAAGCAAGTAGCTGGTTTTTACTCTTTGGCCACCGGTAGCGTTAACCATACGGAAGCGACAGGTAGTCTTCGGCGTAACATGCCAGATCCTATACCGGTGATTATACTCGCTCGCCTGGCGGTAGATGTCTCATTGCACGGAAAAGGGGTTGGCGCCGATTTACTCCACGATGCAGTTCTACGGTGTTATCGCGTAGCTGAGAACATTGGGGTTCGTGCGATAATGGTTCATGCGCTTACT…	MGRITTPEPLSSSHQLAEFVSGETVLDEWLKQRGLKNQALGAARTFVVCKTGTKQVAGFYSLATGSVNHTEATGSLRRNMPDPIPVIILARLAVDVSLHGKGVGADLLHDAVLRCYRVAENIGVRAIMVHALTEEAKGFYAHHGFKASQTHERTLFLKLP
348	NZ_JABENA010000003.1_len248751	Plasmid	TA_1	HKJ74_RS24675	4	53921..54403	160	+	GTGGGACGTATAACCACGCCCGAGCCGTTATCCAGCTCTCATCAGCTGGCTGAGTTCGTCAGTGGAGAGACAGTCCTCGATGAATGGCTAAAACAGAGAGGTTTAAAAAATCAAGCTCTTGGCGCTGCCCGAACGTTCGTTGTTTGCAAGACGGGTACGAAGCAAGTAGCTGGTTTTTACTCTTTGGCCACCGGTAGCGTTAACCATACGGAAGCGACAGGTAGTCTTCGGCGTAACATGCCAGATCCTATACCGGTGATTATACTCGCTCGCCTGGCGGTAGATGTCTCATTGCACGGAAAAGGGGTTGGCGCCGATTTACTCCACGATGCAGTTCTACGGTGTTATCGCGTAGCTGAGAACATTGGGGTTCGTGCGATAATGGTTCATGCGCTTACT…	MGRITTPEPLSSSHQLAEFVSGETVLDEWLKQRGLKNQALGAARTFVVCKTGTKQVAGFYSLATGSVNHTEATGSLRRNMPDPIPVIILARLAVDVSLHGKGVGADLLHDAVLRCYRVAENIGVRAIMVHALTEEAKGFYAHHGFKASQTHERTLFLKLP
349	NZ_JABENA010000003.1_len248751	Plasmid	TA_5	HKJ74_RS25485	4	204250..204741	163	+	GTGGGCAAAGTAACGGCTCCGGTCCCACTCGGTACGTCACACATCCTCGCTGAGTTTCACTGTGGTGAGCCTGTACTGGACGAATGGATAAAGCACCGGGGACTAAAAAATCAGTCCCTGGGGGCGGCCAGAACGTTTGTGGTGTGCCGGGGAAATGCTTCACAGGTGCTTGCCTACTACTCTCTCGCGACCGGCAGCGTCACTCATGCCATTGCGCCGGGAAGCCTGCGAAGGAATATGCCCGATCCTGTACCTGTCATCATCCTGGCCCGTCTTGCTGTCGATACGAGTTATCACGGCCAGGGACTGGGGGCTGATTTACTGCATGATGCCGTATTACGTTGCTGTCGGGTGGCTGAGAACATTGGCGTGCGGGCCGTTATGGTTCATGCACTCTCT…	MGKVTAPVPLGTSHILAEFHCGEPVLDEWIKHRGLKNQSLGAARTFVVCRGNASQVLAYYSLATGSVTHAIAPGSLRRNMPDPVPVIILARLAVDTSYHGQGLGADLLHDAVLRCCRVAENIGVRAVMVHALSDSARQFYIHHGFIPSQTQDRTLFLRLPLIT
350	NZ_JABSUB010000001.1_len168478	Plasmid	TA_1	HQN42_RS00285	4	55114..55596	160	+	GTGGGACGTATAACCACGCCCGAGCCGTTATCCAGCTCTCATCAGCTGGCTGAGTTCGTCAGTGGAGAGACAGTCCTCGATGAATGGCTAAAACAGAGAGGTTTAAAAAATCAAGCTCTTGGCGCTGCCCGAACGTTCGTTGTTTGCAAGACGGGTACGAAGCAAGTAGCTGGTTTTTACTCTTTGGCCACCGGTAGCGTTAACCATACGGAAGCGACAGGTAGTCTTCGGCGTAACATGCCAGATCCTATACCGGTGATTATACTCGCTCGCCTGGCGGTAGATGTCTCATTGCACGGAAAAGGGGTTGGCGCCGATTTACTCCACGATGCAGTTCTACGGTGTTATCGCGTAGCTGAGAACATTGGGGTTCGTGCGATAATGGTTCATGCGCTTACT…	MGRITTPEPLSSSHQLAEFVSGETVLDEWLKQRGLKNQALGAARTFVVCKTGTKQVAGFYSLATGSVNHTEATGSLRRNMPDPIPVIILARLAVDVSLHGKGVGADLLHDAVLRCYRVAENIGVRAIMVHALTEEAKGFYAHHGFKASQTHERTLFLKLP
351	NZ_JABXPA010000002.1_len264400	Plasmid	TA_6	HV321_RS26525	4	70879..71361	160	+	GTGGGACGTATAACCACGCCCGAGCCGTTATCCAGCTCTCATCAGCTGGCTGAGTTCGTCAGTGGAGAGACAGTCCTCGATGAATGGCTAAAACAGAGAGGTTTAAAAAATCAAGCTCTTGGCGCTGCCCGAACGTTCGTTGTTTGCAAGACGGGTACGAAGCAAGTAGCTGGTTTTTACTCTTTGGCCACCGGTAGCGTTAACCATACGGAAGCGACAGGTAGTCTTCGGCGTAACATGCCAGATCCTATACCGGTGATTATACTCGCTCGCCTGGCGGTAGATGTCTCATTGCACGGAAAAGGGGTTGGCGCCGATTTACTCCACGATGCAGTTCTACGGTGTTATCGCGTAGCTGAGAACATTGGGGTTCGTGCGATAATGGTTCATGCGCTTACT…	MGRITTPEPLSSSHQLAEFVSGETVLDEWLKQRGLKNQALGAARTFVVCKTGTKQVAGFYSLATGSVNHTEATGSLRRNMPDPIPVIILARLAVDVSLHGKGVGADLLHDAVLRCYRVAENIGVRAIMVHALTEEAKGFYAHHGFKASQTHERTLFLKLP
352	NZ_JABXPD010000003.1_len208598	Plasmid	TA_1	HV313_RS24245	4	53922..54404	160	+	GTGGGACGTATAACCACGCCCGAGCCGTTATCCAGCTCTCATCAGCTGGCTGAGTTCGTCAGTGGAGAGACAGTCCTCGATGAATGGCTAAAACAGAGAGGTTTAAAAAATCAAGCTCTTGGCGCTGCCCGAACGTTCGTTGTTTGCAAGACGGGTACGAAGCAAGTAGCTGGTTTTTACTCTTTGGCCACCGGTAGCGTTAACCATACGGAAGCGACAGGTAGTCTTCGGCGTAACATGCCAGATCCTATACCGGTGATTATACTCGCTCGCCTGGCGGTAGATGTCTCATTGCACGGAAAAGGGGTTGGCGCCGATTTACTCCACGATGCAGTTCTACGGTGTTATCGCGTAGCTGAGAACATTGGGGTTCGTGCGATAATGGTTCATGCGCTTACT…	MGRITTPEPLSSSHQLAEFVSGETVLDEWLKQRGLKNQALGAARTFVVCKTGTKQVAGFYSLATGSVNHTEATGSLRRNMPDPIPVIILARLAVDVSLHGKGVGADLLHDAVLRCYRVAENIGVRAIMVHALTEEAKGFYAHHGFKASQTHERTLFLKLP
353	NZ_JABXRA010000003.1_len227625	Plasmid	TA_1	HV106_RS24020	4	53928..54410	160	+	GTGGGACGTATAACCACGCCCGAGCCGTTATCCAGCTCTCATCAGCTGGCTGAGTTCGTCAGTGGAGAGACAGTCCTCGATGAATGGCTAAAACAGAGAGGTTTAAAAAATCAAGCTCTTGGCGCTGCCCGAACGTTCGTTGTTTGCAAGACGGGTACGAAGCAAGTAGCTGGTTTTTACTCTTTGGCCACCGGTAGCGTTAACCATACGGAAGCGACAGGTAGTCTTCGGCGTAACATGCCAGATCCTATACCGGTGATTATACTCGCTCGCCTGGCGGTAGATGTCTCATTGCACGGAAAAGGGGTTGGCGCCGATTTACTCCACGATGCAGTTCTACGGTGTTATCGCGTAGCTGAGAACATTGGGGTTCGTGCGATAATGGTTCATGCGCTTACT…	MGRITTPEPLSSSHQLAEFVSGETVLDEWLKQRGLKNQALGAARTFVVCKTGTKQVAGFYSLATGSVNHTEATGSLRRNMPDPIPVIILARLAVDVSLHGKGVGADLLHDAVLRCYRVAENIGVRAIMVHALTEEAKGFYAHHGFKASQTHERTLFLKLP
354	NZ_JABXRS010000002.1_len199484	Plasmid	TA_1	HV050_RS25210	4	53921..54403	160	+	GTGGGACGTATAACCACGCCCGAGCCGTTATCCAGCTCTCATCAGCTGGCTGAGTTCGTCAGTGGAGAGACAGTCCTCGATGAATGGCTAAAACAGAGAGGTTTAAAAAATCAAGCTCTTGGCGCTGCCCGAACGTTCGTTGTTTGCAAGACGGGTACGAAGCAAGTAGCTGGTTTTTACTCTTTGGCCACCGGTAGCGTTAACCATACGGAAGCGACAGGTAGTCTTCGGCGTAACATGCCAGATCCTATACCGGTGATTATACTCGCTCGCCTGGCGGTAGATGTCTCATTGCACGGAAAAGGGGTTGGCGCCGATTTACTCCACGATGCAGTTCTACGGTGTTATCGCGTAGCTGAGAACATTGGGGTTCGTGCGATAATGGTTCATGCGCTTACT…	MGRITTPEPLSSSHQLAEFVSGETVLDEWLKQRGLKNQALGAARTFVVCKTGTKQVAGFYSLATGSVNHTEATGSLRRNMPDPIPVIILARLAVDVSLHGKGVGADLLHDAVLRCYRVAENIGVRAIMVHALTEEAKGFYAHHGFKASQTHERTLFLKLP
355	NZ_JABXRS010000002.1_len199484	Plasmid	TA_4	V050_RS25765	4	154978..155469	163	+	GTGGGCAAAGTAACGGCTCCGGTCCCACTCGGTACGTCACACATCCTCGCTGAGTTTCACTGTGGTGAGCCTGTACTGGACGAATGGATAAAGCACCGGGGACTAAAAAATCAGTCCCTGGGGGCGGCCAGAACGTTTGTGGTGTGCCGGGGAAATGCTTCACAGGTGCTTGCCTACTACTCTCTCGCGACCGGCAGCGTCACTCATGCCATTGCGCCGGGAAGCCTGCGAAGGAATATGCCCGATCCTGTACCTGTCATCATCCTGGCCCGTCTTGCTGTCGATACGAGTTATCACGGCCAGGGACTGGGGGCTGATTTACTGCATGATGCCGTATTACGTTGCTGTCGGGTGGCTGAGAACATTGGCGTGCGGGCCGTTATGGTTCATGCACTCTCT…	MGKVTAPVPLGTSHILAEFHCGEPVLDEWIKHRGLKNQSLGAARTFVVCRGNASQVLAYYSLATGSVTHAIAPGSLRRNMPDPVPVIILARLAVDTSYHGQGLGADLLHDAVLRCCRVAENIGVRAVMVHALSDSARQFYIHHGFIPSQTQDRTLFLRLPLIT
356	NZ_JMMY01000002.1_len130548	Plasmid	TA_1	Y969_RS26390	4	41259..41741	160	-	GTGGGACGTATAACCACGCCCGAGCCGTTATCCAGCTCTCATCAGCTGGCTGAGTTCGTCAGTGGAGAGACAGTCCTCGATGAATGGCTAAAACAGAGAGGTTTAAAAAATCAAGCTCTTGGCGCTGCCCGAACGTTCGTTGTTTGCAAGACGGGTACGAAGCAAGTAGCTGGTTTTTACTCTTTGGCCACCGGTAGCGTTAACCATACGGAAGCGACAGGTAGTCTTCGGCGTAACATGCCAGATCCTATACCGGTGATTATACTCGCTCGCCTGGCGGTAGATGTCTCATTGCACGGAAAAGGGGTTGGCGCCGATTTACTCCACGATGCAGTTCTACGGTGTTATCGCGTAGCTGAGAACATTGGGGTTCGTGCGATAATGGTTCATGCGCTTACT…	MGRITTPEPLSSSHQLAEFVSGETVLDEWLKQRGLKNQALGAARTFVVCKTGTKQVAGFYSLATGSVNHTEATGSLRRNMPDPIPVIILARLAVDVSLHGKGVGADLLHDAVLRCYRVAENIGVRAIMVHALTEEAKGFYAHHGFKASQTHERTLFLKLP
357	NZ_JMSW01000002.1_len137733	Plasmid	TA_1	Y976_RS26380	4	57284..57766	160	-	GTGGGACGTATAACCACGCCCGAGCCGTTATCCAGCTCTCATCAGCTGGCTGAGTTCGTCAGTGGAGAGACAGTCCTCGATGAATGGCTAAAACAGAGAGGTTTAAAAAATCAAGCTCTTGGCGCTGCCCGAACGTTCGTTGTTTGCAAGACGGGTACGAAGCAAGTAGCTGGTTTTTACTCTTTGGCCACCGGTAGCGTTAACCATACGGAAGCGACAGGTAGTCTTCGGCGTAACATGCCAGATCCTATACCGGTGATTATACTCGCTCGCCTGGCGGTAGATGTCTCATTGCACGGAAAAGGGGTTGGCGCCGATTTACTCCACGATGCAGTTCTACGGTGTTATCGCGTAGCTGAGAACATTGGGGTTCGTGCGATAATGGTTCATGCGCTTACT…	MGRITTPEPLSSSHQLAEFVSGETVLDEWLKQRGLKNQALGAARTFVVCKTGTKQVAGFYSLATGSVNHTEATGSLRRNMPDPIPVIILARLAVDVSLHGKGVGADLLHDAVLRCYRVAENIGVRAIMVHALTEEAKGFYAHHGFKASQTHERTLFLKLP
358	NZ_JMSX01000005.1_len117489	Plasmid	TA_2	Y972_RS28170	4	23651..24133	160	+	GTGGGACGTATAACCACGCCCGAGCCGTTATCCAGCTCTCATCAGCTGGCTGAGTTCGTCAGTGGAGAGACAGTCCTCGATGAATGGCTAAAACAGAGAGGTTTAAAAAATCAAGCTCTTGGCGCTGCCCGAACGTTCGTTGTTTGCAAGACGGGTACGAAGCAAGTAGCTGGTTTTTACTCTTTGGCCACCGGTAGCGTTAACCATACGGAAGCGACAGGTAGTCTTCGGCGTAACATGCCAGATCCTATACCGGTGATTATACTCGCTCGCCTGGCGGTAGATGTCTCATTGCACGGAAAAGGGGTTGGCGCCGATTTACTCCACGATGCAGTTCTACGGTGTTATCGCGTAGCTGAGAACATTGGGGTTCGTGCGATAATGGTTCATGCGCTTACT…	MGRITTPEPLSSSHQLAEFVSGETVLDEWLKQRGLKNQALGAARTFVVCKTGTKQVAGFYSLATGSVNHTEATGSLRRNMPDPIPVIILARLAVDVSLHGKGVGADLLHDAVLRCYRVAENIGVRAIMVHALTEEAKGFYAHHGFKASQTHERTLFLKLP
359	NZ_JNBM01000002.1_len162535	Plasmid	TA_1	Y968_RS00905	4	82087..82569	160	-	GTGGGACGTATAACCACGCCCGAGCCGTTATCCAGCTCTCATCAGCTGGCTGAGTTCGTCAGTGGAGAGACAGTCCTCGATGAATGGCTAAAACAGAGAGGTTTAAAAAATCAAGCTCTTGGCGCTGCCCGAACGTTCGTTGTTTGCAAGACGGGTACGAAGCAAGTAGCTGGTTTTTACTCTTTGGCCACCGGTAGCGTTAACCATACGGAAGCGACAGGTAGTCTTCGGCGTAACATGCCAGATCCTATACCGGTGATTATACTCGCTCGCCTGGCGGTAGATGTCTCATTGCACGGAAAAGGGGTTGGCGCCGATTTACTCCACGATGCAGTTCTACGGTGTTATCGCGTAGCTGAGAACATTGGGGTTCGTGCGATAATGGTTCATGCGCTTACT…	MGRITTPEPLSSSHQLAEFVSGETVLDEWLKQRGLKNQALGAARTFVVCKTGTKQVAGFYSLATGSVNHTEATGSLRRNMPDPIPVIILARLAVDVSLHGKGVGADLLHDAVLRCYRVAENIGVRAIMVHALTEEAKGFYAHHGFKASQTHERTLFLKLP
360	NZ_LR025089.1_len220174	Plasmid	TA_1	KP980_RS26205	4	18209..18700	163	-	GTGGGCAAAGTAACGGCTCCGGTCCCACTCGGTACGTCACACATCCTCGCTGAGTTTCACTGTGGTGAGCCTGTACTGGACGAATGGATAAAGCACCGGGGACTAAAAAATCAGTCCCTGGGGGCGGCCAGAACGTTTGTGGTGTGCCGGGGAAATGCTTCACAGGTGCTTGCCTACTACTCTCTCGCGACCGGCAGCGTCACTCATGCCATTGCGCCGGGAAGCCTGCGAAGGAATATGCCCGATCCTGTACCTGTCATCATCCTGGCCCGTCTTGCTGTCGATACGAGTTATCACGGCCAGGGACTGGGGGCTGATTTACTGCATGATGCCGTATTACGTTGCTGTCGGGTGGCTGAGAACATTGGCGTGCGGGCCGTTATGGTTCATGCACTCTCT…	MGKVTAPVPLGTSHILAEFHCGEPVLDEWIKHRGLKNQSLGAARTFVVCRGNASQVLAYYSLATGSVTHAIAPGSLRRNMPDPVPVIILARLAVDTSYHGQGLGADLLHDAVLRCCRVAENIGVRAVMVHALSDSARQFYIHHGFIPSQTQDRTLFLRLPLIT
361	NZ_LR025089.1_len220174	Plasmid	TA_4	KP980_RS26980	4	139970..140452	160	-	GTGGGACGTATAACCACGCCCGAGCCGTTATCCAGCTCTCATCAGCTGGCTGAGTTCGTCAGTGGAGAGACAGTCCTCGATGAATGGCTAAAACAGAGAGGTTTAAAAAATCAAGCTCTTGGCGCTGCCCGAACGTTCGTTGTTTGCAAGACGGGTACGAAGCAAGTAGCTGGTTTTTACTCTTTGGCCACCGGTAGCGTTAACCATACGGAAGCGACAGGTAGTCTTCGGCGTAACATGCCAGATCCTATACCGGTGATTATACTCGCTCGCCTGGCGGTAGATGTCTCATTGCACGGAAAAGGGGTTGGCGCCGATTTACTCCACGATGCAGTTCTACGGTGTTATCGCGTAGCTGAGAACATTGGGGTTCGTGCGATAATGGTTCATGCGCTTACT…	MGRITTPEPLSSSHQLAEFVSGETVLDEWLKQRGLKNQALGAARTFVVCKTGTKQVAGFYSLATGSVNHTEATGSLRRNMPDPIPVIILARLAVDVSLHGKGVGADLLHDAVLRCYRVAENIGVRAIMVHALTEEAKGFYAHHGFKASQTHERTLFLKLP
362	NZ_LR025093.1_len231732	Plasmid	TA_3	KP920_RS26550	4	58666..59157	163	+	GTGGGCAAAGTAACGGCTCCGGTCCCACTCGGTACGTCACACATCCTCGCTGAGTTTCACTGTGGTGAGCCTGTACTGGACGAATGGATAAAGCACCGGGGACTAAAAAATCAGTCCCTGGGGGCGGCCAGAACGTTTGTGGTGTGCCGGGGAAATGCTTCACAGGTGCTTGCCTACTACTCTCTCGCGACCGGCAGCGTCACTCATGCCATTGCGCCGGGAAGCCTGCGAAGGAATATGCCCGATCCTGTACCTGTCATCATCCTGGCCCGTCTTGCTGTCGATACGAGTTATCACGGCCAGGGACTGGGGGCTGATTTACTGCATGATGCCGTATTACGTTGCTGTCGGGTGGCTGAGAACATTGGCGTGCGGGCCGTTATGGTTCATGCACTCTCT…	MGKVTAPVPLGTSHILAEFHCGEPVLDEWIKHRGLKNQSLGAARTFVVCRGNASQVLAYYSLATGSVTHAIAPGSLRRNMPDPVPVIILARLAVDTSYHGQGLGADLLHDAVLRCCRVAENIGVRAVMVHALSDSARQFYIHHGFIPSQTQDRTLFLRLPLIT
363	NZ_LR025093.1_len231732	Plasmid	TA_5	KP920_RS27130	4	157088..157570	160	+	GTGGGACGTATAACCACGCCCGAGCCGTTATCCAGCTCTCATCAGCTGGCTGAGTTCGTCAGTGGAGAGACAGTCCTCGATGAATGGCTAAAACAGAGAGGTTTAAAAAATCAAGCTCTTGGCGCTGCCCGAACGTTCGTTGTTTGCAAGACGGGTACGAAGCAAGTAGCTGGTTTTTACTCTTTGGCCACCGGTAGCGTTAACCATACGGAAGCGACAGGTAGTCTTCGGCGTAACATGCCAGATCCTATACCGGTGATTATACTCGCTCGCCTGGCGGTAGATGTCTCATTGCACGGAAAAGGGGTTGGCGCCGATTTACTCCACGATGCAGTTCTACGGTGTTATCGCGTAGCTGAGAACATTGGGGTTCGTGCGATAATGGTTCATGCGCTTACT…	MGRITTPEPLSSSHQLAEFVSGETVLDEWLKQRGLKNQALGAARTFVVCKTGTKQVAGFYSLATGSVNHTEATGSLRRNMPDPIPVIILARLAVDVSLHGKGVGADLLHDAVLRCYRVAENIGVRAIMVHALTEEAKGFYAHHGFKASQTHERTLFLKLP
364	NZ_LR130542.1_len202379	Plasmid	TA_1	EW045_RS27400	4	53921..54403	160	+	GTGGGACGTATAACCACGCCCGAGCCGTTATCCAGCTCTCATCAGCTGGCTGAGTTCGTCAGTGGAGAGACAGTCCTCGATGAATGGCTAAAACAGAGAGGTTTAAAAAATCAAGCTCTTGGCGCTGCCCGAACGTTCGTTGTTTGCAAGACGGGTACGAAGCAAGTAGCTGGTTTTTACTCTTTGGCCACCGGTAGCGTTAACCATACGGAAGCGACAGGTAGTCTTCGGCGTAACATGCCAGATCCTATACCGGTGATTATACTCGCTCGCCTGGCGGTAGATGTCTCATTGCACGGAAAAGGGGTTGGCGCCGATTTACTCCACGATGCAGTTCTACGGTGTTATCGCGTAGCTGAGAACATTGGGGTTCGTGCGATAATGGTTCATGCGCTTACT…	MGRITTPEPLSSSHQLAEFVSGETVLDEWLKQRGLKNQALGAARTFVVCKTGTKQVAGFYSLATGSVNHTEATGSLRRNMPDPIPVIILARLAVDVSLHGKGVGADLLHDAVLRCYRVAENIGVRAIMVHALTEEAKGFYAHHGFKASQTHERTLFLKLP
365	NZ_LR130549.1_len207198	Plasmid	TA_1	EW042_RS27410	4	53921..54403	160	+	GTGGGACGTATAACCACGCCCGAGCCGTTATCCAGCTCTCATCAGCTGGCTGAGTTCGTCAGTGGAGAGACAGTCCTCGATGAATGGCTAAAACAGAGAGGTTTAAAAAATCAAGCTCTTGGCGCTGCCCGAACGTTCGTTGTTTGCAAGACGGGTACGAAGCAAGTAGCTGGTTTTTACTCTTTGGCCACCGGTAGCGTTAACCATACGGAAGCGACAGGTAGTCTTCGGCGTAACATGCCAGATCCTATACCGGTGATTATACTCGCTCGCCTGGCGGTAGATGTCTCATTGCACGGAAAAGGGGTTGGCGCCGATTTACTCCACGATGCAGTTCTACGGTGTTATCGCGTAGCTGAGAACATTGGGGTTCGTGCGATAATGGTTCATGCGCTTACT…	MGRITTPEPLSSSHQLAEFVSGETVLDEWLKQRGLKNQALGAARTFVVCKTGTKQVAGFYSLATGSVNHTEATGSLRRNMPDPIPVIILARLAVDVSLHGKGVGADLLHDAVLRCYRVAENIGVRAIMVHALTEEAKGFYAHHGFKASQTHERTLFLKLP
366	NZ_LR134211.1_len205331	Plasmid	TA_2	EL132_RS00545	4	57664..58146	160	-	GTGGGACGTATAACCGCGCCCGAGCCGTTATCCAGCGCTCATCAGCTGGCTGAGTTCGTCAGTGGAGAGACAGTCCTCGATGAATGGCTAAAACAGAGAGGTTTAAAAAATCAAGCACTTGGCGCTGCCCGAACGTTCGTTGTTTGCAAGAAGGGTACGAAGAAAGTAGCTGGTTTTTACTCTTTGGCCACCGGTAGCGTTAACCATACGGAAGCTACAGGCAGTCTTCGGCGTAACATGCCAGATCCTATACCGGTGATTATACTCGCTCGCCTGGCGGTAGATGTCTCATTGCACGGAAAAGGGGTTGGTGCCGATTTACTCCACGATGCAGTTCTACGGTGTTATCGCGTAGCTGAGAACATTGGCGTTCGTGCGATAATGGTTCATGCGCTTACT…	MGRITAPEPLSSAHQLAEFVSGETVLDEWLKQRGLKNQALGAARTFVVCKKGTKKVAGFYSLATGSVNHTEATGSLRRNMPDPIPVIILARLAVDVSLHGKGVGADLLHDAVLRCYRVAENIGVRAIMVHALTEEAKGFYAHHGFKASQTHERTLFLKLP
367	NZ_LR745043.1_len215306	Plasmid	TA_3	GW691_RS26310	4	106622..107104	160	-	GTGGGACGTATAACCGCGCCCGAGCCGTTATCCAGCGCTCATCAGCTGGCTGAGTTCGTCAGTGGAGAGACAGTCCTCGATGAATGGCTAAAACAGAGAGGTTTAAAAAATCAAGCACTTGGCGCTGCCCGAACGTTCGTTGTTTGCAAGAAGGGTACGAAGAAAGTAGCTGGTTTTTACTCTTTGGCCACCGGTAGCGTTAACCATACGGAAGCTACAGGCAGTCTTCGGCGTAACATGCCAGATCCTATACCGGTGATTATACTCGCTCGCCTGGCGGTAGATGTCTCATTGCACGGAAAAGGGGTTGGTGCCGATTTACTCCACGATGCAGTTCTACGGTGTTATCGCGTAGCTGAGAACATTGGCGTTCGTGCGATAATGGTTCATGCGCTTACT…	MGRITAPEPLSSAHQLAEFVSGETVLDEWLKQRGLKNQALGAARTFVVCKKGTKKVAGFYSLATGSVNHTEATGSLRRNMPDPIPVIILARLAVDVSLHGKGVGADLLHDAVLRCYRVAENIGVRAIMVHALTEEAKGFYAHHGFKASQTHERTLFLKLP
368	NZ_LR745046.1_len226671	Plasmid	TA_1	WJ69_RS26690	4	87951..88433	160	-	GTGGGACGTATAACCGCGCCCGAGCCGTTATCCAGCGCTCATCAGCTGGCTGAGTTCGTCAGTGGAGAGACAGTCCTCGATGAATGGCTAAAACAGAGAGGTTTAAAAAATCAAGCACTTGGCGCTGCCCGAACGTTCGTTGTTTGCAAGAAGGGTACGAAGAAAGTAGCTGGTTTTTACTCTTTGGCCACCGGTAGCGTTAACCATACGGAAGCTACAGGCAGTCTTCGGCGTAACATGCCAGATCCTATACCGGTGATTATACTCGCTCGCCTGGCGGTAGATGTCTCATTGCACGGAAAAGGGGTTGGTGCCGATTTACTCCACGATGCAGTTCTACGGTGTTATCGCGTAGCTGAGAACATTGGCGTTCGTGCGATAATGGTTCATGCGCTTACT…	MGRITAPEPLSSAHQLAEFVSGETVLDEWLKQRGLKNQALGAARTFVVCKKGTKKVAGFYSLATGSVNHTEATGSLRRNMPDPIPVIILARLAVDVSLHGKGVGADLLHDAVLRCYRVAENIGVRAIMVHALTEEAKGFYAHHGFKASQTHERTLFLKLP
369	NZ_LT216439.1_len214718	Plasmid	TA_1	RH201207_RS28855	4	12054..12536	160	-	GTGGGACGTATAACCACGCCCGAGCCGTTATCCAGCTCTCATCAGCTGGCTGAGTTCGTCAGTGGAGAGACAGTCCTCGATGAATGGCTAAAACAGAGAGGTTTAAAAAATCAAGCTCTTGGCGCTGCCCGAACGTTCGTTGTTTGCAAGACGGGTACGAAGCAAGTAGCTGGTTTTTACTCTTTGGCCACCGGTAGCGTTAACCATACGGAAGCGACAGGTAGTCTTCGGCGTAACATGCCAGATCCTATACCGGTGATTATACTCGCTCGCCTGGCGGTAGATGTCTCATTGCACGGAAAAGGGGTTGGCGCCGATTTACTCCACGATGCAGTTCTACGGTGTTATCGCGTAGCTGAGAACATTGGGGTTCGTGCGATAATGGTTCATGCGCTTACT…	MGRITTPEPLSSSHQLAEFVSGETVLDEWLKQRGLKNQALGAARTFVVCKTGTKQVAGFYSLATGSVNHTEATGSLRRNMPDPIPVIILARLAVDVSLHGKGVGADLLHDAVLRCYRVAENIGVRAIMVHALTEEAKGFYAHHGFKASQTHERTLFLKLP
370	NZ_WMHT01000002.1_len198487	Plasmid	TA_1	F8B41_RS26960	4	53928..54410	160	+	GTGGGACGTATAACCACGCCCGAGCCGTTATCCAGCTCTCATCAGCTGGCTGAGTTCGTCAGTGGAGAGACAGTCCTCGATGAATGGCTAAAACAGAGAGGTTTAAAAAATCAAGCTCTTGGCGCTGCCCGAACGTTCGTTGTTTGCAAGACGGGTACGAAGCAAGTAGCTGGTTTTTACTCTTTGGCCACCGGTAGCGTTAACCATACGGAAGCGACAGGTAGTCTTCGGCGTAACATGCCAGATCCTATACCGGTGATTATACTCGCTCGCCTGGCGGTAGATGTCTCATTGCACGGAAAAGGGGTTGGCGCCGATTTACTCCACGATGCAGTTCTACGGTGTTATCGCGTAGCTGAGAACATTGGGGTTCGTGCGATAATGGTTCATGCGCTTACT…	MGRITTPEPLSSSHQLAEFVSGETVLDEWLKQRGLKNQALGAARTFVVCKTGTKQVAGFYSLATGSVNHTEATGSLRRNMPDPIPVIILARLAVDVSLHGKGVGADLLHDAVLRCYRVAENIGVRAIMVHALTEEAKGFYAHHGFKASQTHERTLFLKLP
