# Supplementary material for: Comparative Analysis of Diverse Acetyltransferase-Type Toxin-Antitoxin Loci in Klebsiella pneumoniae
Source: Microbiol Spectr. 2022 Jun 15;10(4):e00320-22. doi: 10.1128/spectrum.00320-22 (PMC9431474; doi:10.1128/spectrum.00320-22)
Supplement: Supplemental file 5 — Table S4. Download spectrum.00320-22-s0005.xlsx, XLSX file, 0.01 MB [file spectrum.00320-22-s0005.xlsx]

## Sheet: Sheet1
Table S4. Details on strains, plasmids, and primers used in this study.
Strain/plasmid	Description	Source or Reference	Corresponding primers' sequence (5'-3')
			Forward	Reverse
K. pneumoniae HS11286-RR2	ΔblaKPC-2ΔKPHS_p300510-KPHS_p300880 (ΔblaKPC-2ΔMDR)	Bi et al., 2015
K. pneumoniae HS11286-RR2Δ(kacATkacAT2)	HS11286-RR2 kacAT and kacAT2 in frame deletion derivative	This study
K. pneumoniae RJF293	ST374 and K2 capsular serotype	Xie et al., 2018
E. coli DH5α	fhuA2 lac(del)U169 phoA glnV44 Φ80' lacZ(del)M15 gyrA96 recA1 relA1 endA1 thi-1 hsdR17	This study
pBAD33	p15A ori; araC; Para promoter, CmlR	Guzman et al., 1995
pBluescript SK(+)	named as pSK in this study, plasmid of Escherichia coli, AmpR	Matthias et al., 1995
pBAD33+kacT1	pBAD33 bearing kacT1 and its SD sequence as an SacI-HindIII insert	This study	caaaccaggtaaggtagagct	ttatgactcatcgtcagtaaagag
pBAD33+kacAT1	pBAD33 bearing kacAT1 and its SD sequence as an SacI-HindIII insert	This study	gccggagataacgtatgccc	ttatgactcatcgtcagtaaagag
pBAD33+kacT2	pBAD33 bearing kacT2 and its SD sequence as an SacI-HindIII insert	This study	gggaacaggaagaatgatct	tcaggcattaaccaaatccc
pBAD33+kacAT2	pBAD33 bearing kacAT2 and its SD sequence as an SacI-HindIII insert	This study	caagaggacaacacgatgcc	tcaggcattaaccaaatccc
pBAD33+kacT3	pBAD33 bearing kacT3 and its SD sequence as an SacI-HindIII insert	This study	accatgggaatgagagcgcc	tcagacttttatcgggaataacaat
pBAD33+kacAT3	pBAD33 bearing kacAT3 and its SD sequence as an SacI-HindIII insert	This study	catgaggtatctatgaaaccag	tcagacttttatcgggaataacaat
pBAD33+kacT4	pBAD33 bearing kacT4 and its SD sequence as an SacI-HindIII insert	This study	aaacctcagtgggacgtata	tcatggaagctttagaaacagag
pBAD33+kacAT4	pBAD33 bearing kacAT4 and its SD sequence as an SacI-HindIII insert	This study	gagaggtgtgtatgaaatca	tcatggaagctttagaaacagag
pSK+kacA1	pSK bearing kacA1 and its SD sequence as an SacI-HindIII insert	This study	gagctcaagtttgcaacaggccggag	aagcttttacctggtttgtagacgcttcgc
pSK+kacA2	pSK bearing kacA2 and its SD sequence as an SacI-HindIII insert	This study	gagctctacttaatgtccacagaaacacaagaggac	aagctttcattcttcctgttcccacggcg
pSK+kacA3	pSK bearing kacA3 and its SD sequence as an SacI-HindIII insert	This study	gagctctataatcgtgtataaatctgctacacatgagg	aagctttcattcccatggtgatttgcgg
pSK+kacA4	pSK bearing kacA4 and its SD sequence as an SacI-HindIII insert	This study	gagctcttgtataccaattgctatacaggagaggtgtg	aagcttttatacgtcccactgaggtttccttgc
Primers for co-transcription assay
Oligonucleotides name	Primers' sequence (5'-3')	Source	Corresponding primers' sequence (5'-3')
			Antioxin gene		Toxin gene
			Forward	Reverse	Forward	Reverse
kacAT1	Complementary DNA reverse-transcripted from K. pneumoniae HS11286-RR2	This study	atgcccgcacttaaaaagcag	gcttcgctgcacgtttcagt	ttgagatgattgccgatgcgt	ggcgcattttgatacgggat
kacAT2	Complementary DNA reverse-transcripted from K. pneumoniae HS11286-RR2	This study	atgccagccgcaaacagcatg	ttacgcagtgcggcattagg	ggcaccagaaccgcttcatg	gccagacgacccagtaccac
kacAT3	Synthetic gene that cloned into pBAD33 and transformed into K. pneumoniae HS11286-RR2Δ(kacATkacAT2).	This study	gttcgtgaagctccgattaa	tgatttgcggttcatcaggt	gcgcctgaatccctgatgtc	gtcccaaaacaatgactgga
kacAT4	Synthetic gene that cloned into pBAD33 and transformed into K. pneumoniae HS11286-RR2Δ(kacATkacAT2).	This study	tcagatgttcaactcaacctaag	tgaggtttccttgccagtag	agccgttatccagcgctcat	ccaggcgagcgagtataatcac
