# Supplementary material for: Comparative Analysis of Diverse Acetyltransferase-Type Toxin-Antitoxin Loci in Klebsiella pneumoniae
Source: Microbiol Spectr. 2022 Jun 15;10(4):e00320-22. doi: 10.1128/spectrum.00320-22 (PMC9431474; doi:10.1128/spectrum.00320-22)
Supplement: Supplemental file 6 — Table S5. Download spectrum.00320-22-s0006.xlsx, XLSX file, 0.03 MB [file spectrum.00320-22-s0006.xlsx]

## Sheet: Sheet1
	Table S5. Number of GNAT-RHH TA loci of different clades.
No	Strain (NCBI Accession no.)	Clade 1	Clade 2	Clade 3	Clade 4
226	NZ_CP019160	2	0	0	2
536	NZ_CP030923	1	0	0	2
35	NC_017540	1	0	1	2
787	NZ_LR607360	1	1	0	1
790	NZ_LR607368	1	1	0	1
330	NZ_CP024489	2	1	0	2
108	NZ_CP012426	1	0	0	1
269	NZ_CP021939	1	0	0	1
322	NZ_CP024429	1	0	0	1
404	NZ_CP025636	1	0	0	1
310	NZ_CP023925	1	0	0	1
360	NZ_CP024838	1	0	0	1
363	NZ_CP024916	1	0	0	1
376	NZ_CP025089	1	0	0	1
394	NZ_CP025515	1	0	0	1
553	NZ_CP031810	1	0	0	1
527	NZ_CP030174	1	0	0	1
10	CP034316	1	0	0	1
87	NZ_CP009876	1	0	0	1
771	NZ_LN824133	1	0	0	1
135	NZ_CP014755	1	0	0	1
139	NZ_CP015025	1	0	0	1
627	NZ_CP035196	1	1	0	1
734	NZ_CP044389	0	1	0	1
475	NZ_CP027697	0	1	0	1
245	NZ_CP020901	1	1	1	2
707	NZ_CP041644	1	1	0	1
503	NZ_CP028994	1	1	0	1
468	NZ_CP027146	1	1	0	1
464	NZ_CP027053	1	1	0	1
451	NZ_CP026392	1	1	0	1
336	NZ_CP024521	1	1	0	1
283	NZ_CP022573	1	1	0	1
281	NZ_CP022143	1	1	0	1
273	NZ_CP021950	1	1	0	1
261	NZ_CP021751	1	1	0	1
251	NZ_CP021549	1	1	0	1
249	NZ_CP021539	1	1	0	1
240	NZ_CP020837	1	1	0	1
236	NZ_CP020108	1	1	0	1
217	NZ_CP018816	1	1	0	1
189	NZ_CP018437	1	1	0	1
187	NZ_CP018428	1	1	0	1
185	NZ_CP018427	1	1	0	1
179	NZ_CP018352	1	1	0	1
137	NZ_CP014762	1	1	0	1
133	NZ_CP014647	1	1	0	1
81	NZ_CP009775	1	1	0	1
70	NZ_CP008827	1	1	0	1
68	NZ_CP008797	1	1	0	1
66	NZ_CP007731	1	1	0	1
64	NZ_CP007727	1	1	0	1
54	NZ_CP006659	1	1	0	1
736	NZ_CP044393	1	1	0	1
83	NZ_CP009863	1	1	1	0
569	NZ_CP032200	1	1	0	0
275	NZ_CP021955	1	1	0	0
160	NZ_CP016813	1	1	0	0
162	NZ_CP016814	1	1	0	0
219	NZ_CP018883	1	1	0	0
401	NZ_CP025631	1	1	0	0
406	NZ_CP025639	1	1	0	0
398	NZ_CP025629	1	1	0	0
408	NZ_CP025641	1	1	0	0
658	NZ_CP036450	1	1	0	0
472	NZ_CP027189	1	1	0	0
294	NZ_CP022997	1	1	0	0
288	NZ_CP022882	1	1	0	0
301	NZ_CP023722	1	1	0	0
374	NZ_CP025088	1	1	0	0
378	NZ_CP025090	1	1	0	0
380	NZ_CP025091	1	1	0	0
413	NZ_CP025951	1	1	0	0
388	NZ_CP025456	1	1	0	0
390	NZ_CP025461	1	1	0	0
392	NZ_CP025466	1	1	0	0
579	NZ_CP033242	1	1	0	0
8	CP029216	1	1	0	0
529	NZ_CP030269	1	1	0	0
662	NZ_CP037927	1	1	0	0
590	NZ_CP033900	1	1	0	0
617	NZ_CP034420	1	1	0	0
689	NZ_CP040539	1	1	0	0
726	NZ_CP044033	1	1	0	0
762	NZ_CP047675	1	1	0	0
764	NZ_CP047677	1	1	0	0
33	NC_012731	1	1	0	0
2	CP_003200	1	1	0	0
85	NZ_CP009872	1	1	0	0
79	NZ_CP009771	1	1	0	0
72	NZ_CP008831	1	1	0	0
125	NZ_CP014008	1	1	0	0
127	NZ_CP014010	1	1	0	0
773	NZ_LR025092	1	0	0	2
772	NZ_LR025088	1	0	0	2
705	NZ_CP041639	1	0	0	2
647	NZ_CP036335	1	0	0	2
642	NZ_CP036300	1	0	0	2
640	NZ_CP036187	1	0	0	2
567	NZ_CP032185	1	0	0	2
546	NZ_CP031792	1	0	0	2
517	NZ_CP029590	1	0	0	2
516	NZ_CP029587	1	0	0	2
513	NZ_CP029388	1	0	0	2
119	NZ_CP012987	1	0	0	2
110	NZ_CP012561	1	0	0	2
711	NZ_CP041934	1	0	0	2
588	NZ_CP033777	1	0	0	2
460	NZ_CP027042	1	0	0	2
356	NZ_CP024707	1	0	0	2
6	CP028915	1	0	0	2
728	NZ_CP044039	2	0	1	1
307	NZ_CP023913	2	0	1	1
243	NZ_CP020853	1	0	1	1
232	NZ_CP020067	1	0	1	1
440	NZ_CP026155	1	1	0	1
792	NZ_LR745042	1	0	0	1
774	NZ_LR130541	1	0	0	1
767	NZ_CP049604	1	0	0	1
756	NZ_CP047633	1	0	0	1
741	NZ_CP045674	1	0	0	1
721	NZ_CP043859	1	0	0	1
712	NZ_CP041946	1	0	0	1
702	NZ_CP041099	1	0	0	1
699	NZ_CP041082	1	0	0	1
695	NZ_CP040861	1	0	0	1
674	NZ_CP039828	1	0	0	1
673	NZ_CP039823	1	0	0	1
670	NZ_CP039813	1	0	0	1
667	NZ_CP039802	1	0	0	1
666	NZ_CP039795	1	0	0	1
665	NZ_CP037963	1	0	0	1
656	NZ_CP036442	1	0	0	1
622	NZ_CP034778	1	0	0	1
610	NZ_CP034281	1	0	0	1
584	NZ_CP033625	1	0	0	1
565	NZ_CP032175	1	0	0	1
564	NZ_CP032167	1	0	0	1
561	NZ_CP031938	1	0	0	1
541	NZ_CP031613	1	0	0	1
540	NZ_CP031577	1	0	0	1
523	NZ_CP030072	1	0	0	1
522	NZ_CP030070	1	0	0	1
520	NZ_CP029722	1	0	0	1
506	NZ_CP029137	1	0	0	1
500	NZ_CP028953	1	0	0	1
491	NZ_CP028787	1	0	0	1
479	NZ_CP028391	1	0	0	1
456	NZ_CP026751	1	0	0	1
455	NZ_CP026586	1	0	0	1
449	NZ_CP026178	1	0	0	1
445	NZ_CP026162	1	0	0	1
409	NZ_CP025684	1	0	0	1
385	NZ_CP025146	1	0	0	1
384	NZ_CP025143	1	0	0	1
383	NZ_CP025140	1	0	0	1
334	NZ_CP024515	1	0	0	1
333	NZ_CP024504	1	0	0	1
332	NZ_CP024499	1	0	0	1
323	NZ_CP024458	1	0	0	1
317	NZ_CP023949	1	0	0	1
292	NZ_CP022924	1	0	0	1
291	NZ_CP022922	1	0	0	1
290	NZ_CP022919	1	0	0	1
279	NZ_CP022127	1	0	0	1
256	NZ_CP021708	1	0	0	1
196	NZ_CP018458	1	0	0	1
165	NZ_CP017385	1	0	0	1
158	NZ_CP016811	1	0	0	1
157	NZ_CP016159	1	0	0	1
153	NZ_CP015753	1	0	0	1
121	NZ_CP013322	1	0	0	1
120	NZ_CP012992	1	0	0	1
111	NZ_CP012568	1	0	0	1
95	NZ_CP011624	1	0	0	1
46	NZ_AP019665	1	0	0	1
31	NC_009648	1	0	0	1
698	NZ_CP041023	1	0	0	1
146	NZ_CP015382	1	0	0	1
152	NZ_CP015500	1	0	0	1
263	NZ_CP021757	1	0	0	1
271	NZ_CP021944	1	0	0	1
573	NZ_CP032222	1	0	0	1
115	NZ_CP012745	1	0	0	1
173	NZ_CP018140	1	0	0	1
202	NZ_CP018686	1	0	0	1
206	NZ_CP018695	1	0	0	1
168	NZ_CP017985	1	0	0	1
208	NZ_CP018701	1	0	0	1
210	NZ_CP018707	1	0	0	1
212	NZ_CP018713	1	0	0	1
214	NZ_CP018719	1	0	0	1
419	NZ_CP026017	1	0	0	1
415	NZ_CP025963	1	0	0	1
296	NZ_CP023249	1	0	0	1
303	NZ_CP023839	1	0	0	1
358	NZ_CP024834	1	0	0	1
515	NZ_CP029582	1	0	0	1
694	NZ_CP040724	1	0	0	1
745	NZ_CP045782	1	0	0	1
740	NZ_CP045661	1	0	0	1
48	NZ_AP021880	1	0	0	1
56	NZ_CP006722	1	0	0	1
547	NZ_CP031795	1	0	1	1
544	NZ_CP031734	1	0	1	1
446	NZ_CP026164	1	0	1	1
73	NZ_CP008929	1	0	1	1
613	NZ_CP034408	1	0	1	0
577	NZ_CP032833	1	0	1	0
499	NZ_CP028932	1	0	1	0
284	NZ_CP022611	1	0	1	0
163	NZ_CP016923	1	0	1	0
122	NZ_CP013711	1	0	1	0
116	NZ_CP012753	1	0	1	0
58	NZ_CP006798	1	0	1	0
43	NZ_AP018747	1	0	1	0
669	NZ_CP039808	1	1	0	2
583	NZ_CP033405	1	1	0	2
312	NZ_CP023933	1	1	0	2
559	NZ_CP031849	1	1	0	2
796	NZ_LT216436	1	1	0	1
776	NZ_LR130548	1	1	0	1
755	NZ_CP047336	1	1	0	1
724	NZ_CP043969	1	1	0	1
718	NZ_CP043047	1	1	0	1
680	NZ_CP040122	1	1	0	1
20	CP040033	1	1	0	1
18	CP040028	1	1	0	1
16	CP040023	1	1	0	1
678	NZ_CP039974	1	1	0	1
676	NZ_CP039968	1	1	0	1
664	NZ_CP037928	1	1	0	1
655	NZ_CP036438	1	1	0	1
636	NZ_CP035777	1	1	0	1
634	NZ_CP035540	1	1	0	1
14	CP034359	1	1	0	1
571	NZ_CP032207	1	1	0	1
556	NZ_CP031817	1	1	0	1
531	NZ_CP030341	1	1	0	1
505	NZ_CP029099	1	1	0	1
497	NZ_CP028806	1	1	0	1
478	NZ_CP028180	1	1	0	1
470	NZ_CP027160	1	1	0	1
462	NZ_CP027048	1	1	0	1
458	NZ_CP027036	1	1	0	1
448	NZ_CP026177	1	1	0	1
444	NZ_CP026160	1	1	0	1
435	NZ_CP026149	1	1	0	1
427	NZ_CP026132	1	1	0	1
411	NZ_CP025816	1	1	0	1
369	NZ_CP025037	1	1	0	1
367	NZ_CP025008	1	1	0	1
365	NZ_CP025005	1	1	0	1
354	NZ_CP024570	1	1	0	1
352	NZ_CP024563	1	1	0	1
350	NZ_CP024556	1	1	0	1
348	NZ_CP024549	1	1	0	1
344	NZ_CP024545	1	1	0	1
342	NZ_CP024542	1	1	0	1
340	NZ_CP024535	1	1	0	1
338	NZ_CP024528	1	1	0	1
320	NZ_CP024191	1	1	0	1
316	NZ_CP023946	1	1	0	1
314	NZ_CP023941	1	1	0	1
305	NZ_CP023907	1	1	0	1
267	NZ_CP021859	1	1	0	1
265	NZ_CP021833	1	1	0	1
258	NZ_CP021718	1	1	0	1
253	NZ_CP021685	1	1	0	1
242	NZ_CP020841	1	1	0	1
238	NZ_CP020498	1	1	0	1
234	NZ_CP020071	1	1	0	1
230	NZ_CP019772	1	1	0	1
221	NZ_CP018885	1	1	0	1
204	NZ_CP018692	1	1	0	1
200	NZ_CP018676	1	1	0	1
198	NZ_CP018671	1	1	0	1
191	NZ_CP018438	1	1	0	1
181	NZ_CP018356	1	1	0	1
177	NZ_CP018337	1	1	0	1
155	NZ_CP015822	1	1	0	1
150	NZ_CP015392	1	1	0	1
148	NZ_CP015385	1	1	0	1
144	NZ_CP015134	1	1	0	1
142	NZ_CP015130	1	1	0	1
129	NZ_CP014123	1	1	0	1
118	NZ_CP012883	1	1	0	1
105	NZ_CP011989	1	1	0	1
103	NZ_CP011985	1	1	0	1
101	NZ_CP011980	1	1	0	1
99	NZ_CP011976	1	1	0	1
94	NZ_CP011578	1	1	0	1
89	NZ_CP010361	1	1	0	1
91	NZ_CP010392	1	1	0	1
62	NZ_CP006923	1	1	0	1
42	NZ_AP018671	1	1	0	1
39	NC_022082	1	1	0	1
769	NZ_FO834906	1	1	1	0
29	CP048937	1	1	1	0
534	NZ_CP030877	1	1	1	0
493	NZ_CP028793	1	1	1	0
52	NZ_CP003999	1	1	1	0
183	NZ_CP018364	2	1	0	1
24	CP041353	2	1	0	0
37	NC_018522	1	1	0	0
175	NZ_CP018306	1	1	0	0
97	NZ_CP011647	1	1	0	0
277	NZ_CP021960	1	1	0	0
255	NZ_CP021696	1	1	0	0
474	NZ_CP027612	1	1	0	0
131	NZ_CP014294	1	1	0	0
466	NZ_CP027068	1	1	0	0
649	NZ_CP036361	1	1	0	0
247	NZ_CP021165	1	1	0	0
170	NZ_CP017994	1	1	0	0
195	NZ_CP018454	1	1	0	0
454	NZ_CP026585	1	1	0	0
228	NZ_CP019219	1	1	0	0
423	NZ_CP026023	1	1	0	0
421	NZ_CP026021	1	1	0	0
417	NZ_CP026011	1	1	0	0
425	NZ_CP026130	1	1	0	0
429	NZ_CP026136	1	1	0	0
431	NZ_CP026140	1	1	0	0
433	NZ_CP026145	1	1	0	0
437	NZ_CP026153	1	1	0	0
598	NZ_CP034039	1	1	0	0
644	NZ_CP036305	1	1	0	0
495	NZ_CP028797	1	1	0	0
483	NZ_CP028542	1	1	0	0
543	NZ_CP031721	1	1	0	0
487	NZ_CP028583	1	1	0	0
653	NZ_CP036371	1	1	0	0
286	NZ_CP022691	1	1	0	0
701	NZ_CP041092	1	1	0	0
485	NZ_CP028548	1	1	0	0
490	NZ_CP028783	1	1	0	0
512	NZ_CP029384	1	1	0	0
299	NZ_CP023502	1	1	0	0
346	NZ_CP024548	1	1	0	0
551	NZ_CP031808	1	1	0	0
563	NZ_CP032163	1	1	0	0
575	NZ_CP032240	1	1	0	0
481	NZ_CP028478	1	1	0	0
581	NZ_CP033396	1	1	0	0
508	NZ_CP029220	1	1	0	0
510	NZ_CP029226	1	1	0	0
519	NZ_CP029689	1	1	0	0
525	NZ_CP030172	1	1	0	0
651	NZ_CP036365	1	1	0	0
539	NZ_CP031562	1	1	0	0
660	NZ_CP037742	1	1	0	0
594	NZ_CP033954	1	1	0	0
586	NZ_CP033756	1	1	0	0
606	NZ_CP034123	1	1	0	0
596	NZ_CP033960	1	1	0	0
604	NZ_CP034082	1	1	0	0
612	NZ_CP034327	1	1	0	0
609	NZ_CP034249	1	1	0	0
12	CP034321	1	1	0	0
615	NZ_CP034415	1	1	0	0
619	NZ_CP034540	1	1	0	0
778	NZ_LR133964	1	1	0	0
621	NZ_CP034760	1	1	0	0
631	NZ_CP035383	1	1	0	0
638	NZ_CP035905	1	1	0	0
720	NZ_CP043562	1	1	0	0
731	NZ_CP044258	1	1	0	0
672	NZ_CP039819	1	1	0	0
22	CP040038	1	1	0	0
682	NZ_CP040175	1	1	0	0
685	NZ_CP040391	1	1	0	0
687	NZ_CP040533	1	1	0	0
691	NZ_CP040545	1	1	0	0
75	NZ_CP009114	1	1	0	0
704	NZ_CP041373	1	1	0	0
783	NZ_LR607348	1	1	0	0
715	NZ_CP042520	1	1	0	0
27	CP048933	1	1	0	0
743	NZ_CP045694	1	1	0	0
753	NZ_CP047192	1	1	0	0
751	NZ_CP047160	1	1	0	0
758	NZ_CP047648	1	1	0	0
760	NZ_CP047649	1	1	0	0
766	NZ_CP048430	1	1	0	0
60	NZ_CP006918	1	1	0	0
50	NZ_APGM01000001	1	1	0	0
223	NZ_CP019047	1	1	0	0
371	NZ_CP025080	1	1	0	0
692	NZ_CP040593	2	0	0	1
326	NZ_CP024482	2	1	0	2
713	NZ_CP042481	2	0	0	0
623	NZ_CP035179	2	0	0	0
545	NZ_CP031789	2	0	0	0
591	NZ_CP033901	0	0	0	1
733	NZ_CP044385	0	1	0	0
140	NZ_CP015120	1	0	0	0
164	NZ_CP016926	1	0	0	0
156	NZ_CP015990	1	0	0	0
106	NZ_CP012043	1	0	0	0
166	NZ_CP017934	1	0	0	0
109	NZ_CP012560	1	0	0	0
231	NZ_CP020061	1	0	0	0
259	NZ_CP021740	1	0	0	0
566	NZ_CP032178	1	0	0	0
501	NZ_CP028990	1	0	0	0
521	NZ_CP029738	1	0	0	0
112	NZ_CP012743	1	0	0	0
113	NZ_CP012744	1	0	0	0
123	NZ_CP014004	1	0	0	0
215	NZ_CP018735	1	0	0	0
192	NZ_CP018447	1	0	0	0
193	NZ_CP018450	1	0	0	0
560	NZ_CP031885	1	0	0	0
224	NZ_CP019079	1	0	0	0
4	CP019077	1	0	0	0
402	NZ_CP025633	1	0	0	0
399	NZ_CP025630	1	0	0	0
452	NZ_CP026495	1	0	0	0
441	NZ_CP026157	1	0	0	0
442	NZ_CP026159	1	0	0	0
646	NZ_CP036327	1	0	0	0
476	NZ_CP028176	1	0	0	0
278	NZ_CP022023	1	0	0	0
289	NZ_CP022916	1	0	0	0
645	NZ_CP036320	1	0	0	0
297	NZ_CP023416	1	0	0	0
318	NZ_CP024038	1	0	0	0
308	NZ_CP023919	1	0	0	0
331	NZ_CP024496	1	0	0	0
361	NZ_CP024874	1	0	0	0
372	NZ_CP025087	1	0	0	0
386	NZ_CP025211	1	0	0	0
382	NZ_CP025093	1	0	0	0
381	NZ_CP025092	1	0	0	0
396	NZ_CP025576	1	0	0	0
395	NZ_CP025541	1	0	0	0
549	NZ_CP031800	1	0	0	0
554	NZ_CP031814	1	0	0	0
548	NZ_CP031798	1	0	0	0
40	NC_022566	1	0	0	0
45	NZ_AP018753	1	0	0	0
44	NZ_AP018750	1	0	0	0
576	NZ_CP032831	1	0	0	0
488	NZ_CP028716	1	0	0	0
498	NZ_CP028816	1	0	0	0
532	NZ_CP030857	1	0	0	0
537	NZ_CP031368	1	0	0	0
592	NZ_CP033946	1	0	0	0
607	NZ_CP034200	1	0	0	0
601	NZ_CP034076	1	0	0	0
602	NZ_CP034077	1	0	0	0
599	NZ_CP034045	1	0	0	0
600	NZ_CP034053	1	0	0	0
632	NZ_CP035531	1	0	0	0
624	NZ_CP035194	1	0	0	0
628	NZ_CP035202	1	0	0	0
629	NZ_CP035210	1	0	0	0
641	NZ_CP036190	1	0	0	0
722	NZ_CP043932	1	0	0	0
732	NZ_CP044376	1	0	0	0
738	NZ_CP045193	1	0	0	0
737	NZ_CP045015	1	0	0	0
683	NZ_CP040363	1	0	0	0
781	NZ_LR588412	1	0	0	0
779	NZ_LR588408	1	0	0	0
780	NZ_LR588410	1	0	0	0
697	NZ_CP041022	1	0	0	0
696	NZ_CP040993	1	0	0	0
784	NZ_LR607352	1	0	0	0
791	NZ_LR607373	1	0	0	0
708	NZ_CP041649	1	0	0	0
729	NZ_CP044047	1	0	0	0
709	NZ_CP041927	1	0	0	0
716	NZ_CP042858	1	0	0	0
25	CP043670	1	0	0	0
746	NZ_CP046381	1	0	0	0
747	NZ_CP046612	1	0	0	0
749	NZ_CP046949	1	0	0	0
748	NZ_CP046939	1	0	0	0
793	NZ_LR745045	1	0	0	0
639	NZ_CP035929	1	0	0	0
171	NZ_CP018056	1	0	0	0
92	NZ_CP011313	1	0	0	0
77	NZ_CP009461	1	0	0	0
30	LR134162	1	0	0	0
57	NZ_CP006738	1	0	0	0
794	NZ_LS399318	1	0	0	0
3	CP011421	1	0	0	0
76	NZ_CP009208	1	0	0	0
